# Supplementary material for: Crystal structures of two solvated 2-aryl-3-phenyl-2,3-di­hydro-4H-pyrido[3,2-e][1,3]thia­zin-4-ones
Source: Acta Crystallogr E Crystallogr Commun. 2019 Oct 22;75(Pt 11):1689–93. doi: 10.1107/S2056989019013781 (PMC6829726; doi:10.1107/S2056989019013781)
Supplement: Supplementary file 1 [file e-75-01689-sup1.cif]

##############################################################################
#                                                                            #
# This CIF contains the data in a paper accepted for publication in          #
# Acta Crystallographica Section E. It conforms to the requirements of       #
# Notes for Authors for Acta Crystallographica Section E, and has been       #
# peer reviewed under the auspices of the IUCr Commission on Journals.       #
#                                                                            #
# Full details of the Crystallographic Information File format               #
# are given in the paper "The Crystallographic Information File (CIF):       #
# a New Standard Archive File for Crystallography" by S. R. Hall, F. H.      #
# Allen and I. D. Brown [Acta Cryst. (1991), A47, 655-685].                  #
#                                                                            #
# The current version of the core CIF dictionary is obtainable from          #
# ftp://ftp.iucr.org/pub/cif_core.dic.                                       #
#                                                                            #
# Software is freely available for graphical display of the structure(s)     #
# in this CIF. For information consult the CIF software page                 #
# http://www.iucr.org/resources/cif/software.                                #
#                                                                            #
# This file may be used for bona fide research purposes within the           #
# scientific community so long as proper attribution is given to the journal # 
# article from which it was obtained.                                        #
#                                                                            #
##############################################################################
data_global
_audit_creation_method
;
Olex2 1.2
(compiled 2018.05.29 svn.r3508 for OlexSys, GUI svn.r5506)
;
_journal_date_recd_electronic     2019-09-17
_journal_date_accepted     2019-10-09
_journal_name_full     'Acta Crystallographica, Section E'
_journal_year     2019
_journal_volume     75
_journal_issue     11
_journal_page_first     1689
_journal_page_last     1693
_journal_paper_category     GO
_journal_paper_doi     10.1107/S2056989019013781
_journal_coeditor_code     HB7856
_publ_contact_author_name     'Lee J. Silverberg'
_publ_contact_author_address
;
Pennsylvania State University, Schuylkill Campus, 200 University Drive,
Schuylkill Haven, PA 17972,
USA
;
_publ_contact_author_email     'ljs43@psu.edu'
_publ_contact_author_fax     '570-385-6105'
_publ_contact_author_phone     '570-385-6051'
_publ_section_title
;
Crystal structures of two solvated
2-aryl-3-phenyl-2,3-dihydro-4<i>H</i>-pyrido[3,2-<i>e</i>][1,3]thiazin-4-ones
;
loop_
    _publ_author_name
    _publ_author_footnote
    _publ_author_address
    'Yennawar, Hemant P.' .
;
Department of Biochemistry and Molecular Biology, 108 Althouse Laboratory,
Pennsylvania State University,
University Park, PA, 16802
USA
;
    'Thompson, Eric N.' .
;
Pennsylvania State University, Schuylkill Campus, 200 University Drive,
Schuylkill Haven, PA, 17972,
USA
;
    'Li, Jennie' .
;
Pennsylvania State University, Schuylkill Campus, 200 University Drive,
Schuylkill Haven, PA, 17972,
USA
;
    'Silverberg, Lee J.' .
;
Pennsylvania State University, Schuylkill Campus, 200 University Drive,
Schuylkill Haven, PA, 17972,
USA
;
_publ_section_synopsis
;
The synthesis and crystal structures of two solvated
2-aryl-3-phenyl-2,3-dihydro-4<i>H</i>-pyrido[3,2-<i>e</i>][1,3]thiazin-4-ones
are reported. Both are racemic mixtures (centrosymmetric crystal structures)
of the individual compounds and incorporate solvent molecules in their
structures.
;
data_2
_audit_creation_method
;
Olex2 1.2
(compiled 2018.05.29 svn.r3508 for OlexSys, GUI svn.r5506)
;
_chemical_name_systematic
;\
2-(4-Nitrophenyl)-3-phenyl-2,3-dihydro-4<i>H</i>-pyrido[3,2-<i>e</i>]\
[1,3]thiazin-4-one isopropanol 0.25-solvate 0.0625-hydrate
;
_chemical_name_common     ?
_chemical_formula_moiety     '4(C19 H13 N3 O3 S), C3 H8 O, 0.25(H2 O)'
_chemical_formula_sum     'C79 H60.50 N12 O13.25 S4'
_chemical_formula_iupac     '4C19 H13 N3 O3 S, C3 H8 O, 0.25H2 O'
_chemical_formula_weight     1518.13
_chemical_melting_point     ?
_space_group_crystal_system     triclinic
_space_group_name_H-M_alt     'P -1'
_space_group_name_Hall     '-P 1'
loop_
    _space_group_symop_operation_xyz
    'x, y, z'
    '-x, -y, -z'
_cell_length_a     12.5451(13)
_cell_length_b     15.9804(17)
_cell_length_c     19.434(2)
_cell_angle_alpha     86.671(2)
_cell_angle_beta     72.369(2)
_cell_angle_gamma     74.167(2)
_cell_volume     3570.8(6)
_cell_formula_units_Z     2
_cell_measurement_reflns_used     4843
_cell_measurement_theta_min     2.375
_cell_measurement_theta_max     28.186
_cell_measurement_temperature     298(2)
_exptl_crystal_description     plate
_exptl_crystal_colour     colorless
_exptl_crystal_size_max     0.19
_exptl_crystal_size_mid     0.18
_exptl_crystal_size_min     0.03
_exptl_crystal_density_diffrn     1.412
_exptl_crystal_density_meas     ?
_exptl_crystal_density_method     ?
_exptl_crystal_F_000     1577
_exptl_absorpt_coefficient_mu     0.209
_exptl_absorpt_correction_type     multi-scan
_exptl_absorpt_process_details
;
(SADABS; Bruker, 2001)
;
_exptl_absorpt_correction_T_min     0.229824
_exptl_absorpt_correction_T_max     0.9
_exptl_special_details
;
 The data collection nominally covered a full sphere of reciprocal space by
 a combination of 4 sets of \w scans each set at different \f and/or
 2\q angles and each scan (10 s exposure) covering -0.300\% degrees in \w.
 The crystal to detector distance was 5.82 cm.
;
_diffrn_ambient_temperature     298.15
_diffrn_source     ?
_diffrn_radiation_type     MoK\a
_diffrn_radiation_wavelength     0.71073
_diffrn_measurement_device_type     'Bruker CCD area detector'
_diffrn_measurement_method     'phi and omega scans'
_diffrn_detector_area_resol_mean     ?
_diffrn_reflns_number     30898
_diffrn_reflns_av_R_equivalents     0.0390
_diffrn_reflns_av_unetI/netI     0.0857
_diffrn_reflns_theta_min     1.325
_diffrn_reflns_theta_max     28.350
_diffrn_reflns_theta_full     25.242
_diffrn_measured_fraction_theta_max     0.917
_diffrn_measured_fraction_theta_full     0.987
_diffrn_reflns_limit_h_min     -16
_diffrn_reflns_limit_h_max     16
_diffrn_reflns_limit_k_min     -20
_diffrn_reflns_limit_k_max     20
_diffrn_reflns_limit_l_min     -25
_diffrn_reflns_limit_l_max     25
_refine_special_details     ?
_reflns_number_total     16372
_reflns_number_gt     7969
_reflns_threshold_expression     'I > 2\s(I)'
_refine_ls_structure_factor_coef     Fsqd
_refine_ls_matrix_type     full
_refine_ls_R_factor_all     0.1313
_refine_ls_R_factor_gt     0.0573
_refine_ls_wR_factor_gt     0.1297
_refine_ls_wR_factor_ref     0.1576
_refine_ls_goodness_of_fit_ref     0.954
_refine_ls_restrained_S_all     0.953
_refine_ls_number_reflns     16372
_refine_ls_number_parameters     997
_refine_ls_number_restraints     30
_refine_ls_hydrogen_treatment     constr
_refine_ls_weighting_scheme     calc
_refine_ls_weighting_details
                      'w=1/[\s^2^(Fo^2^)+(0.0674P)^2^] where P=(Fo^2^+2Fc^2^)/3'
_atom_sites_solution_hydrogens     mixed
_atom_sites_solution_primary     ?
_atom_sites_solution_secondary     ?
_refine_ls_shift/su_max     0.002
_refine_ls_shift/su_mean     0.000
_refine_diff_density_max     0.279
_refine_diff_density_min     -0.274
_refine_ls_extinction_method     none
_refine_ls_extinction_coef     .
loop_
    _atom_type_symbol
    _atom_type_description
    _atom_type_scat_dispersion_real
    _atom_type_scat_dispersion_imag
    _atom_type_scat_source
    'C' 'C' 0.0033 0.0016
                         'International Tables Vol C Tables 4.2.6.8 and 6.1.1.4'
    'H' 'H' 0.0000 0.0000
                         'International Tables Vol C Tables 4.2.6.8 and 6.1.1.4'
    'N' 'N' 0.0061 0.0033
                         'International Tables Vol C Tables 4.2.6.8 and 6.1.1.4'
    'O' 'O' 0.0106 0.0060
                         'International Tables Vol C Tables 4.2.6.8 and 6.1.1.4'
    'S' 'S' 0.1246 0.1234
                         'International Tables Vol C Tables 4.2.6.8 and 6.1.1.4'
_computing_data_collection
;
SMART (Bruker, 2001)
;
_computing_cell_refinement
;
SAINT (Bruker, 2001)
;
_computing_data_reduction
;
SAINT (Bruker, 2001)
;
_computing_structure_solution
;
SHELXS (Sheldrick, 2008)
;
_computing_structure_refinement
;
SHELXL2018 (Sheldrick, 2015)
;
_computing_molecular_graphics
;
OLEX2 (Dolomanov <i>et al.</i>,  2009)
;
_computing_publication_material
;
OLEX2 (Dolomanov <i>et al.</i>,  2009)
;
loop_
    _atom_site_type_symbol
    _atom_site_label
    _atom_site_fract_x
    _atom_site_fract_y
    _atom_site_fract_z
    _atom_site_U_iso_or_equiv
    _atom_site_adp_type
    _atom_site_calc_flag
    _atom_site_occupancy
    _atom_site_disorder_assembly
    _atom_site_disorder_group
    S S1 0.29218(6) 0.03290(5) 0.18613(4) 0.0501(2) Uani d 1 . .
    O O1 -0.04665(16) 0.18932(12) 0.17939(10) 0.0550(5) Uani d 1 . .
    O O2 -0.0412(3) -0.27498(17) 0.35233(15) 0.0955(8) Uani d 1 . .
    O O3 0.0788(3) -0.29499(16) 0.41328(14) 0.0907(8) Uani d 1 . .
    N N1 0.06953(17) 0.12964(14) 0.24885(11) 0.0414(5) Uani d 1 . .
    N N2 0.2998(2) -0.01955(15) 0.05960(13) 0.0535(6) Uani d 1 . .
    N N3 0.0313(3) -0.25406(18) 0.37145(15) 0.0632(7) Uani d 1 . .
    C C1 0.1603(2) 0.05663(17) 0.26243(14) 0.0437(7) Uani d 1 . .
    H H1 0.181510 0.076401 0.302031 0.052 Uiso calc 1 . .
    C C2 0.0381(2) 0.13447(18) 0.18683(14) 0.0426(7) Uani d 1 . .
    C C3 0.1134(2) 0.07162(17) 0.12647(14) 0.0415(6) Uani d 1 . .
    C C4 0.2284(2) 0.02717(18) 0.11932(14) 0.0440(7) Uani d 1 . .
    C C5 0.2559(3) -0.0235(2) 0.00611(17) 0.0597(8) Uani d 1 . .
    H H5 0.304997 -0.054121 -0.036014 0.072 Uiso calc 1 . .
    C C6 0.1422(3) 0.0148(2) 0.00931(16) 0.0580(8) Uani d 1 . .
    H H6 0.114623 0.007952 -0.028769 0.070 Uiso calc 1 . .
    C C7 0.0699(3) 0.06374(19) 0.07008(15) 0.0502(7) Uani d 1 . .
    H H7 -0.007133 0.091139 0.073294 0.060 Uiso calc 1 . .
    C C8 0.0037(2) 0.19178(19) 0.30682(15) 0.0459(7) Uani d 1 . .
    C C9 -0.0185(2) 0.28007(19) 0.29480(17) 0.0504(7) Uani d 1 . .
    H H9 0.008459 0.299760 0.248466 0.060 Uiso calc 1 . .
    C C10 -0.0806(3) 0.3390(2) 0.3512(2) 0.0633(9) Uani d 1 . .
    H H10 -0.096270 0.398356 0.342596 0.076 Uiso calc 1 . .
    C C11 -0.1193(3) 0.3108(3) 0.4201(2) 0.0761(11) Uani d 1 . .
    H H11 -0.161026 0.350794 0.458010 0.091 Uiso calc 1 . .
    C C12 -0.0963(3) 0.2229(3) 0.43276(18) 0.0784(11) Uani d 1 . .
    H H12 -0.121912 0.203669 0.479409 0.094 Uiso calc 1 . .
    C C13 -0.0352(3) 0.1633(2) 0.37638(16) 0.0617(9) Uani d 1 . .
    H H13 -0.020190 0.104029 0.385098 0.074 Uiso calc 1 . .
    C C14 0.1239(2) -0.02529(17) 0.28802(14) 0.0412(6) Uani d 1 . .
    C C15 0.1940(2) -0.08729(19) 0.32026(15) 0.0518(8) Uani d 1 . .
    H H15 0.262207 -0.077937 0.323669 0.062 Uiso calc 1 . .
    C C16 0.1648(3) -0.16179(19) 0.34711(15) 0.0532(8) Uani d 1 . .
    H H16 0.212076 -0.202681 0.368797 0.064 Uiso calc 1 . .
    C C17 0.0643(3) -0.17473(19) 0.34131(14) 0.0479(7) Uani d 1 . .
    C C18 -0.0068(3) -0.1158(2) 0.30966(15) 0.0532(8) Uani d 1 . .
    H H18 -0.074127 -0.126398 0.305862 0.064 Uiso calc 1 . .
    C C19 0.0226(2) -0.04033(19) 0.28338(15) 0.0491(7) Uani d 1 . .
    H H19 -0.025836 0.000607 0.262464 0.059 Uiso calc 1 . .
    S S2 0.19473(6) 0.08666(5) 0.80114(5) 0.0613(2) Uani d 1 . .
    O O4 0.56806(17) -0.00558(13) 0.70493(10) 0.0574(5) Uani d 1 . .
    O O5 0.2168(3) 0.25409(17) 1.12494(13) 0.0845(7) Uani d 1 . .
    O O6 0.4024(3) 0.20792(19) 1.09163(13) 0.0952(8) Uani d 1 . .
    N N4 0.4121(2) 0.10919(15) 0.74362(12) 0.0500(6) Uani d 1 . .
    N N5 0.2221(2) -0.07471(19) 0.83891(14) 0.0596(7) Uani d 1 . .
    N N6 0.3093(3) 0.22173(18) 1.08058(15) 0.0633(7) Uani d 1 . .
    C C20 0.3005(2) 0.14686(18) 0.79718(15) 0.0498(7) Uani d 1 . .
    H H20 0.269897 0.204631 0.779922 0.060 Uiso calc 1 . .
    C C21 0.4679(2) 0.02283(19) 0.74233(15) 0.0460(7) Uani d 1 . .
    C C22 0.4024(2) -0.03636(18) 0.78632(14) 0.0436(7) Uani d 1 . .
    C C23 0.2810(2) -0.0166(2) 0.81035(15) 0.0496(7) Uani d 1 . .
    C C24 0.2841(3) -0.1547(2) 0.84727(17) 0.0632(9) Uani d 1 . .
    H H24 0.244423 -0.196368 0.865752 0.076 Uiso calc 1 . .
    C C25 0.4028(3) -0.1794(2) 0.83030(17) 0.0593(8) Uani d 1 . .
    H H25 0.441822 -0.234882 0.840296 0.071 Uiso calc 1 . .
    C C26 0.4626(3) -0.12010(19) 0.79817(16) 0.0518(7) Uani d 1 . .
    H H26 0.543281 -0.135961 0.784345 0.062 Uiso calc 1 . .
    C C27 0.4675(2) 0.16600(19) 0.69490(16) 0.0511(7) Uani d 1 . .
    C C28 0.4947(3) 0.1525(2) 0.62135(17) 0.0714(10) Uani d 1 . .
    H H28 0.477424 0.106687 0.603497 0.086 Uiso calc 1 . .
    C C29 0.5478(3) 0.2075(3) 0.5746(2) 0.0849(12) Uani d 1 . .
    H H29 0.567327 0.198167 0.525004 0.102 Uiso calc 1 . .
    C C30 0.5721(3) 0.2757(3) 0.6005(2) 0.0811(11) Uani d 1 . .
    H H30 0.607450 0.312659 0.568546 0.097 Uiso calc 1 . .
    C C31 0.5445(3) 0.2897(2) 0.6732(2) 0.0740(10) Uani d 1 . .
    H H31 0.560919 0.336212 0.690674 0.089 Uiso calc 1 . .
    C C32 0.4921(3) 0.2349(2) 0.72099(18) 0.0605(8) Uani d 1 . .
    H H32 0.473560 0.244328 0.770509 0.073 Uiso calc 1 . .
    C C33 0.3067(2) 0.16168(17) 0.87210(15) 0.0433(7) Uani d 1 . .
    C C34 0.4083(2) 0.13472(18) 0.89128(16) 0.0507(7) Uani d 1 . .
    H H34 0.476271 0.103994 0.857772 0.061 Uiso calc 1 . .
    C C35 0.4099(3) 0.15283(19) 0.95934(16) 0.0544(8) Uani d 1 . .
    H H35 0.478404 0.135045 0.971940 0.065 Uiso calc 1 . .
    C C36 0.3084(3) 0.19765(18) 1.00816(15) 0.0479(7) Uani d 1 . .
    C C37 0.2059(3) 0.22324(18) 0.99185(16) 0.0518(7) Uani d 1 . .
    H H37 0.137821 0.252247 1.026239 0.062 Uiso calc 1 . .
    C C38 0.2052(2) 0.20535(18) 0.92384(16) 0.0493(7) Uani d 1 . .
    H H38 0.135942 0.222643 0.912096 0.059 Uiso calc 1 . .
    S S3 0.48325(6) 0.54203(5) 0.79720(5) 0.0604(2) Uani d 1 . .
    O O7 0.13744(16) 0.53956(13) 0.79718(11) 0.0584(5) Uani d 1 . .
    O O8 0.2856(3) 0.96125(17) 0.64375(14) 0.0961(9) Uani d 1 . .
    O O9 0.4647(3) 0.92989(18) 0.58597(18) 0.1164(11) Uani d 1 . .
    N N7 0.32514(18) 0.52725(15) 0.73153(12) 0.0476(6) Uani d 1 . .
    N N8 0.3661(2) 0.61800(17) 0.92278(15) 0.0650(7) Uani d 1 . .
    N N9 0.3801(3) 0.9097(2) 0.62374(15) 0.0657(7) Uani d 1 . .
    C C39 0.4283(2) 0.55876(18) 0.71966(16) 0.0494(7) Uani d 1 . .
    H H39 0.488822 0.522418 0.680202 0.059 Uiso calc 1 . .
    C C40 0.2314(2) 0.55268(18) 0.79167(16) 0.0479(7) Uani d 1 . .
    C C41 0.2460(2) 0.59634(18) 0.85278(15) 0.0467(7) Uani d 1 . .
    C C42 0.3535(2) 0.59082(18) 0.86259(16) 0.0518(7) Uani d 1 . .
    C C43 0.2685(4) 0.6551(2) 0.97386(19) 0.0726(10) Uani d 1 . .
    H H43 0.274854 0.673113 1.016759 0.087 Uiso calc 1 . .
    C C44 0.1595(3) 0.6684(2) 0.96741(18) 0.0682(9) Uani d 1 . .
    H H44 0.094536 0.697668 1.003856 0.082 Uiso calc 1 . .
    C C45 0.1474(3) 0.63801(19) 0.90639(16) 0.0559(8) Uani d 1 . .
    H H45 0.074191 0.645318 0.901185 0.067 Uiso calc 1 . .
    C C46 0.3174(2) 0.4816(2) 0.67217(17) 0.0519(8) Uani d 1 . .
    C C47 0.3583(3) 0.5075(2) 0.60260(19) 0.0687(9) Uani d 1 . .
    H H47 0.390137 0.554651 0.593770 0.082 Uiso calc 1 . .
    C C48 0.3516(3) 0.4627(3) 0.5459(2) 0.0886(12) Uani d 1 . .
    H H48 0.380530 0.479097 0.498715 0.106 Uiso calc 1 . .
    C C49 0.3020(3) 0.3938(3) 0.5591(3) 0.0927(13) Uani d 1 . .
    H H49 0.295729 0.364785 0.521042 0.111 Uiso calc 1 . .
    C C50 0.2623(3) 0.3685(3) 0.6286(3) 0.0845(12) Uani d 1 . .
    H H50 0.229480 0.321849 0.637564 0.101 Uiso calc 1 . .
    C C51 0.2705(3) 0.4115(2) 0.6853(2) 0.0646(9) Uani d 1 . .
    H H51 0.244613 0.393393 0.732351 0.078 Uiso calc 1 . .
    C C52 0.4134(2) 0.65204(18) 0.69454(14) 0.0442(7) Uani d 1 . .
    C C53 0.3052(2) 0.71039(19) 0.70482(15) 0.0499(7) Uani d 1 . .
    H H53 0.238603 0.692619 0.727595 0.060 Uiso calc 1 . .
    C C54 0.2952(2) 0.79473(19) 0.68155(15) 0.0509(7) Uani d 1 . .
    H H54 0.222522 0.834073 0.689347 0.061 Uiso calc 1 . .
    C C55 0.3930(3) 0.81948(19) 0.64715(15) 0.0492(7) Uani d 1 . .
    C C56 0.5027(3) 0.7632(2) 0.63555(16) 0.0572(8) Uani d 1 . .
    H H56 0.568763 0.781216 0.612004 0.069 Uiso calc 1 . .
    C C57 0.5112(2) 0.6801(2) 0.65971(16) 0.0554(8) Uani d 1 . .
    H H57 0.584312 0.641513 0.652624 0.066 Uiso calc 1 . .
    S S4 -0.00824(6) 0.62257(5) 0.19021(5) 0.0601(2) Uani d 1 . .
    O O10 0.27502(19) 0.58431(14) 0.28290(11) 0.0660(6) Uani d 1 . .
    O O11 0.4765(3) 0.3508(2) -0.09779(15) 0.1215(11) Uani d 1 . .
    O O12 0.3228(3) 0.37649(17) -0.13080(14) 0.0992(9) Uani d 1 . .
    N N10 0.1560(2) 0.52364(15) 0.24786(12) 0.0486(6) Uani d 1 . .
    N N11 0.0602(2) 0.76000(18) 0.14094(15) 0.0687(8) Uani d 1 . .
    N N12 0.3728(3) 0.37844(19) -0.08640(17) 0.0780(9) Uani d 1 . .
    C C58 0.0938(2) 0.51872(18) 0.19627(15) 0.0481(7) Uani d 1 . .
    H H58 0.047299 0.477654 0.215668 0.058 Uiso calc 1 . .
    C C59 0.2114(3) 0.5869(2) 0.24570(16) 0.0506(7) Uani d 1 . .
    C C60 0.1878(2) 0.66125(19) 0.19797(15) 0.0479(7) Uani d 1 . .
    C C61 0.0896(2) 0.68606(19) 0.17441(16) 0.0537(8) Uani d 1 . .
    C C62 0.1314(4) 0.8109(2) 0.1284(2) 0.0767(10) Uani d 1 . .
    H H62 0.110636 0.863692 0.106534 0.092 Uiso calc 1 . .
    C C63 0.2332(3) 0.7909(2) 0.14539(18) 0.0709(10) Uani d 1 . .
    H H63 0.282649 0.826976 0.132484 0.085 Uiso calc 1 . .
    C C64 0.2609(3) 0.7155(2) 0.18231(16) 0.0585(8) Uani d 1 . .
    H H64 0.327943 0.701254 0.196506 0.070 Uiso calc 1 . .
    C C65 0.1627(3) 0.4563(2) 0.30032(17) 0.0534(8) Uani d 1 . .
    C C66 0.1160(3) 0.4788(2) 0.37276(18) 0.0774(10) Uani d 1 . .
    H H66 0.082455 0.536872 0.387554 0.093 Uiso calc 1 . .
    C C67 0.1197(4) 0.4145(3) 0.4230(2) 0.0930(12) Uani d 1 . .
    H H67 0.089317 0.429214 0.472005 0.112 Uiso calc 1 . .
    C C68 0.1681(3) 0.3289(3) 0.4009(2) 0.0830(12) Uani d 1 . .
    H H68 0.168995 0.285587 0.435030 0.100 Uiso calc 1 . .
    C C69 0.2145(3) 0.3072(2) 0.3297(2) 0.0749(10) Uani d 1 . .
    H H69 0.248019 0.249089 0.315232 0.090 Uiso calc 1 . .
    C C70 0.2125(3) 0.3707(2) 0.27805(18) 0.0606(8) Uani d 1 . .
    H H70 0.244378 0.355613 0.229149 0.073 Uiso calc 1 . .
    C C71 0.1711(2) 0.48386(17) 0.12155(14) 0.0425(7) Uani d 1 . .
    C C72 0.2909(2) 0.46199(19) 0.10238(17) 0.0545(8) Uani d 1 . .
    H H72 0.327051 0.470172 0.135774 0.065 Uiso calc 1 . .
    C C73 0.3576(3) 0.4282(2) 0.03438(18) 0.0608(8) Uani d 1 . .
    H H73 0.438223 0.413308 0.021859 0.073 Uiso calc 1 . .
    C C74 0.3033(3) 0.41698(19) -0.01417(16) 0.0561(8) Uani d 1 . .
    C C75 0.1842(3) 0.43826(19) 0.00298(17) 0.0591(8) Uani d 1 . .
    H H75 0.148616 0.430409 -0.030836 0.071 Uiso calc 1 . .
    C C76 0.1192(3) 0.47116(18) 0.07068(16) 0.0510(7) Uani d 1 . .
    H H76 0.038687 0.485333 0.082884 0.061 Uiso calc 1 . .
    O O13 0.2504(2) 0.10492(18) 0.40343(12) 0.1046(9) Uani d 1 . .
    H H13A 0.303804 0.061308 0.387928 0.157 Uiso calc 0.58(2) A 1
    H H13B 0.302801 0.076905 0.369810 0.157 Uiso calc 0.42(2) A 2
    C C77 0.1668(5) 0.0177(4) 0.4961(3) 0.1325(18) Uani d 1 . .
    H H77A 0.109954 0.014164 0.473447 0.199 Uiso calc 0.58(2) A 1
    H H77B 0.135100 0.015458 0.547577 0.199 Uiso calc 0.58(2) A 1
    H H77C 0.234562 -0.030317 0.479476 0.199 Uiso calc 0.58(2) A 1
    H H77D 0.092788 0.060158 0.507324 0.199 Uiso calc 0.42(2) A 2
    H H77E 0.171687 -0.017491 0.537416 0.199 Uiso calc 0.42(2) A 2
    H H77F 0.175255 -0.018666 0.456135 0.199 Uiso calc 0.42(2) A 2
    C C79 0.2605(4) 0.1265(3) 0.5221(2) 0.1003(13) Uani d 1 . .
    H H79A 0.338032 0.089162 0.511710 0.150 Uiso calc 0.58(2) A 1
    H H79B 0.220463 0.124443 0.572520 0.150 Uiso calc 0.58(2) A 1
    H H79C 0.263384 0.185085 0.509982 0.150 Uiso calc 0.58(2) A 1
    H H79D 0.324091 0.151322 0.500445 0.150 Uiso calc 0.42(2) A 2
    H H79E 0.267326 0.101210 0.567084 0.150 Uiso calc 0.42(2) A 2
    H H79F 0.188591 0.171108 0.530563 0.150 Uiso calc 0.42(2) A 2
    O O14 0.3199(9) 0.5360(8) 0.4020(6) 0.099(3) Uani d 0.25 . .
    H H14A 0.283502 0.500854 0.426031 0.148 Uiso d 0.25 . .
    H H14B 0.277331 0.587867 0.411647 0.148 Uiso d 0.25 . .
    C C78A 0.1974(14) 0.0965(10) 0.4784(4) 0.077(3) Uani d 0.58(2) A 1
    H H78A 0.122575 0.140645 0.488887 0.092 Uiso calc 0.58(2) A 1
    C C78B 0.2625(18) 0.0633(10) 0.4765(6) 0.079(4) Uani d 0.42(2) A 2
    H H78B 0.337343 0.019326 0.466878 0.095 Uiso calc 0.42(2) A 2
loop_
    _atom_site_aniso_label
    _atom_site_aniso_U_11
    _atom_site_aniso_U_22
    _atom_site_aniso_U_33
    _atom_site_aniso_U_12
    _atom_site_aniso_U_13
    _atom_site_aniso_U_23
    S1 0.0371(4) 0.0596(5) 0.0533(5) -0.0121(3) -0.0145(3) 0.0032(4)
    O1 0.0471(11) 0.0562(13) 0.0612(13) -0.0020(10) -0.0250(10) -0.0045(10)
    O2 0.118(2) 0.092(2) 0.104(2) -0.0665(18) -0.0394(18) 0.0080(16)
    O3 0.134(2) 0.0693(17) 0.0782(18) -0.0354(16) -0.0412(17) 0.0227(14)
    N1 0.0405(12) 0.0433(13) 0.0402(13) -0.0069(10) -0.0150(10) -0.0031(11)
    N2 0.0485(14) 0.0568(16) 0.0490(15) -0.0128(12) -0.0063(12) -0.0020(13)
    N3 0.085(2) 0.0573(18) 0.0483(17) -0.0295(16) -0.0111(15) -0.0055(14)
    C1 0.0409(15) 0.0486(17) 0.0448(16) -0.0104(13) -0.0186(13) 0.0010(13)
    C2 0.0393(15) 0.0488(17) 0.0439(17) -0.0152(13) -0.0152(13) 0.0003(14)
    C3 0.0432(15) 0.0438(16) 0.0396(16) -0.0157(13) -0.0117(13) 0.0010(13)
    C4 0.0409(15) 0.0452(17) 0.0428(16) -0.0136(13) -0.0063(13) 0.0031(14)
    C5 0.062(2) 0.067(2) 0.0471(19) -0.0188(17) -0.0077(16) -0.0118(16)
    C6 0.065(2) 0.070(2) 0.0433(18) -0.0245(17) -0.0152(16) -0.0056(16)
    C7 0.0505(17) 0.0538(18) 0.0510(18) -0.0192(14) -0.0174(15) 0.0014(15)
    C8 0.0388(15) 0.0519(19) 0.0466(18) -0.0087(13) -0.0141(13) -0.0063(15)
    C9 0.0445(16) 0.0509(19) 0.0591(19) -0.0116(14) -0.0201(15) -0.0054(16)
    C10 0.0559(19) 0.056(2) 0.076(2) -0.0039(16) -0.0243(18) -0.0153(19)
    C11 0.065(2) 0.081(3) 0.072(3) 0.006(2) -0.022(2) -0.032(2)
    C12 0.082(3) 0.089(3) 0.048(2) -0.001(2) -0.0141(18) -0.012(2)
    C13 0.071(2) 0.058(2) 0.050(2) -0.0072(17) -0.0170(17) -0.0056(17)
    C14 0.0417(15) 0.0468(17) 0.0373(15) -0.0126(13) -0.0136(12) -0.0019(13)
    C15 0.0451(16) 0.058(2) 0.0575(19) -0.0149(14) -0.0222(14) 0.0071(16)
    C16 0.0523(18) 0.0507(19) 0.0534(19) -0.0086(15) -0.0171(15) 0.0070(15)
    C17 0.0583(18) 0.0483(18) 0.0366(16) -0.0187(15) -0.0089(14) -0.0022(14)
    C18 0.0544(18) 0.067(2) 0.0487(18) -0.0285(16) -0.0204(15) 0.0026(16)
    C19 0.0484(17) 0.0560(19) 0.0491(17) -0.0175(14) -0.0215(14) 0.0068(15)
    S2 0.0445(4) 0.0671(5) 0.0745(6) -0.0002(4) -0.0304(4) -0.0187(4)
    O4 0.0454(12) 0.0598(13) 0.0554(12) -0.0021(10) -0.0076(10) -0.0059(10)
    O5 0.109(2) 0.0879(19) 0.0523(15) -0.0279(16) -0.0143(15) -0.0117(13)
    O6 0.105(2) 0.126(2) 0.0771(18) -0.0361(18) -0.0556(16) 0.0061(16)
    N4 0.0520(14) 0.0469(15) 0.0442(14) -0.0031(12) -0.0126(12) -0.0044(12)
    N5 0.0523(15) 0.0680(19) 0.0641(17) -0.0232(15) -0.0161(13) -0.0142(15)
    N6 0.090(2) 0.0581(18) 0.0512(18) -0.0301(17) -0.0269(18) 0.0066(14)
    C20 0.0483(17) 0.0461(17) 0.0508(18) -0.0007(13) -0.0182(14) -0.0052(14)
    C21 0.0444(16) 0.0495(18) 0.0423(17) -0.0029(14) -0.0172(14) -0.0098(14)
    C22 0.0418(15) 0.0507(18) 0.0411(16) -0.0100(14) -0.0168(13) -0.0082(14)
    C23 0.0458(17) 0.059(2) 0.0476(18) -0.0087(15) -0.0201(14) -0.0175(15)
    C24 0.072(2) 0.064(2) 0.062(2) -0.0297(19) -0.0208(18) -0.0054(18)
    C25 0.067(2) 0.055(2) 0.064(2) -0.0179(17) -0.0284(17) 0.0002(17)
    C26 0.0504(17) 0.0536(19) 0.0540(18) -0.0098(15) -0.0217(15) -0.0063(15)
    C27 0.0533(17) 0.0461(18) 0.0500(19) -0.0055(14) -0.0169(15) 0.0009(15)
    C28 0.093(3) 0.071(2) 0.048(2) -0.016(2) -0.0235(19) 0.0020(18)
    C29 0.102(3) 0.089(3) 0.055(2) -0.022(2) -0.018(2) 0.014(2)
    C30 0.072(2) 0.074(3) 0.085(3) -0.013(2) -0.017(2) 0.027(2)
    C31 0.066(2) 0.058(2) 0.099(3) -0.0140(18) -0.030(2) 0.008(2)
    C32 0.066(2) 0.054(2) 0.060(2) -0.0117(17) -0.0209(17) 0.0003(17)
    C33 0.0431(15) 0.0356(15) 0.0492(17) -0.0056(12) -0.0149(13) -0.0013(13)
    C34 0.0441(16) 0.0520(18) 0.0513(19) -0.0027(14) -0.0152(14) -0.0060(15)
    C35 0.0551(19) 0.0558(19) 0.058(2) -0.0120(15) -0.0289(16) 0.0057(16)
    C36 0.0624(19) 0.0414(17) 0.0448(17) -0.0185(15) -0.0194(15) 0.0020(14)
    C37 0.0518(18) 0.0465(18) 0.0534(19) -0.0116(14) -0.0101(15) -0.0068(15)
    C38 0.0413(16) 0.0491(18) 0.0584(19) -0.0082(13) -0.0181(14) -0.0063(15)
    S3 0.0437(4) 0.0639(5) 0.0757(6) -0.0115(4) -0.0240(4) 0.0039(4)
    O7 0.0379(11) 0.0709(14) 0.0660(14) -0.0219(10) -0.0072(10) -0.0050(11)
    O8 0.103(2) 0.0682(17) 0.097(2) -0.0031(16) -0.0212(17) 0.0161(15)
    O9 0.091(2) 0.090(2) 0.165(3) -0.0441(17) -0.024(2) 0.052(2)
    N7 0.0384(13) 0.0525(15) 0.0515(15) -0.0166(11) -0.0075(11) -0.0059(12)
    N8 0.079(2) 0.0635(18) 0.0610(18) -0.0200(15) -0.0319(16) 0.0020(15)
    N9 0.079(2) 0.066(2) 0.0620(18) -0.0295(18) -0.0288(17) 0.0136(16)
    C39 0.0333(14) 0.0513(18) 0.0602(19) -0.0134(13) -0.0061(13) -0.0056(15)
    C40 0.0429(17) 0.0461(17) 0.0529(18) -0.0137(14) -0.0108(14) 0.0042(14)
    C41 0.0462(16) 0.0459(17) 0.0497(18) -0.0166(14) -0.0139(14) 0.0055(14)
    C42 0.0556(18) 0.0455(18) 0.057(2) -0.0149(14) -0.0217(15) 0.0101(15)
    C43 0.096(3) 0.068(2) 0.058(2) -0.020(2) -0.028(2) -0.0015(19)
    C44 0.076(2) 0.060(2) 0.058(2) -0.0113(18) -0.0096(18) -0.0072(17)
    C45 0.0539(18) 0.0546(19) 0.054(2) -0.0118(15) -0.0107(16) 0.0016(16)
    C46 0.0377(15) 0.0528(19) 0.062(2) -0.0078(14) -0.0131(15) -0.0095(16)
    C47 0.069(2) 0.070(2) 0.061(2) -0.0176(18) -0.0110(18) -0.0083(19)
    C48 0.090(3) 0.104(3) 0.064(3) -0.013(3) -0.018(2) -0.020(2)
    C49 0.081(3) 0.111(4) 0.095(3) -0.018(3) -0.038(3) -0.042(3)
    C50 0.066(2) 0.087(3) 0.109(3) -0.031(2) -0.022(2) -0.033(3)
    C51 0.0478(18) 0.067(2) 0.082(2) -0.0231(16) -0.0138(17) -0.0099(19)
    C52 0.0354(15) 0.0520(18) 0.0475(17) -0.0168(13) -0.0102(13) -0.0036(14)
    C53 0.0376(15) 0.057(2) 0.0585(19) -0.0199(14) -0.0130(14) 0.0012(16)
    C54 0.0429(16) 0.054(2) 0.0564(19) -0.0126(14) -0.0167(14) 0.0034(15)
    C55 0.0572(19) 0.0515(19) 0.0449(17) -0.0194(15) -0.0195(15) 0.0027(14)
    C56 0.0469(18) 0.064(2) 0.064(2) -0.0277(16) -0.0099(15) 0.0058(17)
    C57 0.0362(15) 0.057(2) 0.071(2) -0.0153(14) -0.0106(15) 0.0020(17)
    S4 0.0411(4) 0.0577(5) 0.0746(6) -0.0084(4) -0.0097(4) -0.0085(4)
    O10 0.0748(15) 0.0827(16) 0.0578(13) -0.0422(13) -0.0262(12) 0.0025(12)
    O11 0.095(2) 0.132(3) 0.086(2) 0.011(2) 0.0140(18) -0.0144(18)
    O12 0.151(3) 0.0831(19) 0.0562(16) -0.0310(18) -0.0192(18) -0.0104(14)
    N10 0.0553(14) 0.0547(15) 0.0427(14) -0.0257(12) -0.0150(12) 0.0023(12)
    N11 0.0681(18) 0.0474(17) 0.079(2) -0.0047(15) -0.0136(15) -0.0069(15)
    N12 0.099(3) 0.0574(19) 0.057(2) -0.0146(18) 0.000(2) 0.0009(16)
    C58 0.0467(16) 0.0489(18) 0.0529(18) -0.0194(14) -0.0150(14) 0.0003(14)
    C59 0.0500(17) 0.057(2) 0.0453(18) -0.0219(15) -0.0071(14) -0.0076(15)
    C60 0.0482(17) 0.0467(18) 0.0445(17) -0.0159(14) -0.0029(14) -0.0086(14)
    C61 0.0481(17) 0.0453(18) 0.0540(19) -0.0038(14) -0.0010(15) -0.0123(15)
    C62 0.089(3) 0.049(2) 0.079(3) -0.009(2) -0.014(2) 0.0016(19)
    C63 0.085(3) 0.052(2) 0.067(2) -0.0310(19) 0.001(2) -0.0010(18)
    C64 0.0565(19) 0.060(2) 0.0548(19) -0.0230(16) -0.0025(15) -0.0088(17)
    C65 0.0562(18) 0.056(2) 0.053(2) -0.0225(16) -0.0169(15) 0.0050(16)
    C66 0.107(3) 0.071(2) 0.050(2) -0.028(2) -0.013(2) 0.0068(19)
    C67 0.119(3) 0.104(4) 0.054(2) -0.036(3) -0.020(2) 0.019(2)
    C68 0.076(3) 0.098(3) 0.091(3) -0.039(2) -0.042(2) 0.042(3)
    C69 0.060(2) 0.065(2) 0.111(3) -0.0186(18) -0.043(2) 0.021(2)
    C70 0.0555(19) 0.063(2) 0.068(2) -0.0200(16) -0.0230(16) 0.0060(19)
    C71 0.0457(16) 0.0379(16) 0.0438(16) -0.0113(13) -0.0130(13) 0.0001(13)
    C72 0.0460(17) 0.059(2) 0.061(2) -0.0135(15) -0.0183(15) -0.0031(16)
    C73 0.0456(17) 0.063(2) 0.062(2) -0.0090(15) -0.0032(16) -0.0036(17)
    C74 0.073(2) 0.0427(18) 0.0426(18) -0.0097(16) -0.0075(17) 0.0001(14)
    C75 0.080(2) 0.0490(19) 0.054(2) -0.0126(17) -0.0315(18) -0.0025(16)
    C76 0.0500(17) 0.0489(18) 0.059(2) -0.0121(14) -0.0234(16) -0.0039(15)
    O13 0.115(2) 0.112(2) 0.0486(15) 0.0127(17) -0.0069(14) -0.0010(14)
    C77 0.176(6) 0.156(5) 0.090(3) -0.079(4) -0.044(4) 0.007(3)
    C79 0.117(4) 0.116(4) 0.071(3) -0.037(3) -0.033(3) 0.024(3)
    O14 0.079(7) 0.128(9) 0.085(8) -0.016(7) -0.032(6) 0.024(7)
    C78A 0.082(7) 0.096(8) 0.050(4) -0.024(6) -0.017(5) 0.000(4)
    C78B 0.074(9) 0.085(8) 0.049(6) 0.010(7) -0.003(6) 0.003(5)
_geom_special_details
;
 All esds (except the esd in the dihedral angle between two l.s. planes)
 are estimated using the full covariance matrix.  The cell esds are taken
 into account individually in the estimation of esds in distances, angles
 and torsion angles; correlations between esds in cell parameters are only
 used when they are defined by crystal symmetry.  An approximate (isotropic)
 treatment of cell esds is used for estimating esds involving l.s. planes.
;
loop_
    _geom_bond_atom_site_label_1
    _geom_bond_atom_site_label_2
    _geom_bond_site_symmetry_2
    _geom_bond_distance
    _geom_bond_publ_flag
    S1 C1 . 1.821(3) ?
    S1 C4 . 1.737(3) ?
    O1 C2 . 1.221(3) ?
    O2 N3 . 1.209(3) ?
    O3 N3 . 1.209(3) ?
    N1 C1 . 1.466(3) ?
    N1 C2 . 1.369(3) ?
    N1 C8 . 1.434(3) ?
    N2 C4 . 1.346(3) ?
    N2 C5 . 1.327(4) ?
    N3 C17 . 1.475(4) ?
    C1 H1 . 0.9800 ?
    C1 C14 . 1.511(4) ?
    C2 C3 . 1.492(4) ?
    C3 C4 . 1.392(3) ?
    C3 C7 . 1.389(4) ?
    C5 H5 . 0.9300 ?
    C5 C6 . 1.374(4) ?
    C6 H6 . 0.9300 ?
    C6 C7 . 1.378(4) ?
    C7 H7 . 0.9300 ?
    C8 C9 . 1.382(4) ?
    C8 C13 . 1.387(4) ?
    C9 H9 . 0.9300 ?
    C9 C10 . 1.378(4) ?
    C10 H10 . 0.9300 ?
    C10 C11 . 1.374(5) ?
    C11 H11 . 0.9300 ?
    C11 C12 . 1.377(5) ?
    C12 H12 . 0.9300 ?
    C12 C13 . 1.382(4) ?
    C13 H13 . 0.9300 ?
    C14 C15 . 1.390(3) ?
    C14 C19 . 1.385(4) ?
    C15 H15 . 0.9300 ?
    C15 C16 . 1.369(4) ?
    C16 H16 . 0.9300 ?
    C16 C17 . 1.369(4) ?
    C17 C18 . 1.366(4) ?
    C18 H18 . 0.9300 ?
    C18 C19 . 1.382(4) ?
    C19 H19 . 0.9300 ?
    S2 C20 . 1.821(3) ?
    S2 C23 . 1.742(3) ?
    O4 C21 . 1.219(3) ?
    O5 N6 . 1.214(3) ?
    O6 N6 . 1.211(3) ?
    N4 C20 . 1.462(3) ?
    N4 C21 . 1.364(3) ?
    N4 C27 . 1.432(4) ?
    N5 C23 . 1.335(4) ?
    N5 C24 . 1.332(4) ?
    N6 C36 . 1.484(4) ?
    C20 H20 . 0.9800 ?
    C20 C33 . 1.517(4) ?
    C21 C22 . 1.485(4) ?
    C22 C23 . 1.400(4) ?
    C22 C26 . 1.390(4) ?
    C24 H24 . 0.9300 ?
    C24 C25 . 1.370(4) ?
    C25 H25 . 0.9300 ?
    C25 C26 . 1.373(4) ?
    C26 H26 . 0.9300 ?
    C27 C28 . 1.381(4) ?
    C27 C32 . 1.382(4) ?
    C28 H28 . 0.9300 ?
    C28 C29 . 1.380(5) ?
    C29 H29 . 0.9300 ?
    C29 C30 . 1.368(5) ?
    C30 H30 . 0.9300 ?
    C30 C31 . 1.366(5) ?
    C31 H31 . 0.9300 ?
    C31 C32 . 1.382(4) ?
    C32 H32 . 0.9300 ?
    C33 C34 . 1.385(3) ?
    C33 C38 . 1.393(4) ?
    C34 H34 . 0.9300 ?
    C34 C35 . 1.378(4) ?
    C35 H35 . 0.9300 ?
    C35 C36 . 1.372(4) ?
    C36 C37 . 1.367(4) ?
    C37 H37 . 0.9300 ?
    C37 C38 . 1.371(4) ?
    C38 H38 . 0.9300 ?
    S3 C39 . 1.816(3) ?
    S3 C42 . 1.744(3) ?
    O7 C40 . 1.225(3) ?
    O8 N9 . 1.209(3) ?
    O9 N9 . 1.207(3) ?
    N7 C39 . 1.464(3) ?
    N7 C40 . 1.370(3) ?
    N7 C46 . 1.441(4) ?
    N8 C42 . 1.338(4) ?
    N8 C43 . 1.331(4) ?
    N9 C55 . 1.468(4) ?
    C39 H39 . 0.9800 ?
    C39 C52 . 1.521(4) ?
    C40 C41 . 1.493(4) ?
    C41 C42 . 1.397(4) ?
    C41 C45 . 1.382(4) ?
    C43 H43 . 0.9300 ?
    C43 C44 . 1.369(5) ?
    C44 H44 . 0.9300 ?
    C44 C45 . 1.371(4) ?
    C45 H45 . 0.9300 ?
    C46 C47 . 1.376(4) ?
    C46 C51 . 1.378(4) ?
    C47 H47 . 0.9300 ?
    C47 C48 . 1.383(5) ?
    C48 H48 . 0.9300 ?
    C48 C49 . 1.382(5) ?
    C49 H49 . 0.9300 ?
    C49 C50 . 1.369(5) ?
    C50 H50 . 0.9300 ?
    C50 C51 . 1.376(5) ?
    C51 H51 . 0.9300 ?
    C52 C53 . 1.385(4) ?
    C52 C57 . 1.388(4) ?
    C53 H53 . 0.9300 ?
    C53 C54 . 1.381(4) ?
    C54 H54 . 0.9300 ?
    C54 C55 . 1.358(4) ?
    C55 C56 . 1.384(4) ?
    C56 H56 . 0.9300 ?
    C56 C57 . 1.369(4) ?
    C57 H57 . 0.9300 ?
    S4 C58 . 1.821(3) ?
    S4 C61 . 1.746(3) ?
    O10 C59 . 1.220(3) ?
    O11 N12 . 1.207(4) ?
    O12 N12 . 1.217(4) ?
    N10 C58 . 1.461(3) ?
    N10 C59 . 1.367(3) ?
    N10 C65 . 1.443(4) ?
    N11 C61 . 1.332(4) ?
    N11 C62 . 1.327(4) ?
    N12 C74 . 1.475(4) ?
    C58 H58 . 0.9800 ?
    C58 C71 . 1.518(4) ?
    C59 C60 . 1.486(4) ?
    C60 C61 . 1.392(4) ?
    C60 C64 . 1.385(4) ?
    C62 H62 . 0.9300 ?
    C62 C63 . 1.365(5) ?
    C63 H63 . 0.9300 ?
    C63 C64 . 1.382(4) ?
    C64 H64 . 0.9300 ?
    C65 C66 . 1.378(4) ?
    C65 C70 . 1.373(4) ?
    C66 H66 . 0.9300 ?
    C66 C67 . 1.377(5) ?
    C67 H67 . 0.9300 ?
    C67 C68 . 1.372(5) ?
    C68 H68 . 0.9300 ?
    C68 C69 . 1.354(5) ?
    C69 H69 . 0.9300 ?
    C69 C70 . 1.385(4) ?
    C70 H70 . 0.9300 ?
    C71 C72 . 1.382(4) ?
    C71 C76 . 1.388(4) ?
    C72 H72 . 0.9300 ?
    C72 C73 . 1.380(4) ?
    C73 H73 . 0.9300 ?
    C73 C74 . 1.365(4) ?
    C74 C75 . 1.375(4) ?
    C75 H75 . 0.9300 ?
    C75 C76 . 1.367(4) ?
    C76 H76 . 0.9300 ?
    O13 H13A . 0.8200 ?
    O13 H13B . 0.8200 ?
    O13 C78A . 1.422(8) ?
    O13 C78B . 1.564(14) ?
    C77 H77A . 0.9600 ?
    C77 H77B . 0.9600 ?
    C77 H77C . 0.9600 ?
    C77 H77D . 0.9600 ?
    C77 H77E . 0.9600 ?
    C77 H77F . 0.9600 ?
    C77 C78A . 1.409(11) ?
    C77 C78B . 1.512(17) ?
    C79 H79A . 0.9600 ?
    C79 H79B . 0.9600 ?
    C79 H79C . 0.9600 ?
    C79 H79D . 0.9600 ?
    C79 H79E . 0.9600 ?
    C79 H79F . 0.9600 ?
    C79 C78A . 1.496(10) ?
    C79 C78B . 1.371(13) ?
    O14 H14A . 0.8499 ?
    O14 H14B . 0.8501 ?
    C78A H78A . 0.9800 ?
    C78B H78B . 0.9800 ?
loop_
    _geom_angle_atom_site_label_1
    _geom_angle_atom_site_label_2
    _geom_angle_atom_site_label_3
    _geom_angle_site_symmetry_1
    _geom_angle_site_symmetry_3
    _geom_angle
    _geom_angle_publ_flag
    C4 S1 C1 . . 97.70(12) ?
    C2 N1 C1 . . 122.3(2) ?
    C2 N1 C8 . . 119.9(2) ?
    C8 N1 C1 . . 117.4(2) ?
    C5 N2 C4 . . 117.3(2) ?
    O2 N3 C17 . . 118.0(3) ?
    O3 N3 O2 . . 123.6(3) ?
    O3 N3 C17 . . 118.4(3) ?
    S1 C1 H1 . . 105.8 ?
    N1 C1 S1 . . 112.14(18) ?
    N1 C1 H1 . . 105.8 ?
    N1 C1 C14 . . 115.6(2) ?
    C14 C1 S1 . . 110.95(18) ?
    C14 C1 H1 . . 105.8 ?
    O1 C2 N1 . . 122.1(2) ?
    O1 C2 C3 . . 120.1(2) ?
    N1 C2 C3 . . 117.8(2) ?
    C4 C3 C2 . . 124.1(2) ?
    C7 C3 C2 . . 117.8(2) ?
    C7 C3 C4 . . 117.7(3) ?
    N2 C4 S1 . . 115.1(2) ?
    N2 C4 C3 . . 123.2(3) ?
    C3 C4 S1 . . 121.7(2) ?
    N2 C5 H5 . . 118.1 ?
    N2 C5 C6 . . 123.9(3) ?
    C6 C5 H5 . . 118.1 ?
    C5 C6 H6 . . 120.7 ?
    C5 C6 C7 . . 118.7(3) ?
    C7 C6 H6 . . 120.7 ?
    C3 C7 H7 . . 120.4 ?
    C6 C7 C3 . . 119.2(3) ?
    C6 C7 H7 . . 120.4 ?
    C9 C8 N1 . . 120.9(3) ?
    C9 C8 C13 . . 119.3(3) ?
    C13 C8 N1 . . 119.8(3) ?
    C8 C9 H9 . . 119.9 ?
    C10 C9 C8 . . 120.2(3) ?
    C10 C9 H9 . . 119.9 ?
    C9 C10 H10 . . 119.8 ?
    C11 C10 C9 . . 120.4(3) ?
    C11 C10 H10 . . 119.8 ?
    C10 C11 H11 . . 120.1 ?
    C10 C11 C12 . . 119.8(3) ?
    C12 C11 H11 . . 120.1 ?
    C11 C12 H12 . . 119.9 ?
    C11 C12 C13 . . 120.2(3) ?
    C13 C12 H12 . . 119.9 ?
    C8 C13 H13 . . 120.0 ?
    C12 C13 C8 . . 120.1(3) ?
    C12 C13 H13 . . 120.0 ?
    C15 C14 C1 . . 118.0(2) ?
    C19 C14 C1 . . 123.5(2) ?
    C19 C14 C15 . . 118.5(3) ?
    C14 C15 H15 . . 119.3 ?
    C16 C15 C14 . . 121.5(3) ?
    C16 C15 H15 . . 119.3 ?
    C15 C16 H16 . . 120.8 ?
    C17 C16 C15 . . 118.5(3) ?
    C17 C16 H16 . . 120.8 ?
    C16 C17 N3 . . 118.7(3) ?
    C18 C17 N3 . . 119.3(3) ?
    C18 C17 C16 . . 122.0(3) ?
    C17 C18 H18 . . 120.4 ?
    C17 C18 C19 . . 119.2(3) ?
    C19 C18 H18 . . 120.4 ?
    C14 C19 H19 . . 119.8 ?
    C18 C19 C14 . . 120.4(3) ?
    C18 C19 H19 . . 119.8 ?
    C23 S2 C20 . . 97.49(13) ?
    C21 N4 C20 . . 121.7(2) ?
    C21 N4 C27 . . 119.5(2) ?
    C27 N4 C20 . . 118.6(2) ?
    C24 N5 C23 . . 117.0(3) ?
    O5 N6 C36 . . 118.2(3) ?
    O6 N6 O5 . . 124.1(3) ?
    O6 N6 C36 . . 117.7(3) ?
    S2 C20 H20 . . 105.9 ?
    N4 C20 S2 . . 112.10(19) ?
    N4 C20 H20 . . 105.9 ?
    N4 C20 C33 . . 115.2(2) ?
    C33 C20 S2 . . 111.0(2) ?
    C33 C20 H20 . . 105.9 ?
    O4 C21 N4 . . 121.1(3) ?
    O4 C21 C22 . . 120.7(2) ?
    N4 C21 C22 . . 118.2(2) ?
    C23 C22 C21 . . 123.7(3) ?
    C26 C22 C21 . . 119.2(2) ?
    C26 C22 C23 . . 116.7(3) ?
    N5 C23 S2 . . 114.6(2) ?
    N5 C23 C22 . . 123.7(3) ?
    C22 C23 S2 . . 121.6(2) ?
    N5 C24 H24 . . 118.0 ?
    N5 C24 C25 . . 124.0(3) ?
    C25 C24 H24 . . 118.0 ?
    C24 C25 H25 . . 120.8 ?
    C24 C25 C26 . . 118.3(3) ?
    C26 C25 H25 . . 120.8 ?
    C22 C26 H26 . . 120.0 ?
    C25 C26 C22 . . 120.0(3) ?
    C25 C26 H26 . . 120.0 ?
    C28 C27 N4 . . 119.6(3) ?
    C28 C27 C32 . . 119.9(3) ?
    C32 C27 N4 . . 120.5(3) ?
    C27 C28 H28 . . 120.3 ?
    C29 C28 C27 . . 119.4(4) ?
    C29 C28 H28 . . 120.3 ?
    C28 C29 H29 . . 119.7 ?
    C30 C29 C28 . . 120.6(4) ?
    C30 C29 H29 . . 119.7 ?
    C29 C30 H30 . . 119.9 ?
    C31 C30 C29 . . 120.2(4) ?
    C31 C30 H30 . . 119.9 ?
    C30 C31 H31 . . 119.9 ?
    C30 C31 C32 . . 120.1(4) ?
    C32 C31 H31 . . 119.9 ?
    C27 C32 H32 . . 120.1 ?
    C31 C32 C27 . . 119.8(3) ?
    C31 C32 H32 . . 120.1 ?
    C34 C33 C20 . . 123.3(2) ?
    C34 C33 C38 . . 118.5(3) ?
    C38 C33 C20 . . 118.2(2) ?
    C33 C34 H34 . . 119.6 ?
    C35 C34 C33 . . 120.9(3) ?
    C35 C34 H34 . . 119.6 ?
    C34 C35 H35 . . 120.7 ?
    C36 C35 C34 . . 118.6(3) ?
    C36 C35 H35 . . 120.7 ?
    C35 C36 N6 . . 119.6(3) ?
    C37 C36 N6 . . 118.2(3) ?
    C37 C36 C35 . . 122.2(3) ?
    C36 C37 H37 . . 120.6 ?
    C36 C37 C38 . . 118.8(3) ?
    C38 C37 H37 . . 120.6 ?
    C33 C38 H38 . . 119.5 ?
    C37 C38 C33 . . 121.0(3) ?
    C37 C38 H38 . . 119.5 ?
    C42 S3 C39 . . 97.62(13) ?
    C40 N7 C39 . . 121.1(2) ?
    C40 N7 C46 . . 120.7(2) ?
    C46 N7 C39 . . 117.3(2) ?
    C43 N8 C42 . . 116.2(3) ?
    O8 N9 C55 . . 118.8(3) ?
    O9 N9 O8 . . 122.5(3) ?
    O9 N9 C55 . . 118.7(3) ?
    S3 C39 H39 . . 106.1 ?
    N7 C39 S3 . . 112.11(19) ?
    N7 C39 H39 . . 106.1 ?
    N7 C39 C52 . . 114.1(2) ?
    C52 C39 S3 . . 111.63(19) ?
    C52 C39 H39 . . 106.1 ?
    O7 C40 N7 . . 122.3(3) ?
    O7 C40 C41 . . 119.4(3) ?
    N7 C40 C41 . . 118.3(2) ?
    C42 C41 C40 . . 123.9(3) ?
    C45 C41 C40 . . 118.2(3) ?
    C45 C41 C42 . . 117.7(3) ?
    N8 C42 S3 . . 114.8(2) ?
    N8 C42 C41 . . 123.8(3) ?
    C41 C42 S3 . . 121.4(2) ?
    N8 C43 H43 . . 117.8 ?
    N8 C43 C44 . . 124.3(3) ?
    C44 C43 H43 . . 117.8 ?
    C43 C44 H44 . . 120.5 ?
    C43 C44 C45 . . 119.0(3) ?
    C45 C44 H44 . . 120.5 ?
    C41 C45 H45 . . 120.6 ?
    C44 C45 C41 . . 118.9(3) ?
    C44 C45 H45 . . 120.6 ?
    C47 C46 N7 . . 119.8(3) ?
    C47 C46 C51 . . 120.4(3) ?
    C51 C46 N7 . . 119.8(3) ?
    C46 C47 H47 . . 120.3 ?
    C46 C47 C48 . . 119.4(4) ?
    C48 C47 H47 . . 120.3 ?
    C47 C48 H48 . . 119.8 ?
    C49 C48 C47 . . 120.3(4) ?
    C49 C48 H48 . . 119.8 ?
    C48 C49 H49 . . 120.2 ?
    C50 C49 C48 . . 119.6(4) ?
    C50 C49 H49 . . 120.2 ?
    C49 C50 H50 . . 119.7 ?
    C49 C50 C51 . . 120.6(4) ?
    C51 C50 H50 . . 119.7 ?
    C46 C51 H51 . . 120.2 ?
    C50 C51 C46 . . 119.7(3) ?
    C50 C51 H51 . . 120.2 ?
    C53 C52 C39 . . 122.3(2) ?
    C53 C52 C57 . . 118.5(3) ?
    C57 C52 C39 . . 119.2(2) ?
    C52 C53 H53 . . 119.7 ?
    C54 C53 C52 . . 120.6(3) ?
    C54 C53 H53 . . 119.7 ?
    C53 C54 H54 . . 120.4 ?
    C55 C54 C53 . . 119.2(3) ?
    C55 C54 H54 . . 120.4 ?
    C54 C55 N9 . . 118.1(3) ?
    C54 C55 C56 . . 122.0(3) ?
    C56 C55 N9 . . 119.8(3) ?
    C55 C56 H56 . . 121.0 ?
    C57 C56 C55 . . 118.1(3) ?
    C57 C56 H56 . . 121.0 ?
    C52 C57 H57 . . 119.2 ?
    C56 C57 C52 . . 121.6(3) ?
    C56 C57 H57 . . 119.2 ?
    C61 S4 C58 . . 97.01(14) ?
    C59 N10 C58 . . 122.4(2) ?
    C59 N10 C65 . . 119.7(2) ?
    C65 N10 C58 . . 117.8(2) ?
    C62 N11 C61 . . 116.9(3) ?
    O11 N12 O12 . . 124.0(3) ?
    O11 N12 C74 . . 117.6(4) ?
    O12 N12 C74 . . 118.3(4) ?
    S4 C58 H58 . . 106.5 ?
    N10 C58 S4 . . 111.63(19) ?
    N10 C58 H58 . . 106.5 ?
    N10 C58 C71 . . 114.8(2) ?
    C71 C58 S4 . . 110.50(18) ?
    C71 C58 H58 . . 106.5 ?
    O10 C59 N10 . . 121.8(3) ?
    O10 C59 C60 . . 120.9(3) ?
    N10 C59 C60 . . 117.2(3) ?
    C61 C60 C59 . . 124.3(3) ?
    C64 C60 C59 . . 118.1(3) ?
    C64 C60 C61 . . 117.2(3) ?
    N11 C61 S4 . . 114.7(2) ?
    N11 C61 C60 . . 123.8(3) ?
    C60 C61 S4 . . 121.4(2) ?
    N11 C62 H62 . . 117.9 ?
    N11 C62 C63 . . 124.3(3) ?
    C63 C62 H62 . . 117.9 ?
    C62 C63 H63 . . 120.9 ?
    C62 C63 C64 . . 118.2(3) ?
    C64 C63 H63 . . 120.9 ?
    C60 C64 H64 . . 120.3 ?
    C63 C64 C60 . . 119.4(3) ?
    C63 C64 H64 . . 120.3 ?
    C66 C65 N10 . . 119.1(3) ?
    C70 C65 N10 . . 120.2(3) ?
    C70 C65 C66 . . 120.7(3) ?
    C65 C66 H66 . . 120.4 ?
    C67 C66 C65 . . 119.3(4) ?
    C67 C66 H66 . . 120.4 ?
    C66 C67 H67 . . 119.9 ?
    C68 C67 C66 . . 120.2(4) ?
    C68 C67 H67 . . 119.9 ?
    C67 C68 H68 . . 119.9 ?
    C69 C68 C67 . . 120.2(4) ?
    C69 C68 H68 . . 119.9 ?
    C68 C69 H69 . . 119.6 ?
    C68 C69 C70 . . 120.8(4) ?
    C70 C69 H69 . . 119.6 ?
    C65 C70 C69 . . 118.9(3) ?
    C65 C70 H70 . . 120.6 ?
    C69 C70 H70 . . 120.6 ?
    C72 C71 C58 . . 123.0(2) ?
    C72 C71 C76 . . 118.4(3) ?
    C76 C71 C58 . . 118.6(2) ?
    C71 C72 H72 . . 119.5 ?
    C73 C72 C71 . . 120.9(3) ?
    C73 C72 H72 . . 119.5 ?
    C72 C73 H73 . . 120.6 ?
    C74 C73 C72 . . 118.9(3) ?
    C74 C73 H73 . . 120.6 ?
    C73 C74 N12 . . 119.8(3) ?
    C73 C74 C75 . . 121.8(3) ?
    C75 C74 N12 . . 118.4(3) ?
    C74 C75 H75 . . 120.6 ?
    C76 C75 C74 . . 118.7(3) ?
    C76 C75 H75 . . 120.6 ?
    C71 C76 H76 . . 119.3 ?
    C75 C76 C71 . . 121.3(3) ?
    C75 C76 H76 . . 119.3 ?
    C78A O13 H13A . . 109.5 ?
    C78B O13 H13B . . 109.5 ?
    H77A C77 H77B . . 109.5 ?
    H77A C77 H77C . . 109.5 ?
    H77B C77 H77C . . 109.5 ?
    H77D C77 H77E . . 109.5 ?
    H77D C77 H77F . . 109.5 ?
    H77E C77 H77F . . 109.5 ?
    C78A C77 H77A . . 109.5 ?
    C78A C77 H77B . . 109.5 ?
    C78A C77 H77C . . 109.5 ?
    C78B C77 H77D . . 109.5 ?
    C78B C77 H77E . . 109.5 ?
    C78B C77 H77F . . 109.5 ?
    H79A C79 H79B . . 109.5 ?
    H79A C79 H79C . . 109.5 ?
    H79B C79 H79C . . 109.5 ?
    H79D C79 H79E . . 109.5 ?
    H79D C79 H79F . . 109.5 ?
    H79E C79 H79F . . 109.5 ?
    C78A C79 H79A . . 109.5 ?
    C78A C79 H79B . . 109.5 ?
    C78A C79 H79C . . 109.5 ?
    C78B C79 H79D . . 109.5 ?
    C78B C79 H79E . . 109.5 ?
    C78B C79 H79F . . 109.5 ?
    H14A O14 H14B . . 109.5 ?
    O13 C78A C79 . . 110.4(7) ?
    O13 C78A H78A . . 103.9 ?
    C77 C78A O13 . . 114.2(8) ?
    C77 C78A C79 . . 118.5(9) ?
    C77 C78A H78A . . 103.9 ?
    C79 C78A H78A . . 103.9 ?
    O13 C78B H78B . . 108.6 ?
    C77 C78B O13 . . 101.2(12) ?
    C77 C78B H78B . . 108.6 ?
    C79 C78B O13 . . 109.3(9) ?
    C79 C78B C77 . . 119.9(10) ?
    C79 C78B H78B . . 108.6 ?
loop_
    _geom_torsion_atom_site_label_1
    _geom_torsion_atom_site_label_2
    _geom_torsion_atom_site_label_3
    _geom_torsion_atom_site_label_4
    _geom_torsion_site_symmetry_1
    _geom_torsion_site_symmetry_2
    _geom_torsion_site_symmetry_3
    _geom_torsion_site_symmetry_4
    _geom_torsion
    _geom_torsion_publ_flag
    S1 C1 C14 C15 . . . . 68.1(3) ?
    S1 C1 C14 C19 . . . . -114.3(3) ?
    O1 C2 C3 C4 . . . . 157.9(3) ?
    O1 C2 C3 C7 . . . . -15.1(4) ?
    O2 N3 C17 C16 . . . . -163.6(3) ?
    O2 N3 C17 C18 . . . . 17.5(4) ?
    O3 N3 C17 C16 . . . . 15.8(4) ?
    O3 N3 C17 C18 . . . . -163.1(3) ?
    N1 C1 C14 C15 . . . . -162.7(2) ?
    N1 C1 C14 C19 . . . . 14.9(4) ?
    N1 C2 C3 C4 . . . . -20.3(4) ?
    N1 C2 C3 C7 . . . . 166.7(2) ?
    N1 C8 C9 C10 . . . . -179.1(2) ?
    N1 C8 C13 C12 . . . . 178.5(3) ?
    N2 C5 C6 C7 . . . . 3.0(5) ?
    N3 C17 C18 C19 . . . . 178.1(2) ?
    C1 S1 C4 N2 . . . . -156.8(2) ?
    C1 S1 C4 C3 . . . . 26.2(2) ?
    C1 N1 C2 O1 . . . . 170.8(2) ?
    C1 N1 C2 C3 . . . . -11.1(4) ?
    C1 N1 C8 C9 . . . . 134.7(3) ?
    C1 N1 C8 C13 . . . . -43.3(3) ?
    C1 C14 C15 C16 . . . . 177.7(2) ?
    C1 C14 C19 C18 . . . . -178.3(2) ?
    C2 N1 C1 S1 . . . . 49.1(3) ?
    C2 N1 C1 C14 . . . . -79.4(3) ?
    C2 N1 C8 C9 . . . . -52.5(3) ?
    C2 N1 C8 C13 . . . . 129.5(3) ?
    C2 C3 C4 S1 . . . . 6.5(4) ?
    C2 C3 C4 N2 . . . . -170.2(2) ?
    C2 C3 C7 C6 . . . . 171.8(3) ?
    C4 S1 C1 N1 . . . . -50.9(2) ?
    C4 S1 C1 C14 . . . . 80.10(19) ?
    C4 N2 C5 C6 . . . . -1.9(4) ?
    C4 C3 C7 C6 . . . . -1.7(4) ?
    C5 N2 C4 S1 . . . . -178.0(2) ?
    C5 N2 C4 C3 . . . . -1.1(4) ?
    C5 C6 C7 C3 . . . . -1.0(4) ?
    C7 C3 C4 S1 . . . . 179.6(2) ?
    C7 C3 C4 N2 . . . . 2.9(4) ?
    C8 N1 C1 S1 . . . . -138.2(2) ?
    C8 N1 C1 C14 . . . . 93.2(3) ?
    C8 N1 C2 O1 . . . . -1.7(4) ?
    C8 N1 C2 C3 . . . . 176.5(2) ?
    C8 C9 C10 C11 . . . . 1.0(4) ?
    C9 C8 C13 C12 . . . . 0.5(4) ?
    C9 C10 C11 C12 . . . . -0.2(5) ?
    C10 C11 C12 C13 . . . . -0.5(5) ?
    C11 C12 C13 C8 . . . . 0.4(5) ?
    C13 C8 C9 C10 . . . . -1.2(4) ?
    C14 C15 C16 C17 . . . . 0.3(4) ?
    C15 C14 C19 C18 . . . . -0.7(4) ?
    C15 C16 C17 N3 . . . . -178.8(2) ?
    C15 C16 C17 C18 . . . . 0.1(4) ?
    C16 C17 C18 C19 . . . . -0.7(4) ?
    C17 C18 C19 C14 . . . . 1.1(4) ?
    C19 C14 C15 C16 . . . . 0.0(4) ?
    S2 C20 C33 C34 . . . . 123.0(3) ?
    S2 C20 C33 C38 . . . . -57.6(3) ?
    O4 C21 C22 C23 . . . . -157.5(3) ?
    O4 C21 C22 C26 . . . . 15.0(4) ?
    O5 N6 C36 C35 . . . . -173.3(3) ?
    O5 N6 C36 C37 . . . . 8.4(4) ?
    O6 N6 C36 C35 . . . . 6.9(4) ?
    O6 N6 C36 C37 . . . . -171.5(3) ?
    N4 C20 C33 C34 . . . . -5.7(4) ?
    N4 C20 C33 C38 . . . . 173.7(2) ?
    N4 C21 C22 C23 . . . . 20.9(4) ?
    N4 C21 C22 C26 . . . . -166.6(2) ?
    N4 C27 C28 C29 . . . . 179.8(3) ?
    N4 C27 C32 C31 . . . . -179.2(3) ?
    N5 C24 C25 C26 . . . . -4.6(5) ?
    N6 C36 C37 C38 . . . . 176.7(2) ?
    C20 S2 C23 N5 . . . . 158.5(2) ?
    C20 S2 C23 C22 . . . . -24.2(2) ?
    C20 N4 C21 O4 . . . . -168.9(2) ?
    C20 N4 C21 C22 . . . . 12.7(4) ?
    C20 N4 C27 C28 . . . . -122.6(3) ?
    C20 N4 C27 C32 . . . . 56.4(3) ?
    C20 C33 C34 C35 . . . . 177.5(3) ?
    C20 C33 C38 C37 . . . . -177.9(3) ?
    C21 N4 C20 S2 . . . . -51.3(3) ?
    C21 N4 C20 C33 . . . . 76.9(3) ?
    C21 N4 C27 C28 . . . . 62.0(4) ?
    C21 N4 C27 C32 . . . . -119.1(3) ?
    C21 C22 C23 S2 . . . . -9.0(4) ?
    C21 C22 C23 N5 . . . . 168.0(3) ?
    C21 C22 C26 C25 . . . . -171.3(2) ?
    C23 S2 C20 N4 . . . . 51.1(2) ?
    C23 S2 C20 C33 . . . . -79.2(2) ?
    C23 N5 C24 C25 . . . . 1.9(4) ?
    C23 C22 C26 C25 . . . . 1.7(4) ?
    C24 N5 C23 S2 . . . . -179.9(2) ?
    C24 N5 C23 C22 . . . . 2.9(4) ?
    C24 C25 C26 C22 . . . . 2.6(4) ?
    C26 C22 C23 S2 . . . . 178.3(2) ?
    C26 C22 C23 N5 . . . . -4.6(4) ?
    C27 N4 C20 S2 . . . . 133.4(2) ?
    C27 N4 C20 C33 . . . . -98.5(3) ?
    C27 N4 C21 O4 . . . . 6.4(4) ?
    C27 N4 C21 C22 . . . . -172.0(2) ?
    C27 C28 C29 C30 . . . . -0.9(5) ?
    C28 C27 C32 C31 . . . . -0.3(4) ?
    C28 C29 C30 C31 . . . . 0.4(6) ?
    C29 C30 C31 C32 . . . . 0.1(5) ?
    C30 C31 C32 C27 . . . . -0.2(5) ?
    C32 C27 C28 C29 . . . . 0.9(5) ?
    C33 C34 C35 C36 . . . . 0.5(4) ?
    C34 C33 C38 C37 . . . . 1.5(4) ?
    C34 C35 C36 N6 . . . . -177.0(2) ?
    C34 C35 C36 C37 . . . . 1.3(4) ?
    C35 C36 C37 C38 . . . . -1.7(4) ?
    C36 C37 C38 C33 . . . . 0.2(4) ?
    C38 C33 C34 C35 . . . . -1.9(4) ?
    S3 C39 C52 C53 . . . . -108.1(3) ?
    S3 C39 C52 C57 . . . . 72.3(3) ?
    O7 C40 C41 C42 . . . . 159.3(3) ?
    O7 C40 C41 C45 . . . . -14.5(4) ?
    O8 N9 C55 C54 . . . . 9.4(4) ?
    O8 N9 C55 C56 . . . . -169.0(3) ?
    O9 N9 C55 C54 . . . . -171.6(3) ?
    O9 N9 C55 C56 . . . . 10.1(4) ?
    N7 C39 C52 C53 . . . . 20.3(4) ?
    N7 C39 C52 C57 . . . . -159.4(3) ?
    N7 C40 C41 C42 . . . . -19.5(4) ?
    N7 C40 C41 C45 . . . . 166.7(2) ?
    N7 C46 C47 C48 . . . . 179.3(3) ?
    N7 C46 C51 C50 . . . . 179.4(3) ?
    N8 C43 C44 C45 . . . . 3.7(5) ?
    N9 C55 C56 C57 . . . . 178.5(3) ?
    C39 S3 C42 N8 . . . . -157.9(2) ?
    C39 S3 C42 C41 . . . . 25.0(3) ?
    C39 N7 C40 O7 . . . . 167.4(3) ?
    C39 N7 C40 C41 . . . . -13.8(4) ?
    C39 N7 C46 C47 . . . . -36.5(4) ?
    C39 N7 C46 C51 . . . . 142.6(3) ?
    C39 C52 C53 C54 . . . . 179.7(3) ?
    C39 C52 C57 C56 . . . . 179.5(3) ?
    C40 N7 C39 S3 . . . . 52.1(3) ?
    C40 N7 C39 C52 . . . . -76.0(3) ?
    C40 N7 C46 C47 . . . . 132.7(3) ?
    C40 N7 C46 C51 . . . . -48.2(4) ?
    C40 C41 C42 S3 . . . . 7.8(4) ?
    C40 C41 C42 N8 . . . . -169.0(3) ?
    C40 C41 C45 C44 . . . . 171.5(3) ?
    C42 S3 C39 N7 . . . . -52.0(2) ?
    C42 S3 C39 C52 . . . . 77.5(2) ?
    C42 N8 C43 C44 . . . . -1.7(5) ?
    C42 C41 C45 C44 . . . . -2.7(4) ?
    C43 N8 C42 S3 . . . . -179.6(2) ?
    C43 N8 C42 C41 . . . . -2.7(4) ?
    C43 C44 C45 C41 . . . . -1.2(5) ?
    C45 C41 C42 S3 . . . . -178.4(2) ?
    C45 C41 C42 N8 . . . . 4.9(4) ?
    C46 N7 C39 S3 . . . . -138.7(2) ?
    C46 N7 C39 C52 . . . . 93.1(3) ?
    C46 N7 C40 O7 . . . . -1.4(4) ?
    C46 N7 C40 C41 . . . . 177.4(2) ?
    C46 C47 C48 C49 . . . . 1.4(5) ?
    C47 C46 C51 C50 . . . . -1.5(4) ?
    C47 C48 C49 C50 . . . . -1.7(6) ?
    C48 C49 C50 C51 . . . . 0.5(6) ?
    C49 C50 C51 C46 . . . . 1.1(5) ?
    C51 C46 C47 C48 . . . . 0.2(5) ?
    C52 C53 C54 C55 . . . . 1.2(4) ?
    C53 C52 C57 C56 . . . . -0.2(4) ?
    C53 C54 C55 N9 . . . . -179.3(2) ?
    C53 C54 C55 C56 . . . . -1.0(4) ?
    C54 C55 C56 C57 . . . . 0.2(4) ?
    C55 C56 C57 C52 . . . . 0.4(4) ?
    C57 C52 C53 C54 . . . . -0.7(4) ?
    S4 C58 C71 C72 . . . . 124.5(2) ?
    S4 C58 C71 C76 . . . . -57.2(3) ?
    O10 C59 C60 C61 . . . . -156.1(3) ?
    O10 C59 C60 C64 . . . . 16.3(4) ?
    O11 N12 C74 C73 . . . . 6.5(5) ?
    O11 N12 C74 C75 . . . . -171.6(3) ?
    O12 N12 C74 C73 . . . . -173.4(3) ?
    O12 N12 C74 C75 . . . . 8.6(4) ?
    N10 C58 C71 C72 . . . . -2.8(4) ?
    N10 C58 C71 C76 . . . . 175.5(2) ?
    N10 C59 C60 C61 . . . . 21.7(4) ?
    N10 C59 C60 C64 . . . . -165.9(2) ?
    N10 C65 C66 C67 . . . . 178.4(3) ?
    N10 C65 C70 C69 . . . . -178.0(3) ?
    N11 C62 C63 C64 . . . . -4.4(5) ?
    N12 C74 C75 C76 . . . . 177.7(3) ?
    C58 S4 C61 N11 . . . . 156.2(2) ?
    C58 S4 C61 C60 . . . . -26.0(3) ?
    C58 N10 C59 O10 . . . . -170.6(3) ?
    C58 N10 C59 C60 . . . . 11.6(4) ?
    C58 N10 C65 C66 . . . . -119.8(3) ?
    C58 N10 C65 C70 . . . . 58.7(4) ?
    C58 C71 C72 C73 . . . . 178.1(3) ?
    C58 C71 C76 C75 . . . . -178.6(3) ?
    C59 N10 C58 S4 . . . . -51.2(3) ?
    C59 N10 C58 C71 . . . . 75.6(3) ?
    C59 N10 C65 C66 . . . . 63.2(4) ?
    C59 N10 C65 C70 . . . . -118.4(3) ?
    C59 C60 C61 S4 . . . . -8.1(4) ?
    C59 C60 C61 N11 . . . . 169.4(3) ?
    C59 C60 C64 C63 . . . . -172.3(3) ?
    C61 S4 C58 N10 . . . . 52.1(2) ?
    C61 S4 C58 C71 . . . . -76.9(2) ?
    C61 N11 C62 C63 . . . . 2.2(5) ?
    C61 C60 C64 C63 . . . . 0.7(4) ?
    C62 N11 C61 S4 . . . . 179.4(2) ?
    C62 N11 C61 C60 . . . . 1.7(4) ?
    C62 C63 C64 C60 . . . . 2.8(5) ?
    C64 C60 C61 S4 . . . . 179.4(2) ?
    C64 C60 C61 N11 . . . . -3.1(4) ?
    C65 N10 C58 S4 . . . . 131.9(2) ?
    C65 N10 C58 C71 . . . . -101.4(3) ?
    C65 N10 C59 O10 . . . . 6.3(4) ?
    C65 N10 C59 C60 . . . . -171.5(2) ?
    C65 C66 C67 C68 . . . . -0.8(6) ?
    C66 C65 C70 C69 . . . . 0.4(5) ?
    C66 C67 C68 C69 . . . . 1.3(6) ?
    C67 C68 C69 C70 . . . . -0.9(5) ?
    C68 C69 C70 C65 . . . . 0.1(5) ?
    C70 C65 C66 C67 . . . . 0.0(5) ?
    C71 C72 C73 C74 . . . . 0.3(4) ?
    C72 C71 C76 C75 . . . . -0.3(4) ?
    C72 C73 C74 N12 . . . . -178.1(3) ?
    C72 C73 C74 C75 . . . . -0.1(5) ?
    C73 C74 C75 C76 . . . . -0.3(5) ?
    C74 C75 C76 C71 . . . . 0.5(4) ?
    C76 C71 C72 C73 . . . . -0.1(4) ?
loop_
    _geom_hbond_atom_site_label_D
    _geom_hbond_atom_site_label_H
    _geom_hbond_atom_site_label_A
    _geom_hbond_site_symmetry_A
    _geom_hbond_distance_DH
    _geom_hbond_distance_HA
    _geom_hbond_distance_DA
    _geom_hbond_angle_DHA
    _geom_hbond_publ_flag
    C1 H1 O13 . 0.98 2.49 3.461(4) 172.0 yes
    C6 H6 N5 1_554 0.93 2.74 3.431(4) 132.1 yes
    C39 H39 O14 2_666 0.98 2.41 3.339(10) 157.8 yes
    C44 H44 N11 1_556 0.93 2.77 3.479(4) 134.1 yes
    C48 H48 O14 . 0.93 2.29 3.065(12) 140.9 yes
    C50 H50 O2 2_556 0.93 2.62 3.412(5) 143.9 yes
    C58 H58 O7 2_566 0.98 2.49 3.246(3) 133.5 yes
    C76 H76 O7 2_566 0.93 2.78 3.498(4) 134.8 yes
    C79 H79A O9 2_666 0.96 2.57 3.353(6) 138.3 yes
    C79 H79E O8 1_545 0.96 2.61 3.455(5) 146.9 yes
    C79 H79F O2 2_556 0.96 2.75 3.493(6) 134.6 yes
    O13 H13B O4 2_656 0.82 1.95 2.766(3) 175.9 yes
_shelx_space_group_comment
;
The symmetry employed for this shelxl refinement is uniquely defined
by the following loop, which should always be used as a source of
symmetry information in preference to the above space-group names.
They are only intended as comments.
;
_shelx_estimated_absorpt_T_min     ?
_shelx_estimated_absorpt_T_max     ?
_shelx_hkl_file
;
   1   0   0    3.16    0.37   3
  -1   0   0    3.45    0.38   2
  -2   0   0  619.46   13.64   2
   2   0   0  617.28   15.03   3
   3   0   0   30.12    1.71   3
  -3   0   0   30.49    1.73   2
  -4   0   0  603.19   14.13   2
   4   0   0  609.63   15.64   3
  -5   0   0   71.55    3.22   2
   5   0   0   71.86    3.43   3
  -6   0   0   36.55    2.39   2
   6   0   0   37.75    2.68   3
   7   0   0   93.54    4.63   3
  -7   0   0   90.09    4.06   2
   8   0   0    6.32    1.62   3
  -8   0   0    6.24    1.48   2
  -9   0   0   18.38    2.24   2
   9   0   0   15.87    2.63   3
  10   0   0  102.71    5.85   3
 -10   0   0  107.47    5.21   2
 -11   0   0    0.12    1.34   2
  11   0   0   -1.57    1.21   3
 -12   0   0    1.21    1.57   2
  12   0   0    1.67    1.79   3
  13   0   0   -0.29    1.33   3
 -13   0   0    1.55    1.56   2
  14   0   0   10.22    2.91   3
 -14   0   0   12.56    2.89   2
 -15   0   0   -0.83    1.97   2
  14  -1   0   -0.70    1.88   3
 -14   1   0    1.63    2.03   2
  13  -1   0    0.05    1.50   3
 -13   1   0   -1.92    1.21   2
  12  -1   0   26.96    3.86   3
 -12   1   0   25.90    3.20   2
  11  -1   0   10.27    2.43   3
 -11   1   0    9.33    2.26   2
  10  -1   0   19.01    3.04   3
 -10   1   0   19.00    2.64   2
  -9   1   0   43.91    3.34   2
   9  -1   0   46.85    3.65   3
  -8   1   0  109.20    4.84   2
   8  -1   0  109.37    5.54   3
  -7   1   0  107.96    4.64   2
   7  -1   0  107.96    5.02   3
   6  -1   0  138.30    5.58   3
  -6   1   0  137.92    5.08   2
  -5   1   0    5.54    1.16   2
   5  -1   0    5.90    1.28   3
  -4   1   0   57.95    2.74   2
   4  -1   0   59.25    2.89   3
   3  -1   0  613.70   15.38   3
  -3   1   0  604.88   13.98   2
  -2   1   0  101.09    3.17   2
   2  -1   0  100.29    3.35   3
  -1   1   0    2.51    0.40   1
  -1   1   0    1.63    0.44   2
   1  -1   0    1.61    0.41   3
   0  -1   0   12.56    0.56   3
   0   1   0   12.52    0.59   1
   2   1   0  274.78    6.37   1
  -2  -1   0  272.90    6.35   2
   2   1   0  270.58    7.11   3
   3   1   0  578.58   14.46   3
  -3  -1   0  572.04   12.91   2
   4   1   0  605.61   15.63   3
  -4  -1   0  609.58   13.99   2
  -5  -1   0  197.23    5.84   2
   5   1   0  197.50    6.60   3
  -6  -1   0  359.76    9.83   2
   6   1   0  377.17   11.35   3
  -7  -1   0   -0.08    0.69   2
   7   1   0    1.08    0.83   3
  -8  -1   0   52.08    3.09   2
   8   1   0   51.16    3.51   3
  -9  -1   0   -0.53    0.89   2
   9   1   0   -0.52    1.00   3
 -10  -1   0    6.84    1.71   2
  10   1   0    4.84    1.85   3
  11   1   0   17.17    3.15   3
 -11  -1   0   15.17    2.41   2
 -12  -1   0   36.89    3.36   2
  12   1   0   33.67    4.09   3
 -13  -1   0   -0.13    1.42   2
  13   1   0    1.41    1.65   3
  14   1   0   -0.57    1.60   3
 -14  -1   0    0.80    1.45   2
  15   1   0    1.71    2.25   3
 -15  -1   0   -0.74    2.15   2
  14  -2   0    2.26    2.14   3
 -14   2   0    0.21    2.10   2
  13  -2   0   -2.58    1.47   3
 -13   2   0    0.80    1.55   2
 -12   2   0    6.37    2.19   2
  12  -2   0    1.74    1.71   3
  11  -2   0   -1.00    1.18   3
 -11   2   0    0.48    1.49   2
  10  -2   0   -0.10    1.13   3
 -10   2   0    0.05    1.28   2
   9  -2   0   30.08    3.06   3
  -9   2   0   32.40    2.90   2
  -8   2   0    0.27    1.04   2
   8  -2   0   -0.44    0.95   3
  -7   2   0   27.59    2.51   2
   7  -2   0   22.50    2.26   3
  -6   2   0   32.70    2.54   2
   6  -2   0   15.28    2.01   3
  -5   2   0   29.39    2.23   2
   5  -2   0   31.97    2.26   3
  -4   2   0  269.20    7.43   2
   4  -2   0  272.22    8.13   3
  -3   2   0    0.66    0.61   2
   3  -2   0    1.04    0.55   3
  -2   2   0  823.71   18.31   1
   2  -2   0  817.98   19.84   3
  -2   2   0  820.93   18.09   2
  -1   2   0   39.03    1.56   1
   1  -2   0   39.16    1.62   3
  -1   2   0   37.50    1.55   2
   0  -2   0  495.03   11.81   3
   0   2   0  485.70   11.17   1
   1   2   0  766.59   17.23   1
  -1  -2   0  778.12   18.31   3
  -2  -2   0 1924.00   40.18   2
  -2  -2   0 1900.65   44.34   3
   3   2   0  138.78    3.79   1
   3   2   0  137.23    4.40   3
  -3  -2   0  134.83    3.79   2
   4   2   0   69.55    2.94   3
  -4  -2   0   67.17    2.50   2
   4   2   0   68.03    2.28   1
   5   2   0  205.94    6.79   3
  -5  -2   0  215.53    5.86   2
  -6  -2   0  121.50    4.36   2
   6   2   0  117.56    4.93   3
   7   2   0  152.38    6.16   3
  -7  -2   0  151.33    5.24   2
  -8  -2   0   17.36    1.91   2
   8   2   0   14.89    2.26   3
   9   2   0   37.12    3.27   3
  -9  -2   0   39.19    2.84   2
 -10  -2   0    0.84    1.18   2
  10   2   0    0.39    1.21   3
 -11  -2   0    6.63    1.75   2
  11   2   0    8.50    2.39   3
 -12  -2   0    0.34    1.23   2
  12   2   0    0.40    1.42   3
 -13  -2   0    2.03    1.46   2
  13   2   0    0.05    1.44   3
 -14  -2   0    6.72    2.15   2
  14   2   0    7.01    2.63   3
  15   2   0    2.10    2.12   3
 -15  -2   0    0.13    1.68   2
 -14   3   0   10.43    3.09   2
  14  -3   0    7.54    3.04   3
  13  -3   0    0.90    1.59   3
 -13   3   0    0.58    1.77   2
  12  -3   0    7.23    2.33   3
 -12   3   0    6.42    2.17   2
 -11   3   0   21.43    3.06   2
  11  -3   0   22.05    3.46   3
  10  -3   0    0.60    1.29   3
 -10   3   0   -0.31    1.48   2
   9  -3   0    5.14    1.84   3
  -9   3   0    7.97    2.00   2
   8  -3   0   68.04    4.35   3
  -8   3   0   70.30    4.07   2
   7  -3   0   76.20    4.26   3
  -7   3   0   67.61    3.92   2
  -6   3   0   29.52    2.41   2
   6  -3   0   29.20    2.46   3
  -5   3   0   11.00    1.55   2
   5  -3   0   13.92    1.72   3
  -4   3   0  435.60   11.08   2
   4  -3   0  435.12   12.11   3
   3  -3   0   60.87    2.77   3
  -3   3   0   57.56    2.23   1
  -3   3   0   59.55    2.61   2
  -2   3   0   -0.38    0.61   1
  -2   3   0   -0.22    0.48   2
   2  -3   0   -0.17    0.43   3
   1  -3   0  731.64   17.80   3
  -1   3   0  742.87   16.16   2
  -1   3   0  729.78   16.73   1
   0  -3   0   62.37    2.20   3
   0   3   0   64.75    2.40   1
  -1  -3   0  146.97    4.25   3
   1   3   0  144.45    4.19   1
   2   3   0  848.36   19.34   1
   2   3   0  863.18   18.33   2
  -2  -3   0  851.32   20.54   3
  -3  -3   0  156.02    3.81   2
   4   3   0   51.29    2.52   3
  -4  -3   0   49.95    2.04   2
   4   3   0   49.85    2.07   1
  -5  -3   0    2.54    0.74   2
   5   3   0    2.29    0.85   3
   5   3   0    2.99    0.80   1
   6   3   0    9.28    1.53   3
  -6  -3   0    8.59    1.22   2
  -7  -3   0   19.87    1.86   2
   7   3   0   19.17    2.22   3
  -8  -3   0   18.57    1.91   2
   8   3   0   18.95    2.42   3
  -9  -3   0   59.49    3.37   2
   9   3   0   53.71    3.94   3
  10   3   0    0.22    1.26   3
 -10  -3   0    2.42    1.27   2
 -11  -3   0   22.47    2.47   2
  11   3   0   20.42    3.29   3
 -12  -3   0   16.69    2.47   2
  12   3   0   16.51    3.36   3
 -13  -3   0    0.27    1.36   2
  13   3   0    0.06    1.68   3
 -14  -3   0    0.98    1.56   2
 -15  -3   0    2.59    1.65   2
  15   3   0    1.06    2.15   3
 -13   4   0    1.34    2.05   2
  13  -4   0    0.58    1.85   3
  12  -4   0   14.90    3.07   3
 -12   4   0   12.34    2.75   2
  11  -4   0    5.60    2.02   3
 -11   4   0    9.62    2.48   2
  10  -4   0    6.12    1.98   3
 -10   4   0    9.04    2.33   2
   9  -4   0    4.68    1.72   3
  -9   4   0    3.32    1.67   2
  -8   4   0   12.76    2.21   2
   8  -4   0   14.74    2.50   3
   7  -4   0   15.86    2.44   3
  -7   4   0   17.64    2.24   2
   6  -4   0   27.89    2.49   3
  -6   4   0   27.02    2.43   2
   5  -4   0  112.08    4.86   3
  -5   4   0  115.35    4.65   2
  -4   4   0  112.96    3.67   1
   4  -4   0  109.52    4.48   3
  -4   4   0  110.54    4.30   2
  -3   4   0   77.51    3.23   2
  -3   4   0   76.15    2.84   1
   3  -4   0   77.81    3.41   3
  -2   4   0  145.95    4.39   1
  -2   4   0  144.85    4.42   2
   2  -4   0  138.59    4.69   3
  -1   4   0   -0.40    0.71   1
   1  -4   0   -0.20    0.40   3
  -1   4   0    0.24    0.45   2
   0  -4   0   10.56    1.03   3
   0   4   0    9.17    0.84   2
   0   4   0   11.59    1.25   1
  -1  -4   0   68.37    2.61   3
   1   4   0   59.26    2.61   1
   1   4   0   64.55    1.77   2
   2   4   0  222.09    6.07   1
  -2  -4   0  225.63    6.35   3
   3   4   0   60.38    2.59   1
  -3  -4   0   61.61    1.90   2
  -3  -4   0   62.30    2.66   3
   4   4   0    6.55    0.95   1
  -4  -4   0   10.39    1.28   3
  -4  -4   0   12.69    1.12   2
   5   4   0  701.42   16.39   1
  -5  -4   0  690.59   15.68   2
   6   4   0    4.58    1.06   1
   6   4   0    4.18    1.15   3
  -6  -4   0    5.79    0.98   2
   7   4   0    1.35    0.80   1
  -7  -4   0    2.10    0.89   2
   7   4   0    1.81    0.92   3
   8   4   0    1.71    1.12   3
  -8  -4   0    1.06    0.83   2
  -9  -4   0   14.41    1.79   2
   9   4   0   15.13    2.46   3
  10   4   0    0.86    1.35   3
 -10  -4   0    0.73    1.03   2
  11   4   0   14.16    2.85   3
 -11  -4   0   15.37    2.09   2
 -12  -4   0    1.19    1.24   2
  12   4   0    1.20    1.71   3
  13   4   0   -0.56    1.86   3
 -13  -4   0    0.00    1.23   2
  14   4   0    4.44    2.47   3
 -14  -4   0    4.69    2.00   2
  15   4   0   17.44    3.83   3
  13  -5   0    0.26    1.93   3
 -13   5   0    1.43    2.04   2
 -12   5   0   -0.13    1.59   2
  12  -5   0   -0.17    1.50   3
 -11   5   0    3.05    2.03   2
  11  -5   0    2.32    1.56   3
 -10   5   0    7.25    2.36   2
  10  -5   0   11.45    2.58   3
   9  -5   0   14.12    2.67   3
  -9   5   0   14.94    2.68   2
  -8   5   0   22.62    2.81   2
   8  -5   0   19.56    2.87   3
   7  -5   0   44.07    3.40   3
  -7   5   0   45.38    3.25   2
   6  -5   0    0.11    0.76   3
  -6   5   0   -0.32    0.88   2
  -5   5   0  183.14    6.41   2
  -5   5   0  193.97    5.77   1
   5  -5   0  192.00    7.05   3
  -4   5   0   15.90    1.76   2
  -4   5   0   18.84    1.72   1
   4  -5   0   20.53    1.87   3
  -3   5   0  195.60    5.89   1
  -3   5   0  210.17    6.21   2
   3  -5   0  210.49    6.88   3
   2  -5   0   63.51    2.88   3
  -2   5   0   60.07    2.67   1
  -2   5   0   64.93    2.73   2
  -1   5   0   48.64    2.43   1
   1  -5   0   51.19    2.43   3
  -1   5   0   47.97    2.12   2
   0   5   0  166.76    4.35   2
   0   5   0  161.97    5.12   1
   0  -5   0  164.51    5.16   3
   1   5   0  290.64    7.92   1
  -1  -5   0  289.90    8.14   3
   1   5   0  301.32    6.69   2
  -2  -5   0 1247.47   29.56   3
   2   5   0 1212.84   27.97   1
  -3  -5   0  658.33   16.75   3
   3   5   0  659.68   15.84   1
   4   5   0  120.51    4.21   1
  -4  -5   0  119.98    3.33   2
  -4  -5   0  125.80    4.57   3
  -5  -5   0  189.04    6.33   3
  -5  -5   0  201.72    5.15   2
  -6  -5   0   32.54    1.96   2
  -6  -5   0   28.24    2.28   3
   6   5   0   27.94    1.96   1
   7   5   0  147.39    4.90   1
  -7  -5   0  151.34    4.91   2
   8   5   0    0.82    0.85   1
  -8  -5   0    0.92    0.83   2
   8   5   0    2.23    1.16   3
   9   5   0   29.81    2.83   3
  -9  -5   0   27.75    2.33   2
  10   5   0   25.44    3.10   3
 -10  -5   0   22.07    2.29   2
  11   5   0    0.58    1.48   3
 -11  -5   0    2.96    1.25   2
 -12  -5   0   15.71    2.25   2
  12   5   0   14.52    3.04   3
  13   5   0   26.82    4.24   3
  14   5   0    8.52    3.13   3
  13  -6   0    6.60    2.69   3
  12  -6   0    0.65    1.66   3
 -12   6   0    1.49    1.84   2
 -11   6   0    0.06    1.86   2
  11  -6   0    1.82    1.55   3
  10  -6   0    0.39    1.48   3
 -10   6   0    0.68    1.74   2
   9  -6   0   -0.84    1.17   3
  -9   6   0   -0.50    1.51   2
  -8   6   0   21.80    2.87   2
   8  -6   0   19.82    2.85   3
   7  -6   0  142.67    6.64   3
  -7   6   0  144.97    6.22   2
   6  -6   0   37.63    3.06   3
  -6   6   0   35.77    3.02   2
  -5   6   0   77.06    3.36   1
   5  -6   0   75.93    4.05   3
  -5   6   0   78.04    3.90   2
   4  -6   0   92.27    4.31   3
  -4   6   0   94.52    3.74   1
  -4   6   0   93.35    4.06   2
   3  -6   0    5.33    1.19   3
  -3   6   0    3.32    1.16   1
  -3   6   0    4.92    1.11   2
   2  -6   0   11.14    1.45   3
  -2   6   0   14.83    1.69   1
  -2   6   0   12.25    1.38   2
  -1   6   0    0.36    0.52   2
   1  -6   0   -0.12    0.39   3
  -1   6   0    0.02    0.91   1
   0  -6   0  113.17    4.09   3
   0   6   0  111.25    3.31   2
   0   6   0  107.66    4.10   1
   1   6   0    5.82    1.30   1
   1   6   0    5.27    0.60   2
  -1  -6   0    4.94    0.93   3
  -2  -6   0  139.95    4.86   3
   2   6   0  133.55    4.80   1
  -3  -6   0    9.10    1.25   3
   3   6   0    9.55    1.48   1
   4   6   0  126.61    4.61   1
  -4  -6   0  128.63    4.82   3
   5   6   0  115.68    4.37   1
  -5  -6   0  103.44    3.16   2
  -5  -6   0  112.09    4.64   3
   6   6   0  125.54    5.00   1
  -6  -6   0  160.15    4.41   2
  -6  -6   0  161.00    5.97   3
  -7  -6   0   34.32    2.13   2
  -7  -6   0   25.93    2.24   3
   7   6   0   29.18    2.14   1
  -8  -6   0    8.52    1.75   3
   8   6   0    8.21    1.43   1
  -8  -6   0    9.95    1.34   2
  -9  -6   0   26.72    2.18   2
  -9  -6   0   25.22    3.01   3
 -10  -6   0   -1.06    0.94   2
 -10  -6   0   -0.34    1.17   3
 -11  -6   0   34.44    2.73   2
 -11  -6   0   35.34    3.97   3
 -12  -6   0    6.26    2.32   3
 -13  -6   0    3.10    1.92   3
 -14  -6   0    5.05    2.24   3
 -15  -6   0    5.56    2.44   3
 -12   7   0   -3.75    2.13   2
  12  -7   0    0.39    1.61   3
 -11   7   0    4.26    2.40   2
  11  -7   0    3.35    1.73   3
  10  -7   0   14.10    2.78   3
 -10   7   0   13.29    2.89   2
   9  -7   0    2.24    1.60   3
  -9   7   0    0.41    1.63   2
   8  -7   0    3.70    1.73   3
  -8   7   0    3.03    1.70   2
  -7   7   0   36.22    3.29   2
   7  -7   0   35.01    3.28   3
  -6   7   0   60.57    3.76   2
   6  -7   0   57.02    3.90   3
  -5   7   0   89.87    3.88   1
  -5   7   0   93.97    4.43   2
   5  -7   0   99.88    4.89   3
  -4   7   0    6.77    1.37   2
  -4   7   0    9.69    1.66   1
   4  -7   0    7.25    1.53   3
  -3   7   0    0.44    0.77   2
  -3   7   0    0.19    1.07   1
   3  -7   0   -0.15    0.54   3
  -2   7   0   -0.56    1.15   1
   2  -7   0    0.18    0.67   3
  -2   7   0   -0.14    0.69   2
   0   7   0   16.06    1.86   1
   0   7   0   15.67    1.38   2
   0  -7   0   15.47    1.51   3
   1   7   0  119.45    3.36   2
   1   7   0  114.14    4.54   1
  -1  -7   0  119.32    4.46   3
  -2  -7   0  108.33    4.35   3
   2   7   0  107.37    4.46   1
  -3  -7   0  228.32    7.35   3
   3   7   0  230.03    7.13   1
  -4  -7   0   75.91    3.58   3
   4   7   0   72.41    3.57   1
   5   7   0    3.36    1.16   1
  -5  -7   0    4.23    1.17   3
  -5  -7   0    3.61    0.63   2
   6   7   0   28.41    2.31   1
  -6  -7   0   27.39    1.62   2
  -6  -7   0   30.14    2.49   3
  -7  -7   0   18.44    1.55   2
  -7  -7   0   20.80    2.32   3
   7   7   0    9.60    1.44   1
   8   7   0    1.78    1.14   1
  -8  -7   0    1.57    0.83   2
  -8  -7   0    3.26    1.30   3
  -9  -7   0    4.74    1.75   3
 -10  -7   0    4.47    1.80   3
 -11  -7   0    1.89    1.63   3
 -12  -7   0    3.20    1.88   3
 -13  -7   0    5.14    2.10   3
 -14  -7   0    5.38    2.22   3
 -15  -7   0    0.69    1.73   3
  12  -8   0    4.47    2.45   3
 -11   8   0   -0.16    2.19   2
  11  -8   0    0.01    1.35   3
 -10   8   0    1.72    2.29   2
  10  -8   0    1.52    1.43   3
   9  -8   0    2.67    1.76   3
  -9   8   0    3.70    2.33   2
   8  -8   0   -0.53    1.24   3
  -8   8   0    2.42    1.81   2
   7  -8   0   10.78    2.28   3
  -7   8   0   12.66    2.45   2
  -6   8   0   19.45    2.48   2
   6  -8   0   20.34    2.78   3
  -5   8   0    8.97    1.71   2
   5  -8   0    9.97    1.96   3
  -5   8   0   10.83    1.73   1
  -4   8   0   22.10    2.30   1
   4  -8   0   16.91    2.25   3
  -4   8   0   15.24    1.91   2
  -3   8   0  168.81    6.09   1
   3  -8   0  171.23    6.56   3
  -3   8   0  179.25    6.09   2
  -2   8   0   20.84    1.86   2
   2  -8   0   19.56    1.88   3
  -2   8   0   22.97    2.17   1
   1  -8   0   17.87    1.65   3
  -1   8   0   21.82    2.22   1
   0   8   0    3.55    1.34   1
   0  -8   0    4.27    1.08   3
   0   8   0    3.79    0.81   2
   1   8   0   13.26    1.92   1
   1   8   0   13.05    1.06   2
  -1  -8   0   12.18    1.52   3
  -2  -8   0   44.22    2.69   3
   2   8   0   44.46    2.96   1
   3   8   0   33.58    2.53   1
  -3  -8   0   30.50    2.29   3
  -4  -8   0   18.73    1.98   3
   4   8   0   16.00    2.06   1
  -5  -8   0    7.93    1.49   3
   5   8   0    8.99    1.80   1
  -6  -8   0   70.36    3.93   3
   6   8   0   77.21    3.81   1
   7   8   0    1.17    1.24   1
  -7  -8   0    2.08    1.20   3
  -8  -8   0   24.25    2.83   3
   9   8   0   -1.15    1.11   1
  -9  -8   0   -0.19    1.19   3
 -10  -8   0    0.69    1.25   3
 -11  -8   0   -0.31    1.35   3
 -12  -8   0   45.86    4.37   3
 -13  -8   0   -0.11    1.44   3
 -14  -8   0   -0.47    1.45   3
 -15  -8   0    2.28    1.99   3
  12  -9   0    3.46    2.20   3
  11  -9   0   -0.07    1.42   3
 -11   9   0    0.31    2.36   2
 -10   9   0    1.07    2.42   2
  10  -9   0   -2.21    1.51   3
   9  -9   0   -0.89    1.44   3
  -9   9   0    1.13    2.02   2
  -8   9   0    0.82    1.81   2
   8  -9   0    0.28    1.26   3
  -7   9   0   22.65    3.07   2
   7  -9   0   22.76    3.16   3
   6  -9   0    6.47    1.89   3
  -6   9   0    7.69    1.93   2
   5  -9   0    9.41    1.99   3
  -5   9   0   11.92    1.98   2
  -5   9   0   13.28    2.10   1
   4  -9   0    7.00    1.71   3
  -4   9   0    8.36    1.89   1
  -4   9   0    7.02    1.56   2
   3  -9   0  129.98    5.65   3
  -3   9   0  127.93    5.12   2
  -3   9   0  131.03    5.34   1
  -2   9   0   21.47    2.47   1
   2  -9   0   17.38    2.03   3
  -2   9   0   16.88    1.76   2
  -1   9   0    0.33    1.25   1
  -1   9   0    0.05    0.42   2
   1  -9   0    0.36    0.72   3
   0   9   0    1.98    1.35   1
   0   9   0    0.34    0.60   2
   0  -9   0    0.25    0.63   3
   1   9   0  191.46    6.80   1
  -1  -9   0  187.40    6.69   3
   1   9   0  192.25    5.14   2
   2   9   0    7.77    1.83   1
  -2  -9   0    4.83    1.27   3
  -3  -9   0  401.70   11.91   3
   3   9   0  399.21   11.53   1
  -4  -9   0    7.82    1.66   3
   4   9   0    4.88    1.63   1
  -5  -9   0   65.03    3.64   3
   5   9   0   61.38    3.58   1
  -6  -9   0    4.37    1.21   3
   6   9   0    4.43    1.70   1
   7   9   0    2.37    1.50   1
  -7  -9   0    1.41    1.15   3
  -8  -9   0    1.35    1.32   3
   8   9   0    1.37    1.12   1
   9   9   0    1.30    0.92   1
  -9  -9   0   -0.25    1.14   3
 -10  -9   0   -0.83    1.25   3
 -11  -9   0    9.26    2.50   3
 -12  -9   0    2.44    1.70   3
 -13  -9   0    0.40    1.49   3
 -14  -9   0    2.68    1.90   3
 -15  -9   0   -1.53    1.78   3
  11 -10   0    4.08    2.23   3
 -10  10   0    1.30    2.88   2
  10 -10   0    0.03    1.24   3
  -9  10   0   18.21    3.47   2
   9 -10   0   14.39    2.94   3
   8 -10   0   -1.01    1.18   3
  -8  10   0    2.50    2.01   2
  -7  10   0   -2.18    1.46   2
   7 -10   0    0.16    1.30   3
   6 -10   0    1.41    1.38   3
  -6  10   0    2.64    1.61   2
  -5  10   0   38.86    3.33   1
   5 -10   0   31.51    3.08   3
  -5  10   0   32.36    3.07   2
  -4  10   0   11.71    2.25   1
  -4  10   0    7.61    1.75   2
   4 -10   0    9.99    2.10   3
  -3  10   0   38.84    3.26   1
   3 -10   0   33.28    2.79   3
  -3  10   0   29.68    2.48   2
  -2  10   0   78.78    4.33   1
  -2  10   0   69.88    3.41   2
   2 -10   0   77.33    4.11   3
  -1  10   0   10.65    2.19   1
  -1  10   0   10.41    1.37   2
   1 -10   0   12.86    1.85   3
   0  10   0    1.05    1.35   1
   0  10   0    0.14    0.62   2
   0 -10   0    0.84    0.82   3
  -1 -10   0    1.05    0.78   3
   1  10   0   -0.85    1.32   1
   1  10   0    0.10    0.42   2
   2  10   0    2.85    1.57   1
  -2 -10   0    3.15    1.18   3
   2  10   0    3.47    0.60   2
   3  10   0    1.34    1.47   1
  -3 -10   0    2.76    1.12   3
  -4 -10   0    0.49    0.87   3
   4  10   0    0.95    1.31   1
  -5 -10   0   19.48    2.41   3
   5  10   0   22.80    2.71   1
  -6 -10   0    9.03    1.96   3
   6  10   0    8.82    1.98   1
   7  10   0   14.52    2.40   1
  -7 -10   0   10.74    1.98   3
   8  10   0    2.69    1.83   1
  -8 -10   0    2.44    1.46   3
   9  10   0   26.21    2.86   1
  -9 -10   0   15.84    2.31   3
 -10 -10   0    8.90    2.29   3
 -11 -10   0   12.30    2.85   3
 -12 -10   0    8.19    2.50   3
 -13 -10   0    0.15    1.55   3
 -14 -10   0    0.32    1.57   3
 -15 -10   0   -0.37    1.80   3
 -10  11   0    1.86    2.60   2
   9 -11   0    0.54    1.56   3
  -9  11   0    3.00    2.27   2
   8 -11   0    3.50    1.72   3
  -8  11   0    4.98    2.19   2
   7 -11   0    2.90    1.77   3
  -7  11   0    1.59    1.61   2
   6 -11   0   35.18    3.48   3
  -6  11   0   37.81    3.64   2
  -5  11   0   59.16    3.90   2
   5 -11   0   61.96    4.32   3
   4 -11   0   -0.22    1.18   3
  -4  11   0   -0.23    1.55   1
  -4  11   0    0.07    1.05   2
  -3  11   0   13.54    1.88   2
   3 -11   0   14.74    2.21   3
  -3  11   0   19.35    2.74   1
   2 -11   0   14.86    2.19   3
  -2  11   0   16.05    1.93   2
  -2  11   0   19.47    2.68   1
  -1  11   0    3.25    1.05   2
   1 -11   0    2.79    1.14   3
  -1  11   0    4.11    1.77   1
   0  11   0   20.12    1.74   2
   0  11   0   23.94    3.09   1
   0 -11   0   18.39    2.20   3
   1  11   0    1.43    1.47   1
  -1 -11   0    0.62    0.86   3
  -2 -11   0   29.54    2.50   3
   2  11   0   33.82    3.14   1
   3  11   0    0.10    1.54   1
  -3 -11   0    0.82    0.95   3
  -4 -11   0    2.08    1.14   3
   4  11   0    0.63    1.70   1
   5  11   0   40.84    3.87   1
  -5 -11   0   34.45    2.91   3
  -6 -11   0   -0.01    1.00   3
   6  11   0    0.38    1.87   1
   7  11   0   -2.00    1.51   1
  -7 -11   0    0.25    1.16   3
  -8 -11   0    7.47    2.00   3
   8  11   0    8.18    2.36   1
  -9 -11   0    9.16    2.36   3
   9  11   0   15.51    2.58   1
 -10 -11   0    5.52    2.02   3
 -11 -11   0    1.88    1.16   3
 -12 -11   0   -0.25    1.50   3
 -13 -11   0    2.94    1.87   3
 -14 -11   0    1.17    2.15   3
 -15 -11   0    1.85    2.50   3
  10 -12   0    2.79    2.28   3
  -9  12   0    2.65    2.43   2
   9 -12   0    1.34    1.38   3
  -8  12   0   31.05    3.76   2
   8 -12   0   29.67    4.10   3
   7 -12   0   10.84    2.74   3
  -7  12   0    7.34    2.26   2
   6 -12   0   -0.45    1.37   3
  -6  12   0   -1.27    1.32   2
  -5  12   0    0.22    1.27   2
   5 -12   0    0.55    1.32   3
   4 -12   0   21.22    3.13   3
  -4  12   0   20.96    3.01   1
  -4  12   0   17.55    2.44   2
   3 -12   0   42.87    3.50   3
  -3  12   0   49.75    3.84   1
  -3  12   0   50.89    3.39   2
   2 -12   0    2.46    1.26   3
  -2  12   0    6.87    2.44   1
  -2  12   0    1.27    0.90   2
  -1  12   0    4.27    2.12   1
   1 -12   0    5.05    1.50   3
  -1  12   0    6.59    1.46   2
   0  12   0   37.39    3.68   1
   0 -12   0   29.46    2.57   3
   1  12   0    9.34    2.18   1
  -1 -12   0    6.50    1.56   3
  -2 -12   0   17.76    2.33   3
   2  12   0   21.78    3.05   1
   3  12   0   16.66    3.00   1
  -3 -12   0   11.44    1.97   3
  -4 -12   0   13.75    2.17   3
   4  12   0   11.97    2.70   1
  -5 -12   0   15.69    2.32   3
   5  12   0   23.49    3.23   1
   6  12   0    4.61    2.36   1
  -6 -12   0    6.89    1.94   3
   7  12   0   44.99    4.02   1
  -7 -12   0   43.11    3.65   3
  -8 -12   0    1.27    1.58   3
   8  12   0    0.18    1.69   1
  -9 -12   0   13.70    2.62   3
   9  12   0   14.04    2.68   1
 -10 -12   0   -0.07    1.54   3
  10  12   0   -1.19    1.59   1
 -11 -12   0    3.64    2.15   3
 -12 -12   0    1.12    1.69   3
 -14 -12   0    6.17    2.40   3
  -9  13   0    1.56    2.34   2
   9 -13   0   -0.11    1.61   3
  -8  13   0    2.40    2.40   2
   8 -13   0   -0.42    1.32   3
  -7  13   0    1.75    1.92   2
   7 -13   0   -0.32    1.36   3
   6 -13   0    0.79    1.72   3
  -6  13   0    0.76    1.53   2
  -5  13   0    0.47    1.42   2
   5 -13   0   -0.22    1.31   3
   4 -13   0   10.53    2.49   3
  -4  13   0   16.69    2.82   1
  -4  13   0    9.59    2.02   2
   3 -13   0   50.86    3.97   3
  -3  13   0   59.21    4.13   1
  -3  13   0   49.22    3.48   2
  -2  13   0    4.17    2.17   1
   2 -13   0   -0.14    0.93   3
  -1  13   0   10.01    2.48   1
   1 -13   0    4.80    1.58   3
   0  13   0    8.81    2.37   1
   0 -13   0    7.53    1.82   3
  -1 -13   0    2.80    1.38   3
   1  13   0    7.68    2.41   1
  -2 -13   0   18.09    2.50   3
   2  13   0   23.59    3.45   1
  -3 -13   0   11.15    2.19   3
   3  13   0    8.03    2.85   1
   4  13   0   21.57    3.67   1
  -4 -13   0   22.80    2.75   3
  -5 -13   0   17.21    2.57   3
   5  13   0   18.75    3.49   1
  -6 -13   0  163.74    7.52   3
   6  13   0  164.89    7.68   1
  -7 -13   0   45.51    4.18   3
   7  13   0   40.51    4.46   1
  -8 -13   0   21.34    3.15   3
   8  13   0   27.08    3.79   1
   9  13   0    3.19    1.99   1
  -9 -13   0    4.45    1.99   3
 -10 -13   0    2.85    1.72   3
  10  13   0    1.43    2.10   1
 -11 -13   0    5.31    2.03   3
 -12 -13   0    3.31    2.00   3
 -13 -13   0    2.45    2.00   3
 -14 -13   0    1.26    2.11   3
   8 -14   0    7.93    2.57   3
  -8  14   0   11.93    3.16   2
  -7  14   0    0.52    1.83   2
   7 -14   0    1.16    1.50   3
  -6  14   0    1.22    1.68   2
   6 -14   0    0.43    1.42   3
   5 -14   0    5.97    2.07   3
  -5  14   0    5.98    2.00   2
   4 -14   0   10.63    2.62   3
  -4  14   0   13.38    2.94   1
   3 -14   0    5.96    1.94   3
  -3  14   0    7.53    2.65   1
  -2  14   0    8.76    2.36   1
   2 -14   0    7.43    2.03   3
   1 -14   0    2.57    1.37   3
  -1  14   0    3.19    2.26   1
   0  14   0    8.52    2.75   1
   0 -14   0    7.29    1.82   3
   1  14   0    6.93    2.91   1
  -1 -14   0    2.46    1.39   3
   2  14   0    2.56    2.58   1
  -2 -14   0    0.47    1.09   3
   3  14   0    6.36    2.83   1
  -3 -14   0    4.37    1.72   3
   4  14   0   10.76    3.08   1
  -4 -14   0   12.38    2.33   3
   5  14   0    6.80    2.95   1
  -5 -14   0    6.10    1.91   3
  -6 -14   0   21.29    2.98   3
   6  14   0   28.02    4.44   1
   7  14   0    4.01    2.87   1
  -7 -14   0    5.72    2.14   3
   8  14   0    3.89    2.76   1
  -8 -14   0    6.80    2.16   3
   9  14   0    4.99    2.75   1
  -9 -14   0    5.12    2.07   3
  10  14   0    6.36    2.71   1
 -10 -14   0    3.93    2.10   3
 -11 -14   0    1.29    1.60   3
 -12 -14   0    0.97    1.78   3
 -13 -14   0    2.92    2.15   3
 -14 -14   0    1.07    2.27   3
   5 -15   0    0.02    1.50   3
   4 -15   0    3.04    1.88   3
   3 -15   0   -0.60    1.20   3
  -3  15   0    1.78    2.07   1
   2 -15   0    1.57    1.43   3
  -2  15   0    1.88    2.08   1
   1 -15   0    5.30    1.76   3
  -1  15   0    3.05    2.17   1
   0  15   0    3.04    2.27   1
   0 -15   0    1.79    1.39   3
   1  15   0    2.95    2.50   1
  -1 -15   0    3.06    1.39   3
  -2 -15   0    1.39    1.14   3
   2  15   0   -0.32    2.42   1
  -3 -15   0   31.86    3.09   3
   3  15   0   30.18    4.09   1
   4  15   0   -1.08    2.43   1
  -4 -15   0    1.54    1.37   3
   5  15   0   -0.09    2.45   1
  -5 -15   0    1.52    1.39   3
   6  15   0   -3.23    2.39   1
   7  15   0    3.55    3.03   1
  -7 -15   0    3.32    1.83   3
  -8 -15   0    0.39    1.68   3
   8  15   0    1.29    2.82   1
  -9 -15   0    0.94    1.96   3
   9  15   0    0.72    2.75   1
 -10 -15   0    9.91    2.87   3
  10  15   0   15.09    3.57   1
 -11 -15   0    5.60    2.30   3
 -12 -15   0    5.60    2.48   3
 -13 -15   0    0.51    2.08   3
  -3  16   0    3.96    1.99   1
   2 -16   0   37.45    3.83   3
  -1  16   0    4.63    2.35   1
   1 -16   0    6.21    2.11   3
   0  16   0    5.63    2.38   1
   0 -16   0   12.32    2.67   3
   1  16   0    3.75    2.32   1
  -1 -16   0   11.16    2.33   3
   2  16   0   13.50    3.30   1
  -2 -16   0   26.85    3.36   3
   3  16   0    4.73    2.70   1
  -3 -16   0   12.23    2.61   3
   4  16   0    4.70    2.88   1
  -4 -16   0    9.11    2.29   3
  -5 -16   0   15.94    2.79   3
   5  16   0   16.76    3.63   1
   6  16   0   -0.96    2.99   1
  -6 -16   0    2.77    1.89   3
  -7 -16   0    6.14    2.16   3
   7  16   0    7.64    3.66   1
   8  16   0    3.74    3.17   1
  -8 -16   0    0.92    1.76   3
   9  16   0   17.42    4.11   1
  -9 -16   0   12.85    3.07   3
 -10 -16   0    2.50    1.92   3
  10  16   0    2.34    3.02   1
 -11 -16   0    2.47    2.06   3
 -13 -16   0    1.36    2.40   3
  -3  17   0    1.62    1.49   1
  -2  17   0    1.20    1.56   1
  -1  17   0    0.67    1.73   1
   0  17   0    1.76    1.80   1
   1  17   0    3.18    1.98   1
  -2 -17   0    3.35    1.68   3
   2  17   0    2.28    2.54   1
  -3 -17   0    2.05    1.62   3
   3  17   0    2.40    2.41   1
   4  17   0   -0.48    2.80   1
  -4 -17   0   -0.12    1.15   3
   5  17   0   12.53    3.88   1
  -5 -17   0   15.16    2.84   3
  -6 -17   0    5.98    2.27   3
   6  17   0    8.95    3.67   1
  -7 -17   0    1.23    1.84   3
   7  17   0    2.27    2.95   1
  -8 -17   0    1.21    1.71   3
   8  17   0    0.02    3.39   1
  -9 -17   0    3.86    2.01   3
   9  17   0    7.59    4.26   1
  10  17   0    8.48    4.07   1
 -10 -17   0    5.91    2.58   3
 -11 -17   0   -0.10    1.74   3
 -12 -17   0    3.28    2.46   3
  -2  18   0    2.44    1.67   1
  -1  18   0    0.73    1.32   1
   0  18   0    3.92    1.63   1
   1  18   0    0.41    1.80   1
   2  18   0    3.29    2.22   1
   3  18   0    2.95    2.31   1
   4  18   0   -0.45    2.55   1
   5  18   0    5.45    3.01   1
   6  18   0   -3.65    2.87   1
   7  18   0    5.55    3.70   1
   8  18   0    1.49    3.60   1
  -8 -18   0    1.40    1.93   3
   9  18   0    1.36    3.86   1
  -9 -18   0    0.32    1.72   3
 -10 -18   0    5.61    2.62   3
  10  18   0    2.16    4.28   1
 -11 -18   0    3.58    2.56   3
  11  18   0   -0.40    4.35   1
  -2  19   0    0.13    1.59   1
  -1  19   0    2.87    1.98   1
   0  19   0    3.36    2.14   1
   1  19   0    1.55    2.01   1
   2  19   0    3.80    2.49   1
   3  19   0   -0.14    2.57   1
   4  19   0    3.84    2.54   1
   5  19   0   -1.91    2.94   1
   6  19   0   -0.71    3.40   1
   7  19   0    1.87    4.09   1
   8  19   0   -0.58    4.13   1
   9  19   0    1.91    3.93   1
  10  19   0    4.74    4.90   1
   0  20   0    4.76    2.97   1
   1  20   0    2.43    2.96   1
   2  20   0    1.57    3.16   1
   3  20   0    3.88    3.14   1
   4  20   0    2.12    3.50   1
   5  20   0   -8.40    3.26   1
   6  20   0   -5.01    3.14   1
   7  20   0    1.84    3.94   1
   6  20  -1    6.98    3.97   1
   5  20  -1   -3.22    3.22   1
   4  20  -1    2.95    3.17   1
   3  20  -1    4.71    2.91   1
   2  20  -1    2.08    3.18   1
   1  20  -1    1.78    2.59   1
   0  20  -1    3.61    2.37   1
 -10 -19   1    0.48    2.23   3
  10  19  -1    1.77    4.16   1
   9  19  -1    0.36    4.54   1
  -9 -19   1   -0.06    1.97   3
   8  19  -1   -2.47    4.36   1
   7  19  -1    4.61    4.29   1
   6  19  -1   -0.39    3.92   1
   5  19  -1   -0.72    3.30   1
   4  19  -1    7.97    3.38   1
   3  19  -1    2.55    2.46   1
   2  19  -1   -1.22    2.24   1
   1  19  -1   -0.56    2.09   1
   0  19  -1    3.71    2.25   1
  -1  19  -1    0.02    1.54   1
  -2  19  -1    1.37    2.17   1
 -11 -18   1    1.33    2.61   3
  10  18  -1    2.96    3.54   1
 -10 -18   1    3.64    2.22   3
   9  18  -1   -4.75    3.46   1
  -9 -18   1    1.57    1.93   3
  -8 -18   1    3.19    2.07   3
   8  18  -1   10.24    4.36   1
   7  18  -1    0.52    3.77   1
  -7 -18   1    1.08    1.55   3
   6  18  -1   -2.63    3.16   1
  -6 -18   1    0.90    1.70   3
   5  18  -1   -1.94    2.98   1
  -5 -18   1    0.08    1.59   3
   4  18  -1    2.06    2.96   1
  -4 -18   1   -0.63    1.49   3
   3  18  -1    2.85    2.43   1
  -3 -18   1    4.25    1.94   3
   2  18  -1    1.14    2.22   1
  -2 -18   1    1.20    1.69   3
   1  18  -1    1.84    2.05   1
   0  18  -1    1.98    1.80   1
  -1  18  -1    1.55    1.62   1
  -2  18  -1    1.62    1.57   1
  -3  18  -1    0.51    1.58   1
 -12 -17   1    1.64    2.38   3
 -11 -17   1   15.09    3.79   3
  10  17  -1    5.59    3.71   1
   9  17  -1    8.68    3.79   1
  -9 -17   1    4.30    2.16   3
   8  17  -1    3.27    3.42   1
  -8 -17   1    0.47    1.63   3
  -7 -17   1    2.45    1.86   3
   7  17  -1    1.75    3.41   1
   6  17  -1   -2.31    2.73   1
  -6 -17   1   -1.06    1.44   3
   5  17  -1    5.44    3.20   1
  -5 -17   1    5.08    2.01   3
   4  17  -1   -1.03    3.04   1
  -4 -17   1   -0.90    1.22   3
  -3 -17   1    0.36    1.34   3
   3  17  -1    5.61    2.75   1
  -2 -17   1    4.68    1.56   3
   2  17  -1    5.93    2.50   1
   1  17  -1    1.33    2.21   1
  -1 -17   1    1.70    1.41   3
   0 -17   1    7.91    2.20   3
   0  17  -1    1.20    2.02   1
   1 -17   1    3.11    1.87   3
  -1  17  -1    2.78    2.15   1
  -2  17  -1    0.56    1.78   1
   2 -17   1    1.57    1.65   3
  -3  17  -1    1.51    1.68   1
 -13 -16   1    1.90    2.48   3
 -12 -16   1    0.02    1.97   3
 -11 -16   1    0.27    1.67   3
  10  16  -1    7.77    3.69   1
 -10 -16   1    9.52    2.84   3
   9  16  -1   -0.34    2.86   1
  -9 -16   1    2.08    1.82   3
   8  16  -1    0.33    3.09   1
  -8 -16   1    2.19    1.83   3
   7  16  -1   -5.93    2.83   1
  -7 -16   1   -0.09    1.37   3
   6  16  -1   -0.15    2.86   1
  -6 -16   1    0.58    1.54   3
   5  16  -1    2.34    2.90   1
  -5 -16   1   -0.14    1.31   3
  -4 -16   1    2.61    1.66   3
   4  16  -1    5.04    2.92   1
  -3 -16   1   -1.15    1.15   3
   3  16  -1   -0.15    2.18   1
  -2 -16   1   28.13    3.38   3
   2  16  -1   16.73    3.28   1
   1  16  -1    4.33    2.36   1
  -1 -16   1    5.36    1.83   3
   0 -16   1    4.69    1.83   3
   0  16  -1    0.63    1.94   1
   1 -16   1    1.32    1.40   3
  -1  16  -1    3.29    2.09   1
  -2  16  -1    9.02    2.52   1
   2 -16   1   20.78    3.32   3
   3 -16   1   -0.90    1.53   3
  -3  16  -1    2.53    1.93   1
   4 -16   1    2.11    1.72   3
   5 -16   1   -0.38    1.55   3
 -13 -15   1    0.73    2.12   3
 -12 -15   1    3.50    2.08   3
 -11 -15   1    3.06    2.22   3
 -10 -15   1   -0.73    1.70   3
   9  15  -1    9.26    3.42   1
  -9 -15   1    7.91    2.87   3
  -8 -15   1   16.48    3.10   3
   8  15  -1   20.36    3.94   1
   7  15  -1   -3.30    2.49   1
  -7 -15   1    1.42    1.45   3
   6  15  -1   -0.08    2.43   1
  -6 -15   1    1.88    1.43   3
   5  15  -1   -0.49    2.36   1
  -5 -15   1   -0.30    1.18   3
   4  15  -1    5.07    2.96   1
  -4 -15   1    7.11    2.09   3
   3  15  -1   21.78    3.83   1
  -3 -15   1   28.71    3.38   3
  -2 -15   1    7.83    2.11   3
   2  15  -1   10.92    3.03   1
  -1 -15   1    3.61    1.53   3
   1  15  -1    6.30    2.39   1
   0  15  -1    8.41    2.48   1
  -1  15  -1   16.25    2.78   1
   1 -15   1   26.97    3.25   3
  -2  15  -1    8.57    2.42   1
   2 -15   1    7.60    2.07   3
  -3  15  -1    7.72    2.23   1
   3 -15   1    8.52    2.29   3
   4 -15   1    0.29    1.56   3
  -4  15  -1    5.05    2.31   1
   5 -15   1   -0.36    1.33   3
   6 -15   1    1.90    1.59   3
   7 -15   1    1.09    1.83   3
   8 -15   1    2.84    2.20   3
 -13 -14   1   -0.47    1.87   3
 -12 -14   1    2.93    1.95   3
 -11 -14   1    9.37    2.59   3
  10  14  -1    1.38    2.43   1
 -10 -14   1   -1.07    1.43   3
  -9 -14   1   -0.61    1.44   3
   9  14  -1    1.43    2.21   1
  -8 -14   1    2.57    1.95   3
   8  14  -1    1.29    2.47   1
   7  14  -1    3.88    2.62   1
  -7 -14   1    3.69    1.85   3
  -6 -14   1    5.60    2.00   3
   6  14  -1    5.33    2.68   1
   5  14  -1   13.66    3.35   1
  -5 -14   1   12.26    2.48   3
  -4 -14   1    6.27    1.88   3
   4  14  -1    1.33    2.64   1
  -3 -14   1    3.40    1.51   3
   3  14  -1   -0.95    2.44   1
   2  14  -1   85.24    5.19   1
  -2 -14   1   76.18    4.71   3
  -1 -14   1   16.66    2.68   3
   1  14  -1   19.79    3.43   1
   0  14  -1    5.60    2.62   1
   0 -14   1    5.89    1.76   3
   1 -14   1    0.08    1.07   3
  -1  14  -1   -0.55    2.29   1
  -2  14  -1    1.28    2.49   1
   2 -14   1   -1.01    0.96   3
   3 -14   1   13.13    2.71   3
  -3  14  -1   15.18    3.14   1
   4 -14   1    1.89    1.57   3
  -4  14  -1    0.37    2.35   1
   5 -14   1    2.25    1.70   3
  -5  14  -1    1.49    1.74   2
  -6  14  -1    2.55    1.76   2
   6 -14   1    3.01    1.62   3
  -7  14  -1   -1.12    1.76   2
   7 -14   1    0.57    1.47   3
  -8  14  -1    1.21    2.28   2
   8 -14   1    7.00    2.57   3
 -14 -13   1    0.21    2.17   3
 -13 -13   1    0.74    1.94   3
 -12 -13   1    1.20    1.68   3
 -11 -13   1    5.10    2.22   3
 -10 -13   1   -0.50    1.41   3
  -9 -13   1    2.24    1.67   3
   9  13  -1    2.50    2.48   1
  -8 -13   1   20.56    3.13   3
   8  13  -1   29.96    3.82   1
  -7 -13   1    1.43    1.59   3
   7  13  -1   -0.70    2.41   1
   6  13  -1    2.43    2.23   1
  -6 -13   1    8.99    2.23   3
  -5 -13   1   13.90    2.56   3
   5  13  -1   15.98    3.22   1
  -4 -13   1   -0.11    1.20   3
   4  13  -1   -4.50    2.12   1
   3  13  -1  192.30    8.06   1
  -3 -13   1  191.12    7.97   3
  -2 -13   1   -0.49    1.05   3
   2  13  -1    0.93    1.91   1
   1  13  -1    2.70    2.26   1
  -1 -13   1    2.58    1.30   3
   0 -13   1    4.26    1.49   3
   0  13  -1    5.97    2.63   1
   1 -13   1   -0.09    1.04   3
  -1  13  -1    0.39    1.93   1
   2 -13   1    2.72    1.51   3
  -2  13  -1    8.01    2.65   1
  -3  13  -1   -2.14    1.96   1
   3 -13   1   -1.04    1.02   3
  -3  13  -1    0.02    1.14   2
   4 -13   1   -0.70    1.16   3
  -4  13  -1    2.65    2.38   1
  -4  13  -1    1.48    1.24   2
  -5  13  -1   -1.23    1.10   2
   5 -13   1    0.82    1.36   3
   6 -13   1    4.80    1.98   3
  -6  13  -1    2.93    1.75   2
  -7  13  -1   10.13    2.49   2
   7 -13   1    7.94    2.37   3
  -8  13  -1    3.46    2.21   2
  -9  13  -1    4.68    2.66   2
   9 -13   1    4.38    2.17   3
 -14 -12   1    0.54    2.10   3
 -13 -12   1   11.03    3.06   3
 -12 -12   1    0.81    1.35   3
 -11 -12   1    1.97    1.78   3
 -10 -12   1    4.79    1.87   3
  -9 -12   1    4.72    2.03   3
   9  12  -1    7.31    2.31   1
  -8 -12   1    2.41    1.74   3
   8  12  -1    0.35    1.72   1
  -7 -12   1   24.67    3.09   3
   7  12  -1   34.60    3.92   1
  -6 -12   1   31.92    3.24   3
   6  12  -1   41.43    4.07   1
  -5 -12   1    0.30    1.15   3
   5  12  -1    0.22    1.81   1
   4  12  -1   -1.26    1.70   1
  -4 -12   1    0.64    1.08   3
   3  12  -1   42.04    3.69   1
  -3 -12   1   44.95    3.40   3
  -2 -12   1    1.72    1.09   3
   2  12  -1    2.28    1.78   1
   1  12  -1   -0.58    1.49   1
  -1 -12   1    0.71    1.06   3
   0 -12   1    1.47    1.14   3
   0  12  -1    0.64    1.78   1
   1 -12   1    0.52    1.03   3
  -1  12  -1    1.67    1.85   1
  -2  12  -1   15.71    2.84   1
   2 -12   1   13.42    2.27   3
  -3  12  -1    2.14    1.86   1
   3 -12   1    0.09    1.04   3
  -3  12  -1    0.93    1.01   2
  -4  12  -1    1.26    1.26   2
  -4  12  -1    2.84    1.84   1
   4 -12   1    1.33    1.31   3
  -5  12  -1    2.12    1.88   1
   5 -12   1   10.04    2.60   3
  -5  12  -1    1.95    1.52   2
  -6  12  -1   -0.07    1.39   2
   6 -12   1    1.57    1.39   3
   7 -12   1    2.44    1.67   3
  -7  12  -1    3.08    2.03   2
   8 -12   1    7.35    2.18   3
  -8  12  -1    6.78    2.67   2
  -9  12  -1    2.47    2.25   2
   9 -12   1    1.42    1.57   3
  10 -12   1   -0.38    2.10   3
 -10  12  -1   -1.98    2.23   2
 -14 -11   1    3.49    2.28   3
 -13 -11   1    0.34    1.68   3
 -12 -11   1    0.11    1.26   3
 -11 -11   1   29.07    3.97   3
 -10 -11   1    4.15    1.95   3
  -9 -11   1   13.49    2.72   3
   9  11  -1   17.98    2.49   1
  -8 -11   1    6.04    1.95   3
   8  11  -1    6.51    2.28   1
   7  11  -1   25.21    3.08   1
  -7 -11   1   20.49    2.93   3
  -6 -11   1   15.04    2.46   3
   6  11  -1   18.01    2.79   1
   5  11  -1   94.79    5.04   1
  -5 -11   1   96.39    5.12   3
  -4 -11   1    2.88    1.36   3
   4  11  -1    3.24    1.90   1
   3  11  -1   15.97    2.58   1
  -3 -11   1   16.82    2.27   3
   2  11  -1   69.52    4.17   1
  -2 -11   1   66.70    3.93   3
   1  11  -1   44.07    3.50   1
  -1 -11   1   38.58    2.94   3
   0  11  -1   -0.34    0.59   2
   0 -11   1    0.52    0.77   3
   0  11  -1    1.42    1.44   1
  -1  11  -1    7.19    1.29   2
  -1  11  -1    9.82    2.11   1
   1 -11   1    6.56    1.47   3
  -2  11  -1    0.22    0.49   2
   2 -11   1   -0.09    1.00   3
  -2  11  -1    1.48    1.52   1
  -3  11  -1    2.08    1.53   1
   3 -11   1    1.05    1.07   3
  -3  11  -1    0.62    1.01   2
  -4  11  -1    6.96    1.74   2
  -4  11  -1    9.01    2.23   1
  -5  11  -1   22.37    2.70   2
  -5  11  -1   23.48    2.97   1
   5 -11   1   19.07    2.96   3
   6 -11   1   21.34    3.12   3
  -6  11  -1   22.33    2.94   2
   7 -11   1    6.63    2.07   3
  -7  11  -1    5.81    2.23   2
  -8  11  -1    3.04    1.89   2
   8 -11   1    0.29    1.40   3
   9 -11   1    1.08    1.53   3
  -9  11  -1    3.05    2.35   2
  10 -11   1   -1.59    1.36   3
 -10  11  -1    0.76    2.55   2
  11 -11   1    5.03    2.66   3
 -14 -10   1    0.43    1.92   3
 -13 -10   1    5.43    2.39   3
 -12 -10   1   -1.29    1.28   3
 -11 -10   1    0.82    1.48   3
 -10 -10   1    0.74    1.54   3
   9  10  -1    0.74    1.40   1
  -9 -10   1   -0.24    1.13   3
  -8 -10   1   51.64    4.08   3
   8  10  -1   53.29    3.75   1
  -7 -10   1    1.01    1.14   3
   7  10  -1    1.31    1.54   1
  -6 -10   1   14.54    2.33   3
   6  10  -1   23.31    2.72   1
  -5 -10   1   28.59    2.73   3
   5  10  -1   30.48    3.08   1
   4  10  -1    8.61    1.87   1
  -4 -10   1    8.31    1.76   3
   3  10  -1  111.58    5.28   1
  -3 -10   1  112.50    5.09   3
   2  10  -1    5.67    1.73   1
  -2 -10   1    6.91    1.55   3
  -1 -10   1    0.20    0.76   3
   1  10  -1    0.89    0.50   2
   1  10  -1    1.92    1.58   1
   0 -10   1    0.26    0.68   3
   0  10  -1   -0.96    0.57   2
   0  10  -1   -0.83    1.06   1
  -1  10  -1    7.66    1.29   2
   1 -10   1    5.77    1.42   3
  -1  10  -1    6.62    1.88   1
  -2  10  -1    0.23    0.72   2
   2 -10   1    0.21    0.76   3
  -2  10  -1    0.16    1.28   1
  -3  10  -1    0.11    0.87   2
  -3  10  -1   -0.27    1.26   1
   3 -10   1    1.01    0.95   3
  -4  10  -1   48.45    3.35   2
  -4  10  -1   37.79    3.20   1
   4 -10   1   39.24    3.21   3
   5 -10   1    7.05    1.94   3
  -5  10  -1    5.64    1.96   1
  -5  10  -1    9.51    1.85   2
  -6  10  -1   31.56    3.33   2
   6 -10   1   24.02    3.19   3
  -7  10  -1    2.57    1.82   2
   7 -10   1    1.87    1.52   3
  -8  10  -1    1.30    2.00   2
   8 -10   1    0.06    1.40   3
  -9  10  -1   -1.63    1.77   2
   9 -10   1    0.41    1.32   3
 -10  10  -1   -1.13    2.30   2
  10 -10   1   -1.73    1.41   3
  11 -10   1    8.34    2.79   3
 -11  10  -1    9.58    3.45   2
 -15  -9   1    1.38    2.54   3
 -14  -9   1    3.70    2.30   3
 -13  -9   1    4.34    2.09   3
 -12  -9   1   11.42    2.94   3
 -11  -9   1    0.29    1.46   3
 -10  -9   1    1.41    1.43   3
  -9  -9   1   31.09    3.55   3
   9   9  -1   27.55    2.52   1
   8   9  -1   48.72    3.32   1
  -8  -9   1   40.73    3.25   3
  -7  -9   1    6.27    1.79   3
   7   9  -1    4.32    1.65   1
   6   9  -1   -0.01    1.22   1
  -6  -9   1    0.10    0.78   3
   5   9  -1   40.89    2.99   1
  -5  -9   1   33.55    2.60   3
  -4  -9   1  196.85    7.07   3
   4   9  -1  175.36    6.42   1
   3   9  -1  146.36    5.99   1
  -3  -9   1  156.72    6.07   3
   2   9  -1  511.54   13.96   1
  -2  -9   1  507.12   14.46   3
   1   9  -1    4.58    1.60   1
  -1  -9   1    2.93    1.11   3
   1   9  -1    2.65    0.63   2
   0  -9   1   70.54    3.60   3
   0   9  -1   65.72    3.52   1
   0   9  -1   72.71    2.78   2
  -1   9  -1   20.96    1.76   2
  -1   9  -1   29.93    2.95   1
   1  -9   1   19.05    1.93   3
   2  -9   1   21.69    2.10   3
  -2   9  -1   27.49    2.60   1
  -2   9  -1   22.61    1.84   2
   3  -9   1   74.12    3.97   3
  -3   9  -1   70.68    3.76   1
  -3   9  -1   67.23    3.43   2
  -4   9  -1    5.92    1.67   1
  -4   9  -1    2.60    1.14   2
   4  -9   1    3.12    1.22   3
   5  -9   1   -0.39    1.10   3
  -5   9  -1    3.11    1.72   1
  -5   9  -1    1.41    1.17   2
  -6   9  -1    3.29    1.57   2
   6  -9   1    3.29    1.51   3
   7  -9   1   10.73    2.33   3
  -7   9  -1   14.46    2.59   2
  -8   9  -1   21.42    3.15   2
   8  -9   1   17.99    3.10   3
  -9   9  -1    6.29    2.58   2
   9  -9   1    3.70    2.07   3
 -10   9  -1    1.76    2.25   2
  10  -9   1    1.97    1.58   3
 -11   9  -1   -0.90    2.29   2
  11  -9   1    2.46    1.77   3
  12  -9   1    7.84    2.94   3
 -15  -8   1    3.72    2.33   3
 -14  -8   1    3.59    1.98   3
 -13  -8   1    3.14    2.02   3
 -12  -8   1    3.06    1.91   3
 -11  -8   1   16.00    2.98   3
 -10  -8   1    4.98    1.89   3
  -9  -8   1    6.94    2.09   3
  -8  -8   1   47.19    3.63   3
   7   8  -1   -1.10    0.85   1
  -7  -8   1    0.30    0.95   3
  -6  -8   1    7.26    1.65   3
   6   8  -1    7.58    1.61   1
  -5  -8   1  212.73    7.61   3
   5   8  -1  223.24    7.24   1
  -4  -8   1   27.33    2.26   3
   4   8  -1   26.58    2.25   1
  -3  -8   1   19.58    1.94   3
   3   8  -1   19.42    2.25   1
  -2  -8   1   27.05    2.24   3
   2   8  -1   25.91    2.41   1
   1   8  -1    6.67    0.78   2
   1   8  -1    3.51    1.42   1
  -1  -8   1    4.52    1.16   3
   0   8  -1   23.73    2.39   1
   0  -8   1   21.42    1.94   3
   0   8  -1   22.02    1.53   2
  -1   8  -1    5.09    1.48   1
  -1   8  -1    5.55    1.01   2
   1  -8   1    8.46    1.41   3
   2  -8   1   27.80    2.28   3
  -2   8  -1   25.63    2.41   1
  -2   8  -1   25.56    1.94   2
  -3   8  -1   12.71    1.60   2
   3  -8   1   13.14    1.86   3
  -3   8  -1   16.19    2.02   1
   4  -8   1    5.74    1.56   3
  -4   8  -1    4.41    1.48   1
  -4   8  -1    4.74    1.29   2
   5  -8   1   17.19    2.40   3
  -5   8  -1   18.63    2.34   1
  -5   8  -1   10.94    1.83   2
  -6   8  -1    9.77    1.98   2
   6  -8   1   12.57    2.25   3
   7  -8   1    2.37    1.47   3
  -7   8  -1    1.12    1.68   2
  -8   8  -1    1.53    1.61   2
   8  -8   1    0.90    1.27   3
  -9   8  -1    0.59    1.78   2
   9  -8   1    1.61    1.59   3
 -10   8  -1    4.59    2.23   2
  10  -8   1    2.40    1.73   3
 -11   8  -1    1.63    2.36   2
  12  -8   1   -0.66    1.64   3
 -12   8  -1    2.53    2.63   2
 -15  -7   1    1.48    1.58   3
 -14  -7   1    1.22    1.34   3
 -13  -7   1    0.50    1.24   3
 -12  -7   1    2.67    1.59   3
 -11  -7   1    0.80    1.24   3
 -10  -7   1   27.48    2.71   3
  -9  -7   1   26.77    3.08   3
   8   7  -1    0.41    1.01   1
  -8  -7   1    0.29    0.86   3
  -6  -7   1   66.41    3.78   3
  -6  -7   1   70.96    2.47   2
   6   7  -1   71.30    3.45   1
   5   7  -1    0.85    1.05   1
  -5  -7   1    0.38    0.77   3
   4   7  -1   10.92    1.63   1
  -4  -7   1   16.23    1.87   3
   3   7  -1  145.58    5.40   1
  -3  -7   1  156.96    5.67   3
   2   7  -1   19.24    2.00   1
  -2  -7   1   20.38    1.86   3
   1   7  -1  184.38    4.63   2
   1   7  -1  196.87    6.55   1
  -1  -7   1  177.31    6.22   3
   0  -7   1  402.56   11.43   3
   0   7  -1  402.28   10.99   1
   0   7  -1  409.60    9.57   2
   2  -7   1    6.02    1.24   3
  -2   7  -1    5.77    1.12   2
  -2   7  -1    6.41    1.45   1
  -3   7  -1   41.89    2.71   1
   3  -7   1   44.53    2.82   3
  -3   7  -1   42.93    2.59   2
   4  -7   1  131.96    5.67   3
  -4   7  -1  128.21    5.02   2
  -4   7  -1  124.33    4.85   1
   5  -7   1    0.88    0.94   3
  -5   7  -1    0.48    1.02   2
  -5   7  -1    0.75    1.16   1
   6  -7   1   12.41    2.24   3
  -6   7  -1   13.09    2.19   2
  -6   7  -1   14.87    1.95   1
   7  -7   1   14.07    2.57   3
  -7   7  -1   12.49    2.22   2
   8  -7   1    6.67    2.06   3
  -8   7  -1    4.96    1.95   2
  -9   7  -1    9.74    2.40   2
   9  -7   1    8.39    2.38   3
 -10   7  -1   21.96    3.26   2
  10  -7   1   20.44    3.38   3
 -11   7  -1   -0.57    1.99   2
  11  -7   1    0.33    1.35   3
 -12   7  -1    0.42    2.12   2
  12  -7   1    1.34    1.68   3
 -15  -6   1    4.02    2.46   3
 -14  -6   1    0.64    1.28   3
 -13  -6   1   -1.69    1.23   3
 -12  -6   1    1.84    1.73   3
 -11  -6   1    7.29    2.36   3
 -10  -6   1    6.17    1.47   2
 -10  -6   1    6.96    1.95   3
  -9  -6   1   46.86    2.78   2
  -9  -6   1   46.09    3.59   3
  -8  -6   1   17.75    2.45   3
  -8  -6   1   17.77    1.71   2
   8   6  -1   14.62    1.69   1
  -7  -6   1  122.05    5.48   3
   7   6  -1  118.36    4.39   1
  -7  -6   1  120.39    4.03   2
  -5  -6   1   64.26    2.25   2
  -5  -6   1   68.03    3.59   3
   5   6  -1   63.88    3.16   1
   4   6  -1  248.08    7.27   1
  -4  -6   1  246.50    7.85   3
   3   6  -1  177.40    5.62   1
  -3  -6   1  169.01    5.88   3
  -2  -6   1    0.22    0.61   3
   2   6  -1    0.09    0.88   1
   1   6  -1  106.06    4.08   1
   1   6  -1  105.75    2.79   2
  -1  -6   1  102.62    4.08   3
   0   6  -1    0.07    0.95   1
   0  -6   1   -0.53    0.42   3
   0   6  -1   -0.36    0.43   2
  -1   6  -1   27.07    2.04   1
   1  -6   1   25.88    1.81   3
  -2   6  -1  350.63    9.50   1
  -2   6  -1  355.26    9.10   2
   2  -6   1  355.80   10.20   3
   3  -6   1   14.25    1.71   3
  -3   6  -1   16.09    1.75   1
  -3   6  -1   12.92    1.51   2
  -4   6  -1   22.06    2.05   1
   4  -6   1   19.51    2.13   3
  -4   6  -1   19.80    1.98   2
   5  -6   1    1.78    1.04   3
  -5   6  -1    1.58    1.06   2
  -5   6  -1    1.55    1.06   1
  -6   6  -1  182.58    6.80   2
  -6   6  -1  180.78    5.97   1
   6  -6   1  177.82    7.26   3
   7  -6   1   97.79    5.35   3
  -7   6  -1  105.63    5.19   2
  -8   6  -1   32.76    3.39   2
   8  -6   1   32.54    3.57   3
  -9   6  -1   15.42    2.76   2
   9  -6   1   15.23    2.86   3
  10  -6   1    1.88    1.66   3
 -10   6  -1    6.73    2.30   2
  11  -6   1   -0.49    1.35   3
 -11   6  -1   -0.31    1.89   2
 -12   6  -1    7.19    2.51   2
  12  -6   1   12.37    2.96   3
 -13   6  -1    0.57    1.91   2
  13  -6   1    0.03    1.88   3
 -15  -5   1    2.60    2.16   3
 -14  -5   1    3.36    1.95   3
 -12  -5   1    7.42    1.94   2
 -11  -5   1    0.33    1.17   2
  11   5  -1   -0.43    1.42   3
  10   5  -1   87.85    5.34   3
 -10  -5   1   76.86    3.95   2
  -9  -5   1    0.38    0.91   2
  -8  -5   1    6.28    1.67   3
  -8  -5   1    9.39    1.36   2
  -7  -5   1   26.92    1.92   2
   7   5  -1   29.32    2.03   1
  -7  -5   1   26.94    2.48   3
  -6  -5   1  208.00    5.79   2
   6   5  -1  209.49    6.17   1
  -6  -5   1  210.19    7.48   3
  -5  -5   1   31.69    2.33   3
  -4  -5   1    0.38    0.45   2
   4   5  -1   -0.10    0.82   1
  -4  -5   1    0.28    0.71   3
  -3  -5   1  235.79    7.24   3
   3   5  -1  245.40    6.83   1
   2   5  -1 1194.30   27.30   1
  -2  -5   1 1207.05   29.03   3
   1   5  -1 1659.09   37.24   1
  -1  -5   1 1674.99   39.48   3
   0   5  -1 2811.81   62.33   1
   0  -5   1 2839.02   66.08   3
   0   5  -1 2881.81   59.39   2
  -1   5  -1   29.16    1.97   1
   1  -5   1   26.60    1.73   3
  -2   5  -1   28.88    1.86   2
   2  -5   1   31.55    2.04   3
  -2   5  -1   26.45    1.85   1
  -3   5  -1   24.22    1.97   2
  -3   5  -1   23.71    1.96   1
   3  -5   1   26.09    2.05   3
   4  -5   1   53.60    3.10   3
  -4   5  -1   53.11    2.95   2
  -4   5  -1   54.90    2.69   1
   5  -5   1    5.99    1.37   3
  -5   5  -1    7.43    1.44   2
  -5   5  -1    7.04    1.32   1
  -6   5  -1   29.07    2.62   2
  -6   5  -1   27.74    2.06   1
   6  -5   1   27.75    2.52   3
  -7   5  -1   10.84    2.02   2
   7  -5   1    9.33    1.99   3
   8  -5   1   18.84    2.77   3
  -8   5  -1   21.96    2.80   2
   9  -5   1    9.45    2.31   3
  -9   5  -1   11.58    2.50   2
 -10   5  -1   -1.74    1.52   2
  10  -5   1    0.82    1.30   3
  11  -5   1    1.87    1.62   3
 -11   5  -1    3.02    1.84   2
 -12   5  -1    3.09    2.00   2
  12  -5   1    4.67    2.13   3
 -13   5  -1    5.82    2.54   2
  13  -5   1    3.32    2.04   3
  14   4  -1   12.46    3.21   3
 -13  -4   1   12.54    2.40   2
  13   4  -1   10.09    2.81   3
 -12  -4   1   -1.83    1.10   2
  12   4  -1   -0.88    1.38   3
 -11  -4   1   -0.15    1.01   2
  11   4  -1   -0.02    1.37   3
  10   4  -1   12.62    2.46   3
 -10  -4   1   11.72    1.81   2
  -9  -4   1   62.96    3.40   2
   9   4  -1   59.74    4.04   3
  -8  -4   1   72.02    3.39   2
   8   4  -1   68.63    4.24   3
  -7  -4   1   16.84    1.61   2
   7   4  -1   16.10    1.99   3
  -6  -4   1   76.58    3.06   2
   6   4  -1   73.90    2.94   1
   5   4  -1  111.81    3.73   1
  -5  -4   1  107.10    4.52   3
  -5  -4   1  108.90    3.51   2
   3   4  -1  183.52    5.30   1
  -3  -4   1  184.46    5.84   3
  -3  -4   1  184.08    4.36   2
  -2  -4   1 2718.84   63.60   3
   2   4  -1 2763.36   59.78   1
  -1  -4   1 1984.30   45.63   3
   1   4  -1 1912.69   42.91   1
   0   4  -1   46.33    2.30   1
   0  -4   1   45.40    2.12   3
   0   4  -1   47.70    1.64   2
  -1   4  -1  592.71   14.51   2
  -1   4  -1  683.51   15.24   1
   1  -4   1  672.63   16.14   3
  -2   4  -1  568.10   13.61   1
   2  -4   1  561.25   14.57   3
  -2   4  -1  574.63   13.29   2
  -3   4  -1   10.30    1.33   2
   3  -4   1    8.80    1.27   3
  -3   4  -1    9.82    1.27   1
  -4   4  -1  233.83    6.98   2
  -4   4  -1  224.47    6.33   1
   4  -4   1  224.68    7.41   3
  -5   4  -1  103.13    3.62   1
   5  -4   1   98.72    4.53   3
  -5   4  -1   99.03    4.23   2
  -6   4  -1   59.68    3.43   2
   6  -4   1   60.64    3.64   3
   7  -4   1   10.82    2.02   3
  -7   4  -1   11.12    1.90   2
  -8   4  -1   74.16    4.36   2
   8  -4   1   75.49    4.62   3
  -9   4  -1    0.94    1.52   2
   9  -4   1    1.94    1.44   3
 -10   4  -1    0.29    1.49   2
  10  -4   1   -1.35    1.29   3
 -11   4  -1    1.03    1.62   2
  11  -4   1    3.80    1.91   3
 -12   4  -1   13.01    2.75   2
  12  -4   1   11.45    2.72   3
  13  -4   1    6.24    2.37   3
 -13   4  -1    4.97    2.25   2
  14  -4   1   -0.84    2.39   3
  15   3  -1    0.62    1.81   3
  14   3  -1    0.51    1.87   3
 -14  -3   1   -2.06    1.35   2
  13   3  -1    0.69    1.71   3
 -13  -3   1    3.54    2.05   2
 -12  -3   1    7.89    1.93   2
  12   3  -1    5.96    2.18   3
  11   3  -1    3.70    1.83   3
 -11  -3   1    5.08    1.59   2
 -10  -3   1   45.82    3.15   2
  10   3  -1   43.45    3.73   3
  -9  -3   1   17.01    2.05   2
   9   3  -1   18.89    2.85   3
  -8  -3   1    1.31    0.99   2
   8   3  -1    0.40    1.04   3
   7   3  -1   22.84    2.22   3
  -7  -3   1   24.93    1.93   2
  -6  -3   1  108.81    3.95   2
   6   3  -1  108.98    4.71   3
   5   3  -1   57.49    2.22   1
   5   3  -1   56.64    2.91   3
  -5  -3   1   60.08    2.52   2
   4   3  -1  126.73    3.75   1
  -4  -3   1  119.36    3.61   2
   2   3  -1  127.88    3.74   1
  -2  -3   1  125.31    4.03   3
  -1  -3   1  204.25    5.81   3
   1   3  -1  202.65    5.48   1
   0   3  -1  233.64    6.08   1
   0   3  -1  234.99    5.38   2
   0  -3   1  229.58    6.32   3
  -1   3  -1 1005.51   21.89   2
  -1   3  -1 1024.94   22.87   1
   1  -3   1 1030.73   24.36   3
  -2   3  -1  432.46   10.23   2
   2  -3   1  432.65   11.25   3
  -2   3  -1  425.71   10.34   1
  -3   3  -1   57.90    2.65   2
  -3   3  -1   59.78    2.39   1
   3  -3   1   58.73    2.75   3
   4  -3   1   17.84    1.67   3
  -4   3  -1   22.48    1.91   2
  -4   3  -1   20.91    1.49   1
  -5   3  -1  466.76   12.10   2
   5  -3   1  450.95   13.12   3
  -5   3  -1  454.11   11.12   1
  -6   3  -1    5.26    1.34   2
   6  -3   1    5.56    1.41   3
  -7   3  -1   25.36    2.53   2
   7  -3   1   23.52    2.58   3
   8  -3   1   84.62    4.87   3
  -8   3  -1   78.70    4.31   2
  -9   3  -1    4.34    1.66   2
   9  -3   1    3.99    1.66   3
  10  -3   1  106.42    6.23   3
 -10   3  -1  104.20    5.56   2
  11  -3   1   12.63    2.76   3
 -11   3  -1   13.66    2.64   2
  12  -3   1    8.78    2.39   3
 -12   3  -1   10.05    2.63   2
  13  -3   1   10.06    2.71   3
 -13   3  -1    8.52    2.37   2
 -14   3  -1    1.87    2.52   2
  14  -3   1    5.38    2.61   3
  15   2  -1    0.23    1.87   3
 -15  -2   1    2.30    1.75   2
  14   2  -1   20.82    3.70   3
 -14  -2   1   19.97    3.03   2
 -13  -2   1   -0.35    1.36   2
  13   2  -1   -1.49    1.32   3
 -12  -2   1    5.72    1.80   2
  12   2  -1    5.06    2.09   3
 -11  -2   1   21.83    2.56   2
  11   2  -1   18.81    3.19   3
  10   2  -1    4.87    1.91   3
 -10  -2   1    5.49    1.59   2
  -9  -2   1   22.33    2.31   2
   9   2  -1   22.85    2.81   3
  -8  -2   1  127.39    5.03   2
   8   2  -1  132.25    6.02   3
  -7  -2   1   22.76    2.02   2
   7   2  -1   22.91    2.27   3
   6   2  -1  136.54    5.46   3
  -6  -2   1  133.82    4.64   2
  -5  -2   1  140.98    4.47   2
   5   2  -1  142.68    5.26   3
   4   2  -1  882.64   22.16   3
  -4  -2   1  897.41   19.63   2
  -3  -2   1  404.16    9.28   2
   3   2  -1  406.37    9.44   1
   3   2  -1  405.24   10.69   3
  -2  -2   1  809.26   19.47   3
  -2  -2   1  809.87   17.28   2
   1   2  -1    9.54    0.84   1
  -1  -2   1    8.94    0.79   3
   0   2  -1  169.88    4.36   1
   0  -2   1  168.87    4.61   3
   0  -2   1  168.04    3.90   2
   1  -2   1 1098.79   25.98   3
  -1   2  -1 1108.20   24.41   1
  -1   2  -1 1102.87   23.51   2
  -2   2  -1   20.18    1.36   1
  -2   2  -1   21.32    1.64   2
   2  -2   1   21.83    1.38   3
  -3   2  -1  550.68   12.90   2
   3  -2   1  555.16   14.17   3
  -3   2  -1  545.84   12.70   1
   4  -2   1   -0.08    0.53   3
  -4   2  -1    0.56    0.55   1
  -4   2  -1    0.43    0.72   2
   5  -2   1   59.47    3.15   3
  -5   2  -1   58.63    2.97   2
   6  -2   1    2.87    1.10   3
  -6   2  -1    5.15    1.39   2
  -7   2  -1   61.91    3.49   2
   7  -2   1   59.66    3.69   3
   8  -2   1    8.55    1.84   3
  -8   2  -1    8.60    1.76   2
  -9   2  -1    0.87    1.22   2
   9  -2   1    0.22    1.06   3
 -10   2  -1    4.22    1.86   2
  10  -2   1    3.32    1.69   3
 -11   2  -1   11.50    2.38   2
  11  -2   1    8.28    2.29   3
  12  -2   1    8.56    2.39   3
 -12   2  -1   10.20    2.53   2
 -13   2  -1   19.55    2.98   2
  13  -2   1   18.85    3.47   3
  14  -2   1    8.43    2.86   3
 -14   2  -1   11.64    2.79   2
 -15  -1   1   -0.28    2.17   2
  14   1  -1    3.11    2.05   3
 -14  -1   1    5.10    1.98   2
 -13  -1   1    0.11    1.39   2
  13   1  -1    1.82    1.70   3
 -12  -1   1   18.02    2.70   2
  12   1  -1   13.00    2.79   3
 -11  -1   1  106.24    5.38   2
  11   1  -1  106.91    6.21   3
  10   1  -1    8.75    2.34   3
 -10  -1   1    7.90    1.73   2
   9   1  -1   83.73    5.00   3
  -9  -1   1   79.72    4.09   2
  -8  -1   1    3.59    1.17   2
   8   1  -1    0.77    1.01   3
   7   1  -1    0.63    0.83   3
  -7  -1   1    2.53    1.02   2
  -6  -1   1  275.92    7.90   2
   6   1  -1  284.80    9.11   3
   5   1  -1   35.67    2.41   3
  -5  -1   1   36.55    2.19   2
   4   1  -1   35.47    2.18   3
  -4  -1   1   41.75    1.99   2
  -3  -1   1   12.33    1.04   2
   3   1  -1   11.12    1.15   3
   2   1  -1   42.26    1.90   3
  -2  -1   1   42.20    1.62   2
   0   1  -1   18.38    0.80   1
   0  -1   1   19.46    0.83   3
   1  -1   1   40.62    1.56   3
   1  -1   1   39.63    1.45   2
  -1   1  -1   38.99    1.43   1
   2  -1   1  297.42    7.74   3
  -2   1  -1  296.06    7.10   2
  -2   1  -1  290.46    6.97   1
  -3   1  -1  736.36   16.38   1
  -3   1  -1  722.50   16.39   2
   3  -1   1  724.34   18.00   3
  -4   1  -1  753.72   17.39   2
   4  -1   1  759.92   19.15   3
   5  -1   1   28.49    2.18   3
  -5   1  -1   27.61    2.11   2
  -6   1  -1   10.88    1.45   2
   6  -1   1    9.72    1.56   3
  -7   1  -1    7.37    1.55   2
   7  -1   1    6.05    1.43   3
  -8   1  -1   13.34    1.88   2
   8  -1   1   10.46    2.04   3
  -9   1  -1  150.40    6.08   2
   9  -1   1  154.03    6.95   3
  10  -1   1   -0.86    1.00   3
 -10   1  -1    0.31    1.23   2
  11  -1   1    4.59    1.87   3
 -11   1  -1    2.40    1.64   2
  12  -1   1    1.74    1.78   3
 -12   1  -1   -0.62    1.34   2
 -13   1  -1    0.29    1.56   2
  13  -1   1   -1.65    1.33   3
  14  -1   1   -0.05    1.93   3
 -14   1  -1    0.30    1.53   2
  14   0  -1   13.53    3.04   3
 -14   0   1   11.68    2.83   2
  13   0  -1    7.81    2.31   3
 -13   0   1    5.35    2.03   2
 -12   0   1    0.24    1.27   2
  12   0  -1    0.41    1.79   3
  11   0  -1   27.13    3.59   3
 -11   0   1   21.92    2.78   2
  10   0  -1    2.48    1.69   3
 -10   0   1    1.32    1.36   2
  -9   0   1   21.16    2.46   2
   9   0  -1   19.22    2.81   3
  -8   0   1    0.70    1.04   2
   8   0  -1   -0.93    0.77   3
  -7   0   1   10.45    1.59   2
   7   0  -1    9.66    1.76   3
   6   0  -1    3.97    1.15   3
  -6   0   1    4.42    1.14   2
  -5   0   1    2.21    0.95   2
   5   0  -1    1.87    0.87   3
   4   0  -1   16.73    1.47   3
  -4   0   1   17.39    1.50   2
  -3   0   1   -0.01    0.50   2
   3   0  -1    0.47    0.53   3
   2   0  -1  559.77   13.74   3
  -2   0   1  557.52   12.43   2
  -1   0   1   20.31    0.89   2
   1   0  -1   19.92    0.93   3
   1   0   1    3.61    0.38   3
   1   0   1    3.35    0.37   2
  -1   0  -1    4.19    0.44   1
  -2   0  -1 7195.61  159.99   1
   2   0   1 7413.73  168.58   3
   2   0   1 7344.31  151.72   2
   3   0   1  155.31    4.79   3
  -3   0  -1  149.38    4.39   2
  -3   0  -1  156.56    4.07   1
  -4   0  -1    4.61    0.98   2
  -5   0  -1   38.13    2.26   2
   5   0   1   37.56    2.34   3
   6   0   1    4.65    1.18   3
  -6   0  -1    4.90    1.15   2
   7   0   1   22.58    2.19   3
  -7   0  -1   25.51    2.23   2
   8   0   1    5.57    1.55   3
  -8   0  -1    7.12    1.63   2
  -9   0  -1    8.53    1.73   2
   9   0   1    8.47    1.93   3
 -10   0  -1   17.39    2.37   2
  10   0   1   19.61    3.00   3
  11   0   1   10.67    2.57   3
 -11   0  -1   12.60    2.33   2
  12   0   1   16.77    3.27   3
 -12   0  -1   13.20    2.45   2
  13   0   1   18.27    3.40   3
 -13   0  -1   20.23    3.01   2
 -14   0  -1    1.54    1.75   2
  14   0   1    3.93    1.98   3
 -15   0  -1   -0.36    1.68   2
  15   0   1    1.58    1.82   3
 -14   1   1    0.97    1.96   2
  14  -1  -1    2.17    2.01   3
 -13   1   1    0.32    1.57   2
  13  -1  -1    0.59    1.64   3
  12  -1  -1    1.27    1.68   3
 -12   1   1    3.01    1.85   2
 -11   1   1    8.49    2.12   2
  11  -1  -1    9.64    2.47   3
  10  -1  -1   56.50    4.34   3
 -10   1   1   56.43    3.83   2
  -9   1   1    3.73    1.49   2
   9  -1  -1    1.82    1.36   3
  -8   1   1   23.66    2.36   2
   8  -1  -1   25.77    2.61   3
  -7   1   1   42.15    2.78   2
   7  -1  -1   40.80    3.01   3
   6  -1  -1   73.70    3.82   3
  -6   1   1   73.85    3.52   2
  -5   1   1   11.46    1.46   2
   5  -1  -1    9.68    1.49   3
   4  -1  -1  243.67    7.56   3
  -4   1   1  258.08    7.03   2
  -3   1   1  594.57   13.81   2
   3  -1  -1  606.83   15.25   3
   2  -1  -1  486.16   12.02   3
  -2   1   1  471.14   10.93   2
   1  -1  -1  383.11    9.43   3
  -1   1   1  385.44    8.68   2
   0   1   1   68.09    1.80   2
   0   1   1   68.30    1.86   1
   1   1   1   13.79    0.57   2
   3   1   1  350.51    9.26   3
   3   1   1  352.85    8.32   1
  -4  -1  -1  144.99    4.36   2
   4   1   1  146.24    4.90   3
   5   1   1   28.68    2.00   3
  -5  -1  -1   20.68    1.76   2
  -6  -1  -1   -0.16    0.71   2
   6   1   1    0.60    0.76   3
   7   1   1    4.86    1.30   3
  -7  -1  -1    5.27    1.17   2
  -8  -1  -1   45.00    3.14   2
   8   1   1   37.80    3.01   3
  -9  -1  -1    9.19    1.71   2
   9   1   1    8.47    2.04   3
  10   1   1    7.52    2.07   3
 -10  -1  -1    8.58    1.79   2
 -11  -1  -1    0.14    1.29   2
  11   1   1   -1.77    1.19   3
  12   1   1    1.00    1.51   3
 -12  -1  -1    1.12    1.54   2
 -13  -1  -1    1.44    1.61   2
  13   1   1   -0.55    1.29   3
  14   1   1    4.82    2.05   3
 -14  -1  -1    5.35    1.99   2
 -15  -1  -1    1.11    1.77   2
  15   1   1   -0.26    2.17   3
  14  -2  -1    5.25    2.66   3
 -14   2   1    5.30    2.60   2
 -13   2   1   15.44    3.01   2
  13  -2  -1   15.76    3.24   3
  12  -2  -1   -1.33    1.38   3
 -12   2   1    0.26    1.50   2
  11  -2  -1    0.73    1.44   3
 -11   2   1    1.39    1.73   2
  10  -2  -1    3.85    1.87   3
 -10   2   1    7.68    2.03   2
   9  -2  -1   29.33    3.28   3
  -9   2   1   34.77    3.15   2
   8  -2  -1   67.48    4.27   3
  -8   2   1   72.32    4.05   2
  -7   2   1   10.82    1.78   2
   7  -2  -1   12.77    2.01   3
   6  -2  -1    1.09    0.83   3
  -6   2   1    0.76    0.87   2
  -5   2   1  100.48    4.05   2
   5  -2  -1  102.36    4.41   3
   4  -2  -1    1.08    0.71   3
  -4   2   1    0.16    0.69   2
  -3   2   1  574.26   13.51   2
   3  -2  -1  573.76   14.75   3
   2  -2  -1  666.19   16.38   3
  -2   2   1  667.74   15.00   2
  -1   2   1  153.32    4.04   2
  -1   2   1  148.58    3.93   1
   1  -2  -1  149.89    4.22   3
   0   2   1   67.36    1.93   2
   0  -2  -1   67.54    1.98   3
   0   2   1   66.86    2.16   1
  -1  -2  -1  230.77    5.83   3
   1   2   1  234.85    5.76   1
  -4  -2  -1  210.54    5.61   2
   4   2   1  210.08    5.47   1
   4   2   1  212.40    6.40   3
   5   2   1   26.96    1.52   1
  -5  -2  -1   28.12    1.83   2
   5   2   1   27.61    2.05   3
   6   2   1  125.82    5.08   3
  -6  -2  -1  126.07    4.48   2
  -7  -2  -1   25.47    2.10   2
   7   2   1   21.83    2.18   3
   8   2   1  163.59    6.78   3
  -8  -2  -1  165.96    5.88   2
   9   2   1   23.15    2.92   3
  -9  -2  -1   26.73    2.47   2
  10   2   1    4.87    1.88   3
 -10  -2  -1    5.09    1.59   2
 -11  -2  -1   35.96    3.27   2
  11   2   1   31.23    3.81   3
  12   2   1   -0.86    1.43   3
 -12  -2  -1   -0.16    1.23   2
 -13  -2  -1    0.43    1.42   2
  13   2   1   -0.43    1.34   3
 -14  -2  -1    4.97    1.83   2
  15   2   1    1.19    2.29   3
 -15  -2  -1    4.34    1.91   2
  14  -3  -1    1.97    2.42   3
 -13   3   1   -0.53    1.69   2
  13  -3  -1    0.35    1.73   3
  12  -3  -1    1.54    1.58   3
 -12   3   1   -0.97    1.60   2
 -11   3   1   64.42    4.79   2
  11  -3  -1   64.31    4.99   3
  10  -3  -1   15.36    2.83   3
 -10   3   1   15.65    2.62   2
   9  -3  -1    2.37    1.55   3
  -9   3   1    2.14    1.59   2
   8  -3  -1    2.91    1.35   3
  -8   3   1    1.52    1.39   2
   7  -3  -1   63.40    3.89   3
  -7   3   1   67.40    3.78   2
   6  -3  -1   60.04    3.59   3
  -6   3   1   62.51    3.40   2
   5  -3  -1  118.76    4.84   3
  -5   3   1  113.06    4.51   2
   4  -3  -1   26.84    1.95   3
  -4   3   1   26.14    1.98   2
   3  -3  -1  420.31   11.26   3
  -3   3   1  409.79   10.35   2
  -2   3   1  593.23   13.82   1
   2  -3  -1  606.56   15.07   3
  -2   3   1  610.50   13.88   2
  -1   3   1   25.51    1.52   1
   1  -3  -1   28.86    1.49   3
  -1   3   1   26.28    1.48   2
   0  -3  -1  136.05    3.70   3
   1   3   1   27.95    1.11   2
  -1  -3  -1   29.88    1.31   3
   1   3   1   23.35    1.59   1
   2   3   1   57.05    1.70   2
  -2  -3  -1   55.68    2.14   3
   2   3   1   56.72    2.42   1
   3   3   1  251.46    6.08   2
   3   3   1  252.39    7.06   3
   3   3   1  255.65    6.62   1
   5   3   1   46.00    2.12   1
  -5  -3  -1   48.92    2.32   2
   5   3   1   48.44    2.62   3
   6   3   1  227.78    7.53   3
  -6  -3  -1  233.59    6.54   2
   6   3   1  224.51    6.18   1
   7   3   1   15.69    1.50   1
   7   3   1   17.55    2.10   3
  -7  -3  -1   21.57    1.90   2
  -8  -3  -1   24.41    2.17   2
   8   3   1   27.47    2.55   3
  -9  -3  -1   46.95    3.10   2
   9   3   1   41.32    3.31   3
  10   3   1   34.47    3.67   3
 -10  -3  -1   29.32    2.63   2
 -11  -3  -1    0.66    1.28   2
  11   3   1    1.14    1.47   3
  12   3   1    5.18    2.21   3
 -12  -3  -1    6.51    1.88   2
 -13  -3  -1    5.81    1.83   2
  13   3   1    5.55    2.39   3
  14   3   1    4.42    2.60   3
 -14  -3  -1    3.21    1.72   2
  15   3   1    4.86    2.93   3
 -15  -3  -1    7.35    2.17   2
 -13   4   1    4.09    2.37   2
  13  -4  -1    2.00    1.95   3
  12  -4  -1    0.31    1.40   3
 -12   4   1    3.67    2.22   2
 -11   4   1    2.31    1.95   2
  11  -4  -1    0.49    1.35   3
  10  -4  -1   -0.08    1.15   3
 -10   4   1    0.70    1.59   2
  -9   4   1    0.28    1.47   2
   9  -4  -1   -1.18    1.05   3
  -8   4   1    0.90    1.34   2
   8  -4  -1    2.19    1.37   3
   7  -4  -1   30.15    2.77   3
  -7   4   1   31.51    2.77   2
   6  -4  -1   28.20    2.48   3
  -6   4   1   26.06    2.44   2
   5  -4  -1   70.11    3.69   3
  -5   4   1   79.32    3.71   2
   4  -4  -1    8.41    1.42   3
  -4   4   1    8.20    1.35   2
   3  -4  -1   44.99    2.47   3
  -3   4   1   43.02    2.05   1
  -3   4   1   48.96    2.48   2
  -2   4   1    2.87    0.80   1
   2  -4  -1    2.82    0.76   3
  -2   4   1    1.70    0.69   2
  -1   4   1  351.74    8.94   1
   1  -4  -1  363.02    9.37   3
  -1   4   1  358.87    8.67   2
   0   4   1   -0.05    0.14   2
   0   4   1    0.34    0.71   1
   0  -4  -1   -0.17    0.38   3
   1   4   1    0.86    0.90   1
   1   4   1    1.48    0.47   2
  -1  -4  -1    1.28    0.54   3
   2   4   1   -0.28    0.70   1
  -2  -4  -1    0.02    0.39   3
   2   4   1   -0.30    0.26   2
   3   4   1  979.24   22.44   1
   3   4   1  984.97   20.97   2
  -3  -4  -1  978.81   23.74   3
  -4  -4  -1   76.91    3.21   3
   4   4   1   79.50    2.62   2
   4   4   1   80.22    3.08   1
  -5  -4  -1   12.08    1.22   2
   5   4   1   10.92    1.36   3
   6   4   1   14.64    1.54   1
   6   4   1   13.98    1.73   3
  -6  -4  -1   14.33    1.44   2
   7   4   1   11.43    1.79   3
  -7  -4  -1   12.31    1.44   2
   7   4   1   14.43    1.47   1
   8   4   1   -0.46    0.77   3
  -8  -4  -1    0.39    0.73   2
   8   4   1    1.63    0.87   1
  -9  -4  -1   11.80    1.79   2
  10   4   1    1.73    1.50   3
 -10  -4  -1    0.14    0.89   2
  11   4   1    2.75    1.74   3
 -11  -4  -1    2.84    1.30   2
  12   4   1    8.61    2.54   3
 -12  -4  -1    5.70    1.79   2
  13   4   1    5.55    2.24   3
 -13  -4  -1    4.70    1.85   2
 -14  -4  -1    6.60    2.00   2
  14   4   1    9.29    2.74   3
  15   4   1   -3.00    2.16   3
  13  -5  -1    7.85    2.88   3
 -13   5   1   11.75    2.78   2
  12  -5  -1    1.09    1.41   3
 -12   5   1    1.29    1.88   2
 -11   5   1    1.20    1.83   2
  11  -5  -1    2.93    1.77   3
 -10   5   1   -0.41    1.52   2
  10  -5  -1    1.44    1.53   3
   9  -5  -1    6.05    2.04   3
  -9   5   1    6.12    2.09   2
   8  -5  -1    5.52    1.78   3
  -8   5   1    6.68    1.94   2
   7  -5  -1    9.48    1.92   3
  -7   5   1   12.20    2.08   2
  -6   5   1   32.57    2.71   2
   6  -5  -1   35.72    2.92   3
   5  -5  -1   13.11    1.87   3
  -5   5   1   14.34    1.86   2
  -4   5   1   87.51    3.35   1
  -4   5   1   92.52    3.94   2
   4  -5  -1   96.59    4.28   3
   3  -5  -1   11.75    1.48   3
  -3   5   1   13.01    1.44   1
  -3   5   1   12.59    1.48   2
  -2   5   1    3.30    1.03   1
  -2   5   1    1.97    0.76   2
   2  -5  -1    3.39    0.86   3
  -1   5   1  372.64    8.97   2
  -1   5   1  354.77    9.36   1
   1  -5  -1  363.25    9.75   3
   1   5   1   22.03    1.74   1
   1   5   1   25.22    1.19   2
  -1  -5  -1   23.72    1.48   3
   2   5   1    2.34    0.42   2
  -2  -5  -1    2.86    0.73   3
   2   5   1    2.16    1.00   1
   3   5   1  972.18   22.44   1
   3   5   1  965.89   20.65   2
  -3  -5  -1  967.74   23.59   3
   4   5   1   37.60    1.64   2
  -4  -5  -1   36.89    2.20   3
   4   5   1   37.01    2.46   1
   5   5   1  216.00    6.39   1
  -5  -5  -1  228.13    7.22   3
  -5  -5  -1  217.75    5.80   2
   6   5   1   -0.10    0.43   1
  -6  -5  -1    1.26    0.88   3
  -6  -5  -1    2.43    0.80   2
  -7  -5  -1  179.24    5.59   2
   7   5   1  193.10    6.90   3
   7   5   1  180.63    5.72   1
   8   5   1    1.30    1.03   3
  -8  -5  -1    1.71    0.92   2
   8   5   1    1.57    1.02   1
   9   5   1   22.72    2.76   3
  -9  -5  -1   27.05    2.35   2
 -10  -5  -1   41.18    2.93   2
  10   5   1   44.12    3.63   3
  11   5   1   15.80    2.81   3
 -11  -5  -1   17.64    2.18   2
  12   5   1    9.57    2.60   3
 -12  -5  -1    9.62    2.04   2
 -13  -5  -1    8.30    1.94   2
  13   5   1    8.80    2.70   3
  14   5   1    1.46    1.99   3
  15   5   1    3.08    2.83   3
  13  -6  -1    0.23    2.01   3
  12  -6  -1    2.84    1.80   3
 -12   6   1    2.60    2.26   2
  11  -6  -1    0.73    1.50   3
 -11   6   1    1.32    1.89   2
 -10   6   1   -0.74    1.80   2
  10  -6  -1    1.84    1.52   3
  -9   6   1    0.09    1.61   2
   9  -6  -1    0.90    1.46   3
   8  -6  -1    4.30    1.61   3
  -8   6   1    2.18    1.78   2
  -7   6   1   14.39    2.38   2
   7  -6  -1   11.86    2.26   3
  -6   6   1   55.74    3.56   2
   6  -6  -1   48.97    3.48   3
  -5   6   1   17.52    2.06   2
   5  -6  -1   21.47    2.17   3
  -5   6   1   20.95    1.92   1
   4  -6  -1    8.76    1.52   3
  -4   6   1   12.92    1.58   1
  -4   6   1    7.86    1.43   2
  -3   6   1   47.21    2.61   1
  -3   6   1   52.02    2.87   2
   3  -6  -1   50.94    2.88   3
   2  -6  -1  231.75    7.15   3
  -2   6   1  230.58    6.67   2
  -2   6   1  227.41    6.76   1
   1  -6  -1   62.70    2.83   3
  -1   6   1   65.33    2.66   2
  -1   6   1   60.65    2.89   1
   0   6   1   29.26    2.18   1
   0  -6  -1   24.74    1.47   3
   1   6   1    6.29    1.16   1
  -1  -6  -1    6.69    0.98   3
   1   6   1    8.02    0.80   2
   2   6   1    3.12    0.48   2
   2   6   1    2.09    0.99   1
  -2  -6  -1    4.00    0.88   3
   3   6   1   53.93    2.75   1
  -3  -6  -1   52.01    2.52   3
   4   6   1  634.30   15.79   1
  -4  -6  -1  624.10   16.54   3
   4   6   1  651.93   14.03   2
   5   6   1   56.96    3.00   1
  -5  -6  -1   60.09    3.25   3
  -6  -6  -1   66.58    3.40   3
   6   6   1   72.53    3.19   1
  -6  -6  -1   67.80    2.62   2
   7   6   1    0.07    0.59   1
  -7  -6  -1    1.48    0.93   3
  -7  -6  -1    2.09    0.83   2
  -8  -6  -1  191.55    7.49   3
  -8  -6  -1  187.92    5.89   2
   8   6   1  184.02    6.11   1
   9   6   1    6.76    1.36   1
  -9  -6  -1    7.12    1.42   2
 -10  -6  -1    1.20    1.02   2
  11   6   1   12.47    2.69   3
 -11  -6  -1   13.90    1.96   2
  12   6   1    1.72    1.77   3
 -15  -6  -1   -0.66    1.65   3
  12  -7  -1    0.67    1.86   3
 -12   7   1   -3.11    2.01   2
 -11   7   1   -1.61    2.02   2
  11  -7  -1    0.80    1.33   3
  10  -7  -1   19.98    3.43   3
 -10   7   1   19.26    3.17   2
   9  -7  -1   -0.91    1.14   3
  -9   7   1   -0.40    1.66   2
  -8   7   1    0.62    1.67   2
   8  -7  -1    0.56    1.17   3
  -7   7   1   18.89    2.69   2
   7  -7  -1   16.57    2.72   3
   6  -7  -1    7.45    1.78   3
  -6   7   1    8.96    1.89   2
   5  -7  -1    7.51    1.66   3
  -5   7   1    7.21    1.70   2
  -5   7   1    8.57    1.61   1
   4  -7  -1   12.52    1.92   3
  -4   7   1   14.40    1.73   1
  -4   7   1   12.73    1.78   2
  -3   7   1    1.16    1.03   1
  -3   7   1   -0.09    0.77   2
   3  -7  -1    0.60    0.77   3
   2  -7  -1   15.65    1.68   3
  -2   7   1   16.81    1.87   1
  -2   7   1   15.45    1.61   2
  -1   7   1    7.15    1.54   1
  -1   7   1    4.65    1.04   2
   0   7   1 1173.74   25.96   2
   0  -7  -1 1182.21   28.83   3
   0   7   1 1192.73   27.63   1
   1   7   1  211.07    6.78   1
  -1  -7  -1  243.34    7.11   3
   1   7   1  243.63    5.92   2
   2   7   1   -0.01    0.37   2
  -2  -7  -1    0.09    0.57   3
   2   7   1   -0.55    1.05   1
   3   7   1   19.44    2.03   1
  -3  -7  -1   21.01    1.79   3
   4   7   1  274.71    8.16   1
  -4  -7  -1  264.69    8.26   3
  -5  -7  -1  116.85    4.47   3
   5   7   1  134.07    4.76   1
   6   7   1   26.89    2.22   1
  -6  -7  -1   27.94    1.70   2
  -6  -7  -1   29.04    2.33   3
  -7  -7  -1   21.20    1.68   2
   7   7   1   22.56    2.05   1
  -7  -7  -1   24.31    2.24   3
  -8  -7  -1    3.27    1.16   3
   8   7   1   -1.96    0.62   1
  -8  -7  -1    2.31    0.94   2
  -9  -7  -1   40.44    3.49   3
  -9  -7  -1   44.28    2.86   2
   9   7   1   34.46    2.34   1
 -10  -7  -1   51.22    4.02   3
 -11  -7  -1    4.09    1.76   3
 -12  -7  -1    0.88    1.59   3
 -13  -7  -1   16.83    3.30   3
 -14  -7  -1    5.49    1.98   3
 -15  -7  -1   -1.14    1.41   3
  12  -8  -1    2.95    2.19   3
 -11   8   1    3.38    2.42   2
  11  -8  -1    2.80    1.91   3
 -10   8   1    1.06    2.18   2
  10  -8  -1   -0.56    1.23   3
  -9   8   1   -0.06    1.81   2
   9  -8  -1    1.80    1.60   3
   8  -8  -1   31.70    3.65   3
  -8   8   1   32.77    3.73   2
  -7   8   1    9.92    2.31   2
   7  -8  -1    6.69    1.95   3
   6  -8  -1   13.46    2.43   3
  -6   8   1   10.78    2.15   2
  -5   8   1    1.15    1.22   1
   5  -8  -1    0.01    0.96   3
  -5   8   1   -0.15    1.08   2
  -4   8   1    3.52    1.44   1
  -4   8   1    3.76    1.25   2
   4  -8  -1    2.36    1.09   3
   3  -8  -1    3.16    1.13   3
  -3   8   1    5.28    1.46   1
  -3   8   1    3.70    1.19   2
  -2   8   1  228.81    7.28   1
   2  -8  -1  228.18    7.60   3
  -2   8   1  229.66    6.87   2
  -1   8   1   20.75    1.74   2
  -1   8   1   26.54    2.51   1
   1  -8  -1   21.19    1.84   3
   0  -8  -1  107.95    4.34   3
   0   8   1  106.80    4.48   1
   0   8   1  111.05    3.77   2
  -1  -8  -1   17.84    1.65   3
   1   8   1   14.08    1.15   2
   1   8   1   17.54    2.00   1
   2   8   1   74.87    3.85   1
   2   8   1   73.35    2.48   2
  -2  -8  -1   70.34    3.40   3
   3   8   1   34.63    2.68   1
  -3  -8  -1   35.01    2.38   3
   4   8   1   10.10    1.79   1
  -4  -8  -1    7.62    1.40   3
   5   8   1  215.21    7.00   1
  -5  -8  -1  189.73    6.78   3
   6   8   1    1.17    1.12   1
  -6  -8  -1    0.76    0.79   3
  -6  -8  -1    0.62    0.64   2
  -7  -8  -1    7.70    1.67   3
   7   8   1    7.44    1.55   1
   8   8   1   24.58    2.38   1
  -8  -8  -1   28.91    3.04   3
  -9  -8  -1    0.09    1.13   3
   9   8   1   -1.74    0.74   1
 -10  -8  -1   34.64    3.34   3
 -11  -8  -1   -0.84    0.87   3
 -12  -8  -1   18.13    2.74   3
 -13  -8  -1    5.97    1.91   3
 -14  -8  -1   -0.01    1.16   3
 -15  -8  -1    0.62    1.77   3
 -11   9   1   -2.80    2.12   2
  11  -9  -1   -0.03    1.26   3
  10  -9  -1    1.91    1.49   3
 -10   9   1   -0.89    2.12   2
  -9   9   1    2.56    2.23   2
   9  -9  -1    7.19    2.29   3
  -8   9   1   23.22    3.36   2
   8  -9  -1   22.65    3.33   3
  -7   9   1    1.46    1.65   2
   7  -9  -1   -0.62    1.28   3
  -6   9   1   42.27    3.49   2
   6  -9  -1   37.82    3.38   3
   5  -9  -1    4.18    1.50   3
  -5   9   1    4.47    1.54   2
   4  -9  -1   28.58    2.68   3
  -4   9   1   31.74    2.70   2
  -4   9   1   29.26    2.60   1
  -3   9   1    2.53    1.19   2
  -3   9   1    3.94    1.61   1
   3  -9  -1    2.60    1.11   3
   2  -9  -1   19.66    1.97   3
  -2   9   1   24.61    2.11   2
  -2   9   1   28.85    2.81   1
  -1   9   1    6.04    1.65   1
  -1   9   1    4.64    1.01   2
   1  -9  -1    6.72    1.29   3
   0   9   1    1.52    0.75   2
   0  -9  -1    1.26    0.73   3
   0   9   1    1.07    1.26   1
   1   9   1   10.01    1.05   2
   1   9   1    6.78    1.71   1
  -1  -9  -1   11.09    1.48   3
   2   9   1  311.15    9.60   1
  -2  -9  -1  300.85    9.37   3
   2   9   1  311.57    7.59   2
   3   9   1  127.58    5.39   1
  -3  -9  -1  130.21    5.21   3
  -4  -9  -1   38.52    2.80   3
   4   9   1   33.82    2.80   1
   5   9   1    6.96    1.79   1
  -5  -9  -1    6.17    1.34   3
   6   9   1    3.53    1.55   1
  -6  -9  -1    2.83    1.23   3
  -7  -9  -1   -0.43    0.81   3
   7   9   1   -1.19    1.02   1
   8   9   1   -1.12    1.18   1
  -8  -9  -1    0.11    1.09   3
   9   9   1    3.00    1.68   1
  -9  -9  -1    3.56    1.54   3
 -10  -9  -1   56.76    4.54   3
 -11  -9  -1    3.92    1.96   3
 -12  -9  -1   -0.89    1.33   3
 -13  -9  -1    3.93    1.86   3
 -14  -9  -1   11.71    2.90   3
 -15  -9  -1   10.37    3.14   3
  11 -10  -1    2.24    1.97   3
 -10  10   1    0.30    2.49   2
  10 -10  -1    1.03    1.50   3
  -9  10   1    1.47    2.03   2
   9 -10  -1    0.80    1.48   3
   8 -10  -1    2.42    1.64   3
  -8  10   1    2.55    1.94   2
   7 -10  -1   27.99    3.54   3
  -7  10   1   22.00    3.01   2
  -6  10   1   14.37    2.34   2
   6 -10  -1   16.42    2.73   3
   5 -10  -1    9.06    2.06   3
  -5  10   1    8.26    1.82   2
  -4  10   1   31.80    2.99   1
  -4  10   1   26.37    2.59   2
   4 -10  -1   29.21    2.86   3
  -3  10   1    0.90    1.10   2
  -3  10   1    1.86    1.51   1
   3 -10  -1    1.30    0.92   3
  -2  10   1    2.49    1.05   2
  -2  10   1    4.67    1.79   1
   2 -10  -1    2.11    0.97   3
  -1  10   1   -0.69    0.35   2
   1 -10  -1    0.54    0.75   3
  -1  10   1    2.33    1.51   1
   0  10   1   57.80    3.48   1
   0  10   1   61.56    2.82   2
   0 -10  -1   61.17    3.25   3
  -1 -10  -1    0.94    0.77   3
   1  10   1    1.83    1.57   1
   1  10   1    1.27    0.64   2
   2  10   1   29.37    3.00   1
   2  10   1   24.75    1.49   2
  -2 -10  -1   24.03    2.16   3
   3  10   1   19.56    2.53   1
  -3 -10  -1   16.43    1.94   3
  -4 -10  -1    4.63    1.27   3
   4  10   1    4.20    1.58   1
  -5 -10  -1    1.03    0.94   3
   5  10   1   -1.01    1.22   1
   6  10   1   83.05    4.41   1
  -6 -10  -1   80.09    4.33   3
   7  10   1    0.94    1.55   1
  -7 -10  -1    1.75    1.21   3
  -8 -10  -1   87.43    5.18   3
   8  10   1   84.55    4.45   1
  -9 -10  -1    2.70    1.73   3
   9  10   1    3.13    1.73   1
  10  10   1   14.52    2.20   1
 -10 -10  -1   12.98    2.80   3
 -11 -10  -1    5.84    2.11   3
 -12 -10  -1    9.63    2.60   3
 -13 -10  -1    0.10    1.64   3
 -14 -10  -1    3.05    1.90   3
 -15 -10  -1    2.76    2.44   3
 -10  11   1    2.26    2.68   2
  10 -11  -1   -0.95    1.27   3
   9 -11  -1    8.22    2.39   3
  -9  11   1    5.93    2.79   2
   8 -11  -1   19.91    3.46   3
  -8  11   1   21.51    3.50   2
   7 -11  -1    4.66    1.84   3
  -7  11   1    5.92    2.22   2
   6 -11  -1    4.76    1.76   3
  -6  11   1    4.53    1.87   2
  -5  11   1    4.27    1.71   2
   5 -11  -1    4.30    1.75   3
  -4  11   1    5.96    1.89   1
   4 -11  -1    4.65    1.71   3
  -4  11   1    5.02    1.55   2
   3 -11  -1   35.42    2.97   3
  -3  11   1   33.73    2.95   1
  -3  11   1   35.96    2.86   2
   2 -11  -1    4.35    1.33   3
  -2  11   1    5.84    1.78   1
  -2  11   1    3.67    1.23   2
  -1  11   1    1.09    0.53   2
   1 -11  -1    2.49    1.05   3
  -1  11   1    2.96    1.57   1
   0  11   1    2.13    1.64   1
   0  11   1    1.60    0.82   2
   0 -11  -1    3.18    1.12   3
   1  11   1   92.51    4.89   1
   1  11   1   90.65    3.39   2
  -1 -11  -1   87.88    4.29   3
   2  11   1   48.82    3.66   1
  -2 -11  -1   41.72    2.92   3
  -3 -11  -1    1.55    1.07   3
   3  11   1    0.22    1.47   1
   4  11   1   -0.71    1.43   1
  -4 -11  -1    0.50    0.77   3
   5  11   1   43.22    3.97   1
  -5 -11  -1   29.47    2.61   3
   6  11   1   30.40    3.40   1
  -6 -11  -1   23.73    2.65   3
   7  11   1   35.39    3.47   1
  -7 -11  -1   28.03    2.98   3
  -8 -11  -1   64.37    4.23   3
   8  11   1   63.33    4.09   1
   9  11   1   43.12    3.45   1
  -9 -11  -1   45.20    3.84   3
 -10 -11  -1    1.22    1.60   3
  10  11   1    3.36    1.90   1
 -11 -11  -1   16.09    3.24   3
 -12 -11  -1    4.79    2.13   3
 -13 -11  -1    2.43    1.92   3
 -14 -11  -1   -0.79    1.42   3
 -15 -11  -1    4.45    2.54   3
  10 -12  -1    3.34    2.22   3
   9 -12  -1    4.62    2.25   3
  -9  12   1    6.57    3.13   2
  -8  12   1    1.94    2.30   2
   8 -12  -1    1.76    1.52   3
  -7  12   1    0.80    1.87   2
   7 -12  -1    1.61    1.71   3
  -6  12   1    1.63    1.80   2
   6 -12  -1    0.75    1.35   3
   5 -12  -1   -1.26    1.15   3
  -5  12   1    0.50    1.42   2
  -4  12   1   13.07    2.14   2
  -4  12   1   10.96    2.74   1
   4 -12  -1    9.48    2.24   3
  -3  12   1    6.71    1.75   2
  -3  12   1    6.43    2.29   1
   3 -12  -1    4.12    1.54   3
  -2  12   1   18.55    2.97   1
   2 -12  -1   14.35    2.17   3
  -2  12   1   12.28    1.95   2
  -1  12   1   -0.10    0.80   2
   1 -12  -1    1.70    1.02   3
  -1  12   1    0.92    2.01   1
   0  12   1   20.68    1.75   2
   0 -12  -1   21.41    2.37   3
   0  12   1   20.80    2.99   1
   1  12   1   28.16    3.47   1
  -1 -12  -1   24.98    2.43   3
  -2 -12  -1    0.84    0.84   3
   2  12   1   -1.13    1.60   1
   3  12   1   40.46    3.83   1
  -3 -12  -1   39.10    3.03   3
  -4 -12  -1    1.73    1.13   3
   4  12   1   -0.96    1.62   1
   5  12   1   -3.81    1.60   1
  -5 -12  -1    0.28    0.95   3
   6  12   1   -0.84    1.60   1
  -6 -12  -1   -0.21    1.08   3
  -7 -12  -1   11.26    2.32   3
   7  12   1   11.51    2.80   1
   8  12   1    1.61    1.64   1
  -8 -12  -1    1.44    1.47   3
  -9 -12  -1   -0.76    1.00   3
   9  12   1   -0.83    1.31   1
 -10 -12  -1   21.92    3.38   3
  10  12   1   29.21    3.44   1
 -11 -12  -1   -0.23    1.48   3
 -12 -12  -1   -0.05    1.59   3
 -13 -12  -1    6.96    1.79   3
 -14 -12  -1    1.39    2.07   3
 -15 -12  -1   -1.45    2.54   3
  -9  13   1   -0.33    2.61   2
   8 -13  -1    1.83    1.66   3
  -8  13   1   -2.96    2.12   2
  -7  13   1    7.40    2.49   2
   7 -13  -1    8.89    2.39   3
   6 -13  -1    2.25    1.63   3
  -6  13   1    1.85    1.78   2
  -5  13   1    0.27    1.39   2
   5 -13  -1    0.79    1.37   3
  -4  13   1    3.03    1.57   2
  -4  13   1    7.84    2.51   1
   4 -13  -1    2.83    1.59   3
   3 -13  -1    0.43    1.07   3
  -3  13   1    0.83    1.33   2
  -3  13   1    3.09    2.35   1
  -2  13   1    9.36    2.61   1
  -2  13   1    8.28    1.77   2
   2 -13  -1    7.79    1.84   3
  -1  13   1    0.23    1.98   1
   1 -13  -1    2.22    1.20   3
   0 -13  -1   15.54    2.26   3
   0  13   1   18.08    2.99   1
   1  13   1   90.73    5.26   1
  -1 -13  -1   90.80    4.94   3
  -2 -13  -1    0.12    0.87   3
   2  13   1    0.16    2.00   1
  -3 -13  -1   24.04    2.60   3
   3  13   1   33.61    3.87   1
  -4 -13  -1    1.20    1.19   3
   4  13   1   -2.13    2.11   1
   5  13   1    0.74    2.60   1
  -5 -13  -1    0.81    1.20   3
   6  13   1   12.63    3.12   1
  -6 -13  -1   10.72    2.17   3
   7  13   1   14.13    3.24   1
  -7 -13  -1   14.59    2.90   3
  -8 -13  -1   30.85    3.60   3
   8  13   1   29.73    3.86   1
   9  13   1   -0.36    1.81   1
  -9 -13  -1    0.03    1.48   3
 -10 -13  -1   -1.92    1.28   3
  10  13   1   -2.10    1.98   1
 -11 -13  -1    8.69    2.42   3
 -12 -13  -1    2.08    1.99   3
 -13 -13  -1    0.91    1.78   3
 -14 -13  -1    0.28    2.01   3
  -8  14   1    3.61    2.36   2
  -7  14   1   -1.71    1.65   2
  -6  14   1   14.59    2.68   2
   5 -14  -1    4.68    1.96   3
  -4  14   1    7.71    2.31   2
   4 -14  -1    8.01    2.22   3
  -3  14   1    8.05    2.37   1
   3 -14  -1   13.40    2.56   3
  -2  14   1    2.63    2.20   1
   2 -14  -1    1.47    1.17   3
   1 -14  -1   15.59    2.52   3
  -1  14   1    9.29    2.59   1
   0  14   1    9.00    2.60   1
   0 -14  -1   16.96    2.48   3
   1  14   1    7.24    2.69   1
  -1 -14  -1   11.88    2.12   3
   2  14   1    8.50    2.81   1
  -2 -14  -1   10.63    2.05   3
  -3 -14  -1    4.44    1.64   3
   3  14   1    5.32    2.79   1
  -4 -14  -1    4.75    1.70   3
   4  14   1    2.71    2.78   1
   5  14   1    8.00    3.34   1
  -5 -14  -1    7.75    1.99   3
  -6 -14  -1    5.69    1.90   3
   6  14   1    4.52    2.69   1
   7  14   1    1.80    2.69   1
  -7 -14  -1   -1.27    1.23   3
  -8 -14  -1    2.86    1.62   3
   8  14   1   -0.96    2.56   1
  -9 -14  -1    5.35    2.21   3
   9  14   1    9.40    3.02   1
 -10 -14  -1    0.31    1.43   3
  10  14   1    0.21    2.20   1
 -11 -14  -1    6.64    2.45   3
 -12 -14  -1    8.16    2.56   3
 -13 -14  -1    3.19    1.90   3
 -14 -14  -1    2.56    2.59   3
  -7  15   1   -2.47    2.31   2
  -3  15   1    5.66    2.07   1
   2 -15  -1    0.17    1.24   3
  -2  15   1    2.29    1.99   1
   1 -15  -1    0.20    1.11   3
  -1  15   1    0.99    1.80   1
   0  15   1    9.63    2.40   1
   0 -15  -1   18.23    2.66   3
   1  15   1    8.79    2.33   1
  -1 -15  -1    9.55    2.07   3
   2  15   1    5.87    2.72   1
  -2 -15  -1    2.48    1.68   3
   3  15   1  173.66    8.08   1
  -3 -15  -1  150.20    7.05   3
   4  15   1   28.67    4.20   1
  -4 -15  -1   30.77    3.05   3
  -5 -15  -1   -0.78    1.18   3
   5  15   1   -0.67    2.50   1
  -6 -15  -1    2.21    1.57   3
   6  15   1    4.65    2.96   1
   7  15   1   31.00    4.56   1
  -7 -15  -1   18.67    3.19   3
  -8 -15  -1    0.39    1.39   3
   8  15   1    1.98    2.88   1
  -9 -15  -1    0.70    1.82   3
   9  15   1    5.13    2.77   1
  10  15   1    0.01    2.63   1
 -10 -15  -1   -0.07    1.76   3
 -11 -15  -1    0.82    1.69   3
 -12 -15  -1    0.72    1.81   3
 -13 -15  -1   20.78    4.12   3
 -14 -15  -1    2.58    2.60   3
  -3  16   1    2.27    1.84   1
  -2  16   1    1.88    1.87   1
  -1  16   1    2.61    2.27   1
   0  16   1    1.26    1.71   1
   1  16   1    0.99    2.18   1
  -2 -16  -1   -0.65    1.06   3
   2  16   1    1.25    2.31   1
  -3 -16  -1    4.19    1.62   3
   3  16   1    3.66    2.76   1
  -4 -16  -1   16.61    2.75   3
   4  16   1   15.26    3.85   1
   5  16   1   13.00    4.06   1
  -5 -16  -1   10.85    2.48   3
   6  16   1   -5.64    2.43   1
  -6 -16  -1    1.07    1.50   3
   7  16   1    1.42    3.30   1
  -7 -16  -1    0.87    1.57   3
  -8 -16  -1   -0.03    1.55   3
   8  16   1    0.53    2.94   1
  -9 -16  -1    2.38    1.95   3
   9  16   1    5.40    3.50   1
  10  16   1   -3.78    2.88   1
 -10 -16  -1   -0.81    1.74   3
  11  16   1   -1.53    3.03   1
 -11 -16  -1   -0.06    1.72   3
 -12 -16  -1    2.77    2.08   3
 -13 -16  -1    0.88    2.02   3
  -2  17   1    2.27    1.61   1
  -1  17   1    1.25    1.82   1
   0  17   1    1.18    1.70   1
   1  17   1    1.04    1.96   1
   2  17   1    0.57    2.01   1
   3  17   1   -0.60    2.58   1
   4  17   1   -0.55    2.17   1
   5  17   1    5.15    3.36   1
   6  17   1   -0.25    2.67   1
   7  17   1   -1.42    3.16   1
  -8 -17  -1    3.52    2.08   3
   8  17   1    1.61    3.55   1
  -9 -17  -1    3.81    2.24   3
   9  17   1    6.19    3.57   1
  10  17   1    0.59    3.59   1
 -10 -17  -1    2.55    2.09   3
  11  17   1    7.02    3.94   1
 -11 -17  -1   -1.06    1.76   3
 -12 -17  -1    1.75    2.19   3
  -2  18   1    1.16    1.45   1
  -1  18   1    2.35    1.52   1
   0  18   1  275.27   11.61   1
   1  18   1    3.35    2.10   1
   2  18   1    4.02    2.45   1
   3  18   1    1.18    2.40   1
   4  18   1    0.17    2.50   1
   5  18   1    2.60    3.04   1
   6  18   1   -1.09    3.13   1
   7  18   1    2.33    3.67   1
   8  18   1   -1.03    3.45   1
   9  18   1   -4.50    3.90   1
  10  18   1    5.23    4.64   1
  11  18   1   16.47    5.48   1
  -2  19   1    2.66    2.01   1
  -1  19   1    2.05    2.04   1
   0  19   1    0.71    1.95   1
   1  19   1   -0.24    2.32   1
   2  19   1    2.49    2.76   1
   3  19   1   -2.23    2.41   1
   4  19   1    3.76    2.80   1
   5  19   1    0.67    2.87   1
   6  19   1   -0.29    3.21   1
   7  19   1   -3.29    3.47   1
   8  19   1    2.83    4.63   1
   9  19   1    3.01    4.58   1
  10  19   1    0.80    4.56   1
   0  20   1   -0.13    2.14   1
   1  20   1    0.63    2.53   1
   2  20   1    1.71    3.21   1
   3  20   1    2.08    3.49   1
   4  20   1    1.13    2.80   1
   5  20   1   -1.22    3.22   1
   6  20   1    3.11    4.02   1
   7  20   1   -1.91    3.84   1
   6  20  -2   -0.19    3.20   1
   5  20  -2   -0.48    3.45   1
   4  20  -2    2.55    3.12   1
   3  20  -2    4.05    2.92   1
   2  20  -2    2.74    2.82   1
   1  20  -2    1.07    2.67   1
 -10 -19   2    2.16    2.46   3
   9  19  -2   -4.20    3.87   1
  -9 -19   2    0.24    1.77   3
  -8 -19   2    6.24    2.51   3
   8  19  -2    5.42    4.53   1
   7  19  -2    1.29    4.28   1
  -7 -19   2    2.12    1.84   3
  -6 -19   2    0.01    1.53   3
   6  19  -2   -0.02    3.53   1
  -5 -19   2    0.96    1.79   3
   5  19  -2    3.18    3.30   1
   4  19  -2    3.54    3.11   1
  -4 -19   2    1.90    1.67   3
   3  19  -2    0.45    2.10   1
  -3 -19   2    0.73    1.48   3
   2  19  -2    0.96    2.15   1
  -2 -19   2   -1.36    1.21   3
   1  19  -2    2.33    2.28   1
   0  19  -2    3.45    2.58   1
  -1  19  -2    3.04    2.57   1
  -2  19  -2    2.78    2.09   1
  -3  19  -2    1.37    1.88   1
 -11 -18   2   -1.13    2.24   3
 -10 -18   2    1.46    1.77   3
  10  18  -2    2.27    3.86   1
  -9 -18   2   -1.21    1.57   3
   9  18  -2   -3.29    4.06   1
  -8 -18   2   -2.16    1.40   3
   8  18  -2   -2.10    3.69   1
  -7 -18   2    1.50    1.71   3
   7  18  -2    1.12    3.45   1
   6  18  -2    0.66    3.25   1
  -6 -18   2    2.18    1.73   3
   5  18  -2    0.04    2.99   1
  -5 -18   2    2.82    1.89   3
   4  18  -2   -1.77    2.42   1
  -4 -18   2   -1.43    1.17   3
  -3 -18   2    1.39    1.73   3
   3  18  -2    2.12    2.41   1
  -2 -18   2    0.65    1.37   3
   2  18  -2    0.47    2.16   1
  -1 -18   2   -1.04    1.21   3
   1  18  -2    0.02    2.51   1
   0 -18   2   13.43    2.87   3
   0  18  -2    4.14    1.95   1
   1 -18   2    5.38    1.95   3
  -1  18  -2    3.87    1.91   1
   2 -18   2    4.48    1.96   3
  -2  18  -2    2.92    1.92   1
  -3  18  -2    4.97    2.20   1
 -12 -17   2    1.81    2.43   3
 -11 -17   2    5.88    2.81   3
  10  17  -2    2.04    3.37   1
 -10 -17   2    5.17    2.48   3
   9  17  -2    1.68    3.68   1
  -9 -17   2    2.22    1.77   3
  -8 -17   2    0.65    1.67   3
   8  17  -2    3.42    3.47   1
  -7 -17   2    4.36    2.19   3
   7  17  -2    6.79    3.70   1
   6  17  -2   -2.87    2.90   1
  -6 -17   2    2.44    1.74   3
   5  17  -2   -0.84    3.01   1
  -5 -17   2    0.89    1.68   3
   4  17  -2    0.29    2.29   1
  -4 -17   2    0.24    1.43   3
   3  17  -2    1.23    2.00   1
  -3 -17   2    2.16    1.72   3
   2  17  -2    1.03    2.02   1
  -2 -17   2    1.35    1.52   3
  -1 -17   2   13.04    2.69   3
   1  17  -2    8.17    2.74   1
   0  17  -2    2.90    2.09   1
   0 -17   2    2.38    1.73   3
   1 -17   2    7.09    2.37   3
  -1  17  -2    4.38    2.31   1
  -2  17  -2    4.82    2.22   1
   2 -17   2    3.22    1.77   3
  -3  17  -2    4.32    1.94   1
   3 -17   2   -0.63    1.32   3
   4 -17   2    4.03    2.10   3
   5 -17   2    0.12    1.63   3
 -12 -16   2   -0.26    2.07   3
 -11 -16   2   11.44    3.21   3
  10  16  -2   -2.13    2.80   1
 -10 -16   2    1.75    1.95   3
  -9 -16   2    2.81    1.97   3
   9  16  -2    0.89    3.50   1
  -8 -16   2   -1.88    1.43   3
   8  16  -2   -1.81    3.00   1
   7  16  -2   -1.52    2.80   1
  -7 -16   2    1.93    1.73   3
   6  16  -2   -3.77    2.69   1
  -6 -16   2    0.50    1.52   3
   5  16  -2   24.30    4.25   1
  -5 -16   2   19.20    3.19   3
  -4 -16   2    1.81    1.68   3
  -3 -16   2    0.44    1.34   3
   3  16  -2   -0.83    2.42   1
   2  16  -2    4.70    2.46   1
  -2 -16   2    0.38    1.29   3
   1  16  -2    2.79    2.15   1
  -1 -16   2    3.62    1.82   3
   0  16  -2    4.84    2.48   1
   0 -16   2    0.20    1.22   3
  -1  16  -2    5.38    2.61   1
   1 -16   2    1.54    1.55   3
  -2  16  -2    8.47    2.59   1
   2 -16   2   12.37    2.74   3
  -3  16  -2    1.33    2.19   1
   3 -16   2    1.07    1.61   3
   4 -16   2    4.73    1.85   3
  -4  16  -2    2.92    2.04   1
   5 -16   2    0.19    1.70   3
   6 -16   2   -1.48    1.39   3
   7 -16   2    0.75    1.90   3
 -13 -15   2    0.71    2.55   3
 -12 -15   2    0.83    1.77   3
 -11 -15   2    1.19    1.85   3
 -10 -15   2    0.83    1.70   3
   9  15  -2   -0.19    3.19   1
  -9 -15   2   -0.09    1.68   3
  -8 -15   2    2.85    2.03   3
   8  15  -2    3.70    3.02   1
   7  15  -2   14.57    3.66   1
  -7 -15   2   13.05    2.88   3
   6  15  -2    1.39    2.37   1
  -6 -15   2    0.21    1.31   3
  -5 -15   2    4.60    1.87   3
   5  15  -2    0.26    2.37   1
   4  15  -2    1.99    2.70   1
  -4 -15   2    1.18    1.44   3
  -3 -15   2    7.95    2.15   3
   3  15  -2    4.21    2.56   1
  -2 -15   2   -0.29    1.19   3
   2  15  -2    2.95    2.42   1
  -1 -15   2    4.54    1.78   3
   1  15  -2    7.12    2.84   1
   0 -15   2    2.18    1.42   3
   0  15  -2    7.02    3.12   1
  -1  15  -2    4.65    2.90   1
   1 -15   2    0.12    1.30   3
   2 -15   2    4.32    1.97   3
  -2  15  -2    9.22    3.20   1
   3 -15   2    0.10    1.31   3
  -3  15  -2    1.55    3.00   1
  -4  15  -2   -0.82    2.91   1
   4 -15   2    0.51    1.35   3
   5 -15   2   -0.09    1.41   3
   6 -15   2    2.56    1.72   3
   7 -15   2    0.70    1.70   3
   8 -15   2    6.60    2.88   3
 -13 -14   2    9.24    3.32   3
 -12 -14   2   -1.66    1.24   3
 -11 -14   2    0.36    1.56   3
 -10 -14   2    1.15    1.82   3
   9  14  -2    0.46    2.65   1
  -9 -14   2    1.93    1.78   3
   8  14  -2    2.53    2.57   1
  -8 -14   2   -0.03    1.71   3
   7  14  -2   10.17    3.21   1
  -7 -14   2    5.49    2.10   3
  -6 -14   2    3.76    1.98   3
   6  14  -2    4.94    2.66   1
  -5 -14   2    6.38    2.03   3
   5  14  -2   12.59    3.23   1
  -4 -14   2    1.12    1.35   3
   4  14  -2   -0.90    2.29   1
  -3 -14   2   16.24    2.72   3
   3  14  -2   19.90    3.57   1
  -2 -14   2    0.38    1.02   3
   2  14  -2    5.49    2.63   1
  -1 -14   2    1.72    1.34   3
   1  14  -2    5.74    2.61   1
   0  14  -2    8.43    2.95   1
   0 -14   2   10.52    2.26   3
  -1  14  -2   13.15    3.07   1
   1 -14   2   10.55    2.36   3
  -2  14  -2    1.19    2.28   1
   2 -14   2    0.01    1.16   3
   3 -14   2   18.16    2.95   3
  -3  14  -2   18.35    3.36   1
  -4  14  -2    1.50    2.51   1
   4 -14   2    1.24    1.39   3
   5 -14   2   12.21    2.84   3
   6 -14   2    3.62    1.82   3
  -6  14  -2    1.93    2.01   2
  -7  14  -2    3.98    1.95   2
   7 -14   2    2.03    1.71   3
  -8  14  -2    5.32    2.38   2
   9 -14   2    9.95    3.42   3
  -9  14  -2    3.16    2.94   2
 -13 -13   2    0.65    2.12   3
 -12 -13   2   -0.18    1.53   3
 -11 -13   2   -1.79    1.34   3
 -10 -13   2    1.70    1.52   3
  -9 -13   2    0.63    1.50   3
   9  13  -2   -0.35    2.28   1
   8  13  -2   10.52    2.85   1
  -8 -13   2    7.46    2.32   3
  -7 -13   2   12.25    2.96   3
   7  13  -2   14.03    3.17   1
  -6 -13   2   39.55    3.74   3
   6  13  -2   52.79    4.46   1
  -5 -13   2   47.09    4.01   3
   5  13  -2   52.59    4.48   1
  -4 -13   2    0.85    1.25   3
   4  13  -2   -0.92    1.83   1
   3  13  -2   42.38    4.40   1
  -3 -13   2   36.69    3.43   3
   2  13  -2   44.78    3.95   1
  -2 -13   2   44.29    3.70   3
   1  13  -2   18.15    3.16   1
  -1 -13   2   14.32    2.44   3
   0  13  -2    0.78    2.08   1
   0 -13   2   -0.35    1.04   3
  -1  13  -2   27.83    3.67   1
   1 -13   2   17.08    2.36   3
  -2  13  -2    0.26    2.04   1
   2 -13   2    0.62    1.07   3
  -3  13  -2   21.51    3.23   1
   3 -13   2   13.26    2.52   3
   4 -13   2    0.07    1.19   3
  -4  13  -2    5.05    2.12   1
  -4  13  -2   -0.63    1.14   2
   5 -13   2    2.33    1.60   3
  -5  13  -2    2.67    1.54   2
  -5  13  -2    2.67    2.36   1
   6 -13   2    3.62    1.72   3
  -6  13  -2    3.22    1.69   2
  -7  13  -2    8.36    2.38   2
   7 -13   2    6.99    2.37   3
   8 -13   2    2.53    1.71   3
  -8  13  -2    4.44    2.33   2
   9 -13   2   -0.82    1.56   3
  -9  13  -2   -2.59    2.10   2
 -14 -12   2    2.56    2.68   3
 -13 -12   2   14.84    3.37   3
 -12 -12   2   -0.38    1.54   3
 -11 -12   2    2.32    1.84   3
 -10 -12   2   -0.86    1.31   3
  -9 -12   2    2.96    1.62   3
   9  12  -2    3.38    2.26   1
  -8 -12   2    2.69    1.61   3
   8  12  -2    6.34    2.39   1
   7  12  -2    8.78    2.59   1
  -7 -12   2    2.47    1.66   3
   6  12  -2   26.31    3.43   1
  -6 -12   2   16.34    2.73   3
  -5 -12   2   12.65    2.49   3
   5  12  -2   14.53    2.95   1
   4  12  -2    1.49    1.90   1
  -4 -12   2    1.98    1.28   3
  -3 -12   2   68.83    4.38   3
   3  12  -2   77.60    4.84   1
   2  12  -2   52.33    4.05   1
  -2 -12   2   42.63    3.41   3
   1  12  -2    0.81    1.53   1
  -1 -12   2    0.29    0.96   3
   0 -12   2   27.04    2.47   3
   0  12  -2   34.74    3.15   1
   1 -12   2   24.63    2.80   3
  -1  12  -2   26.02    3.30   1
  -2  12  -2   43.89    2.85   2
   2 -12   2   37.49    3.28   3
  -2  12  -2   40.82    3.55   1
  -3  12  -2    2.72    1.28   2
  -3  12  -2    2.12    1.98   1
   3 -12   2    3.63    1.51   3
  -4  12  -2   27.50    2.71   2
   4 -12   2   26.67    3.23   3
  -4  12  -2   25.21    3.24   1
   5 -12   2   12.26    2.75   3
  -5  12  -2   11.93    2.43   1
  -6  12  -2    1.52    1.64   2
   6 -12   2   -0.32    1.23   3
  -7  12  -2   12.52    2.74   2
   7 -12   2   11.00    2.67   3
   8 -12   2   16.01    3.15   3
  -8  12  -2   17.94    3.26   2
   9 -12   2    3.24    2.07   3
  -9  12  -2    3.97    2.70   2
  10 -12   2    1.18    1.81   3
 -10  12  -2    0.01    2.61   2
 -14 -11   2   -1.52    2.24   3
 -13 -11   2   -0.12    1.10   3
 -12 -11   2   -0.01    1.53   3
 -11 -11   2    0.15    1.51   3
 -10 -11   2   -0.50    1.27   3
  -9 -11   2   28.40    3.65   3
   9  11  -2   35.03    3.60   1
  -8 -11   2    4.55    1.79   3
   8  11  -2    4.15    2.05   1
   7  11  -2   13.65    2.71   1
  -7 -11   2   12.77    2.46   3
   6  11  -2    5.50    2.04   1
  -6 -11   2    8.04    2.04   3
  -5 -11   2   14.99    2.44   3
   5  11  -2   24.31    3.17   1
  -4 -11   2   11.93    2.16   3
   4  11  -2   13.43    2.47   1
   3  11  -2   14.51    2.52   1
  -3 -11   2   12.37    2.13   3
  -2 -11   2   28.69    2.71   3
   2  11  -2   30.77    3.30   1
   1  11  -2   76.09    4.41   1
  -1 -11   2   72.14    4.11   3
   0 -11   2   11.32    1.98   3
   0  11  -2   10.60    2.01   1
  -1  11  -2    1.20    1.69   1
   1 -11   2    1.31    1.11   3
  -1  11  -2    3.19    0.99   2
   2 -11   2   25.10    2.79   3
  -2  11  -2   31.93    3.49   1
  -3  11  -2    3.20    1.91   1
   3 -11   2    1.36    1.13   3
  -3  11  -2    1.87    1.19   2
  -4  11  -2    3.27    2.08   1
   4 -11   2    0.39    1.10   3
  -4  11  -2   -0.09    1.09   2
  -5  11  -2   44.87    3.49   1
   5 -11   2   47.69    4.07   3
  -5  11  -2   32.53    3.03   2
  -6  11  -2   13.76    2.47   2
   6 -11   2   11.85    2.48   3
   7 -11   2   18.23    3.17   3
  -7  11  -2   17.15    2.71   2
  -8  11  -2   12.69    2.87   2
   8 -11   2   12.38    2.82   3
   9 -11   2    8.62    2.50   3
  -9  11  -2    5.35    2.57   2
  10 -11   2    6.42    2.36   3
 -10  11  -2    5.72    3.22   2
  11 -11   2    0.51    2.18   3
 -14 -10   2    3.21    2.50   3
 -13 -10   2   14.96    3.47   3
 -12 -10   2   29.52    4.07   3
 -11 -10   2   -0.33    1.44   3
 -10 -10   2   -0.29    1.17   3
  -9 -10   2    7.76    2.37   3
   8  10  -2   52.98    3.79   1
  -8 -10   2   51.49    4.02   3
  -7 -10   2    7.15    1.87   3
   7  10  -2   10.49    2.36   1
  -6 -10   2    2.23    1.19   3
   6  10  -2    1.15    1.58   1
  -5 -10   2   28.37    2.80   3
   5  10  -2   23.50    2.79   1
  -4 -10   2   55.03    3.68   3
   4  10  -2   63.61    4.08   1
   3  10  -2   88.50    4.62   1
  -3 -10   2   82.34    4.37   3
  -2 -10   2   18.09    2.23   3
   2  10  -2   19.64    2.45   1
   1  10  -2   36.68    3.07   1
  -1 -10   2   35.67    2.83   3
   0  10  -2    0.58    0.67   2
   0 -10   2    0.36    0.69   3
   0  10  -2    1.26    1.42   1
  -1  10  -2    2.14    0.93   2
  -1  10  -2    2.39    1.59   1
   1 -10   2    1.38    0.84   3
  -2  10  -2   -0.38    0.44   2
  -2  10  -2    3.11    1.71   1
   2 -10   2    2.02    1.14   3
  -3  10  -2    5.59    1.86   1
  -3  10  -2    1.61    1.06   2
   3 -10   2    2.84    1.16   3
  -4  10  -2    4.66    1.85   1
   4 -10   2    8.73    1.87   3
  -4  10  -2    6.80    1.61   2
  -5  10  -2    2.56    1.35   2
  -5  10  -2    1.50    1.63   1
   5 -10   2    2.94    1.46   3
   6 -10   2   97.70    5.75   3
  -6  10  -2  105.33    5.23   2
  -7  10  -2   10.42    2.34   2
   7 -10   2    9.46    2.44   3
  -8  10  -2   -0.44    1.54   2
   8 -10   2    0.47    1.23   3
  -9  10  -2   -2.07    1.76   2
   9 -10   2    2.53    1.65   3
 -10  10  -2    2.00    2.31   2
  11 -10   2    0.83    1.93   3
 -11  10  -2    0.11    2.73   2
 -14  -9   2   11.73    3.25   3
 -13  -9   2    0.15    1.55   3
 -12  -9   2    6.88    2.49   3
 -11  -9   2    0.32    1.52   3
 -10  -9   2   11.43    2.69   3
  -9  -9   2   41.41    3.80   3
  -8  -9   2   23.20    3.02   3
  -7  -9   2   18.97    2.63   3
   7   9  -2   22.85    2.67   1
  -6  -9   2  169.40    7.08   3
   6   9  -2  176.27    6.51   1
  -5  -9   2   14.83    2.10   3
   5   9  -2   17.66    2.21   1
  -4  -9   2  421.75   12.82   3
   4   9  -2  419.63   12.04   1
  -3  -9   2   33.58    2.74   3
   3   9  -2   39.29    3.03   1
   2   9  -2  539.86   14.75   1
  -2  -9   2  563.51   15.68   3
   1   9  -2  284.99    9.04   1
  -1  -9   2  295.84    9.45   3
   1   9  -2  292.56    7.01   2
   0   9  -2  114.33    3.75   2
   0   9  -2  112.97    4.99   1
   0  -9   2  117.24    5.10   3
   1  -9   2   11.94    1.73   3
  -1   9  -2   11.57    1.33   2
  -1   9  -2   12.72    1.96   1
  -2   9  -2   31.18    2.73   1
   2  -9   2   28.07    2.52   3
   3  -9   2    0.85    0.85   3
  -3   9  -2    1.16    0.81   2
  -3   9  -2    2.75    1.46   1
   4  -9   2   48.11    3.43   3
  -4   9  -2   45.52    3.06   2
  -4   9  -2   45.12    3.25   1
  -5   9  -2    6.33    1.65   2
   5  -9   2    5.53    1.74   3
  -5   9  -2    5.34    1.76   1
  -6   9  -2   16.91    2.56   1
  -6   9  -2   16.08    2.32   2
   6  -9   2   17.29    2.73   3
   7  -9   2    9.50    2.25   3
  -7   9  -2    8.65    2.14   2
   8  -9   2    2.31    1.76   3
  -8   9  -2   -0.32    1.56   2
  -9   9  -2    8.39    2.58   2
   9  -9   2    7.94    2.33   3
  10  -9   2    0.38    1.65   3
 -10   9  -2    2.11    2.27   2
 -11   9  -2    7.11    3.17   2
  11  -9   2    5.03    2.15   3
  12  -9   2    3.49    2.24   3
 -14  -8   2    0.46    1.67   3
 -13  -8   2    2.06    1.80   3
 -12  -8   2   19.76    3.46   3
 -11  -8   2    0.21    1.52   3
 -10  -8   2   16.38    3.06   3
  -9  -8   2   30.84    3.51   3
   8   8  -2   12.94    2.03   1
  -8  -8   2    9.42    2.29   3
   7   8  -2    1.33    1.00   1
  -7  -8   2    1.53    1.04   3
   6   8  -2   10.18    1.84   1
  -6  -8   2   10.64    1.95   3
   5   8  -2   51.57    2.97   1
  -5  -8   2   44.05    3.07   3
  -4  -8   2   12.91    1.86   3
   4   8  -2   12.33    1.95   1
   3   8  -2  273.65    8.30   1
  -3  -8   2  270.30    8.71   3
   2   8  -2   -0.97    1.16   1
  -2  -8   2   -0.37    0.63   3
  -1  -8   2    2.50    0.99   3
   1   8  -2    0.62    1.20   1
   1   8  -2    1.30    0.45   2
   0  -8   2  109.21    4.65   3
   0   8  -2  113.04    4.73   1
   0   8  -2  112.06    3.52   2
  -1   8  -2    9.91    1.75   1
   1  -8   2   11.53    1.67   3
  -1   8  -2   10.68    1.22   2
  -2   8  -2  144.49    5.45   1
   2  -8   2  137.76    5.61   3
  -2   8  -2  122.35    4.58   2
  -3   8  -2    3.52    1.07   2
  -3   8  -2    2.78    1.30   1
   3  -8   2    3.47    1.11   3
   4  -8   2   -0.31    0.76   3
  -4   8  -2    0.02    1.14   1
  -4   8  -2    0.58    0.91   2
  -5   8  -2    2.28    1.48   1
  -5   8  -2    1.22    1.18   2
   5  -8   2    1.02    1.02   3
   6  -8   2   10.11    2.16   3
  -6   8  -2   10.23    2.03   1
  -6   8  -2    9.31    1.93   2
   7  -8   2   91.00    5.47   3
  -7   8  -2   96.56    5.03   2
  -8   8  -2    6.92    2.25   2
   8  -8   2    7.66    2.24   3
  -9   8  -2    6.03    2.21   2
   9  -8   2    9.30    2.46   3
  10  -8   2    2.18    1.78   3
 -10   8  -2    3.22    2.34   2
 -11   8  -2    1.00    2.23   2
  11  -8   2   -0.79    1.35   3
 -12   8  -2    1.42    2.82   2
  12  -8   2    7.88    3.03   3
 -14  -7   2    5.01    2.43   3
 -13  -7   2    3.31    1.90   3
 -12  -7   2    7.18    2.31   3
 -11  -7   2    0.31    1.21   3
 -10  -7   2   11.05    2.48   3
  -9  -7   2    0.29    1.07   3
  -8  -7   2    2.65    1.49   3
   8   7  -2    1.66    1.07   1
   7   7  -2   14.70    1.87   1
  -7  -7   2   12.81    2.12   3
  -6  -7   2   83.77    4.40   3
  -6  -7   2   86.24    2.77   2
   6   7  -2   76.83    3.63   1
  -5  -7   2   44.88    3.03   3
   5   7  -2   43.14    2.65   1
   4   7  -2   27.08    2.31   1
  -4  -7   2   31.01    2.42   3
  -3  -7   2  683.80   18.27   3
   3   7  -2  689.03   17.13   1
  -2  -7   2    0.81    0.83   3
   2   7  -2    1.80    1.18   1
  -1  -7   2   40.56    2.56   3
   1   7  -2   38.40    2.68   1
   0  -7   2    6.03    1.22   3
   0   7  -2    7.22    0.89   2
   0   7  -2    8.72    1.63   1
  -1   7  -2  249.48    7.68   1
  -1   7  -2  254.11    6.76   2
   1  -7   2  254.08    8.12   3
  -2   7  -2    1.07    0.73   2
   2  -7   2    1.42    0.87   3
  -2   7  -2    1.86    1.13   1
   3  -7   2  268.66    8.75   3
  -3   7  -2  272.72    7.79   2
  -3   7  -2  265.37    8.06   1
  -4   7  -2    6.16    1.30   2
   4  -7   2    3.43    1.15   3
  -4   7  -2    6.27    1.52   1
  -5   7  -2    8.80    1.62   2
   5  -7   2    8.45    1.75   3
  -5   7  -2   11.83    1.77   1
  -6   7  -2   20.99    2.51   2
   6  -7   2   20.15    2.60   3
  -6   7  -2   24.14    2.33   1
   7  -7   2   11.69    2.29   3
  -7   7  -2   12.55    2.28   2
  -8   7  -2    1.81    1.62   2
   8  -7   2   -0.02    1.16   3
   9  -7   2   11.81    2.64   3
  -9   7  -2   13.61    2.79   2
 -10   7  -2   11.36    2.71   2
  10  -7   2   10.61    2.60   3
  11  -7   2    2.31    1.57   3
 -11   7  -2    3.08    2.01   2
  12  -7   2   -2.22    1.33   3
 -12   7  -2   -0.29    2.03   2
  13  -7   2    1.69    2.18   3
 -14  -6   2    3.27    2.19   3
 -13  -6   2   -0.26    1.38   3
 -12  -6   2   -0.69    1.48   3
 -11  -6   2    1.56    1.65   3
 -10  -6   2    2.17    1.55   3
  -9  -6   2    1.59    1.14   3
  -9  -6   2    4.09    1.21   2
  -8  -6   2   12.47    1.57   2
  -8  -6   2    8.29    1.94   3
  -7  -6   2   10.29    1.90   3
   7   6  -2   12.63    1.70   1
  -7  -6   2   10.67    1.28   2
  -6  -6   2  210.93    5.73   2
   6   6  -2  208.75    6.52   1
  -6  -6   2  213.62    7.73   3
   5   6  -2   16.41    1.85   1
  -5  -6   2   11.87    1.01   2
  -5  -6   2   12.77    1.81   3
  -4  -6   2   74.05    3.66   3
   4   6  -2   78.45    3.41   1
  -3  -6   2  365.52   10.46   3
   3   6  -2  360.01    9.61   1
   2   6  -2  593.06   14.57   1
  -2  -6   2  572.76   15.34   3
  -1  -6   2  167.15    5.72   3
   1   6  -2  159.33    5.44   1
   0   6  -2  122.81    3.47   2
   0  -6   2  124.81    4.66   3
   0   6  -2  118.56    4.44   1
   1  -6   2  100.96    4.05   3
  -1   6  -2  100.25    3.97   1
  -2   6  -2  332.42    8.41   2
  -2   6  -2  290.22    8.55   1
   2  -6   2  290.62    9.18   3
  -3   6  -2   37.16    2.41   2
  -3   6  -2   33.18    2.26   1
   3  -6   2   39.49    2.58   3
  -4   6  -2   11.82    1.65   1
  -4   6  -2    9.35    1.45   2
   4  -6   2    8.22    1.52   3
   5  -6   2   37.86    2.89   3
  -5   6  -2   37.60    2.69   2
  -5   6  -2   35.43    2.43   1
  -6   6  -2    1.48    1.20   1
  -6   6  -2    0.67    1.08   2
   6  -6   2    1.56    1.12   3
   7  -6   2    7.26    1.82   3
  -7   6  -2    8.71    1.95   2
   8  -6   2   20.96    2.94   3
  -8   6  -2   23.83    2.99   2
  -9   6  -2   33.93    3.63   2
   9  -6   2   28.71    3.55   3
  10  -6   2    2.61    1.83   3
 -10   6  -2    3.97    2.18   2
 -11   6  -2    9.28    2.62   2
  11  -6   2    7.04    2.13   3
 -12   6  -2    1.37    2.12   2
  12  -6   2    2.45    1.58   3
 -13   6  -2    4.33    2.50   2
 -14  -5   2    1.29    1.87   3
 -13  -5   2   -1.28    1.44   3
 -12  -5   2    4.22    1.91   3
 -11  -5   2    9.78    1.92   2
 -11  -5   2    9.73    2.50   3
 -10  -5   2    2.05    1.45   3
 -10  -5   2    4.20    1.41   2
  -9  -5   2   27.08    2.26   2
  -9  -5   2   27.75    3.17   3
  -8  -5   2    6.64    1.72   3
  -8  -5   2    8.59    1.33   2
  -7  -5   2   19.21    1.63   2
  -7  -5   2   20.60    2.42   3
   7   5  -2   21.19    1.83   1
   6   5  -2    6.75    1.30   1
  -6  -5   2    6.24    0.97   2
  -5  -5   2   39.88    2.70   3
   5   5  -2   41.16    2.28   1
  -5  -5   2   41.34    1.87   2
   4   5  -2  454.62   11.46   1
  -4  -5   2  451.12   12.62   3
  -4  -5   2  454.66   10.15   2
   3   5  -2  246.70    6.85   1
  -3  -5   2  225.76    7.29   3
  -2  -5   2  189.23    6.19   3
   2   5  -2  200.13    5.90   1
  -1  -5   2  252.74    7.46   3
   1   5  -2  240.07    6.99   1
   0   5  -2 1327.21   27.88   2
   0   5  -2 1292.85   29.74   1
   0  -5   2 1324.97   31.64   3
   1  -5   2  127.93    4.24   3
  -2   5  -2   12.50    1.57   1
  -2   5  -2   12.14    1.29   2
   2  -5   2   12.36    1.41   3
   3  -5   2  212.30    6.96   3
  -3   5  -2  208.46    6.21   1
  -3   5  -2  206.90    6.21   2
  -4   5  -2   31.11    2.32   2
  -4   5  -2   32.51    2.17   1
   4  -5   2   33.54    2.48   3
  -5   5  -2    4.91    1.35   2
  -5   5  -2    5.44    1.21   1
   5  -5   2    7.34    1.54   3
   6  -5   2   86.35    4.58   3
  -6   5  -2   89.69    3.63   1
  -6   5  -2   85.80    4.25   2
   7  -5   2    9.01    1.92   3
   8  -5   2   25.86    3.09   3
  -8   5  -2   25.69    2.96   2
  -9   5  -2   82.29    4.92   2
   9  -5   2   68.10    4.83   3
  10  -5   2   86.68    5.78   3
 -10   5  -2   89.30    5.38   2
 -11   5  -2    8.04    2.30   2
  11  -5   2    4.60    2.13   3
 -12   5  -2    0.75    1.98   2
  12  -5   2    1.93    1.79   3
 -13   5  -2    2.31    1.92   2
  13  -5   2    4.58    2.29   3
 -13  -4   2    1.76    1.63   2
  13   4  -2    1.03    1.70   3
  12   4  -2   13.14    3.08   3
 -12  -4   2   11.90    2.31   2
 -11  -4   2   24.55    2.68   2
  11   4  -2   21.37    3.37   3
 -10  -4   2    7.05    1.59   2
  10   4  -2    4.84    1.72   3
  -9  -4   2   10.49    1.63   2
   9   4  -2    8.61    2.06   3
   8   4  -2    1.70    1.15   3
  -8  -4   2    2.18    0.98   2
  -7  -4   2   54.86    2.75   2
  -6  -4   2   87.86    4.29   3
  -6  -4   2   85.45    3.22   2
   5   4  -2  105.23    3.58   1
  -5  -4   2   98.32    4.38   3
  -5  -4   2  107.80    3.41   2
  -4  -4   2    5.68    1.12   3
  -4  -4   2    5.23    0.72   2
   4   4  -2    5.23    1.01   1
  -3  -4   2   93.81    3.82   3
  -3  -4   2   95.51    2.62   2
   3   4  -2  101.95    3.57   1
   2   4  -2  123.49    3.99   1
  -2  -4   2  113.02    4.11   3
  -1  -4   2 9551.96  225.33   3
   1   4  -2 9999.88  211.18   1
   0   4  -2  283.48    6.57   2
   0   4  -2  278.11    7.51   1
   0  -4   2  287.91    8.03   3
   1  -4   2  641.52   16.21   3
  -1   4  -2  667.00   15.30   1
  -2   4  -2   64.06    2.68   2
   2  -4   2   60.35    2.77   3
  -2   4  -2   64.85    2.65   1
  -3   4  -2  373.94    9.54   2
   3  -4   2  376.63   10.56   3
  -3   4  -2  368.19    9.59   1
  -4   4  -2   39.57    2.50   2
   4  -4   2   41.35    2.67   3
  -4   4  -2   42.19    2.28   1
  -5   4  -2  432.78   11.52   2
   5  -4   2  430.04   12.64   3
  -5   4  -2  428.92   10.95   1
  -6   4  -2   27.94    2.50   2
  -6   4  -2   27.50    1.94   1
   6  -4   2   22.84    2.24   3
   7  -4   2   21.79    2.65   3
  -7   4  -2   21.37    2.43   2
  -8   4  -2    5.29    1.77   2
   8  -4   2    7.70    1.91   3
  -9   4  -2   95.06    5.11   2
   9  -4   2   97.59    5.64   3
 -10   4  -2   20.92    2.92   2
  10  -4   2   18.96    3.18   3
 -11   4  -2    4.56    2.05   2
  11  -4   2    5.99    1.98   3
 -12   4  -2    1.88    1.72   2
  12  -4   2    2.62    1.70   3
 -13   4  -2    1.92    1.90   2
  13  -4   2    6.27    2.25   3
  14  -4   2    1.13    2.44   3
 -14  -3   2    2.42    1.71   2
  14   3  -2    1.79    1.90   3
 -13  -3   2   -0.27    1.49   2
  13   3  -2   -0.97    1.48   3
 -12  -3   2   -1.58    1.35   2
  12   3  -2   -1.01    1.20   3
 -11  -3   2    4.77    1.52   2
  11   3  -2   -0.35    1.47   3
  10   3  -2   48.33    4.06   3
 -10  -3   2   43.45    3.10   2
   9   3  -2  181.74    7.90   3
  -9  -3   2  185.71    6.53   2
  -8  -3   2  154.15    5.52   2
   8   3  -2  158.58    6.83   3
   7   3  -2    1.87    0.94   3
  -7  -3   2    1.03    0.75   2
   6   3  -2   11.72    1.76   3
  -6  -3   2   15.66    1.46   2
   5   3  -2  193.84    6.69   3
  -5  -3   2  195.80    5.50   2
   4   3  -2   64.87    2.34   1
  -4  -3   2   74.28    2.50   2
  -4  -3   2   67.35    3.02   3
  -3  -3   2  755.29   18.44   3
  -3  -3   2  769.71   16.02   2
   3   3  -2  694.38   16.95   1
   2   3  -2   54.36    2.19   1
  -2  -3   2   54.15    1.60   2
  -2  -3   2   55.65    2.41   3
  -1  -3   2   51.31    2.29   3
   1   3  -2   51.50    2.22   1
   0  -3   2  209.07    6.07   3
   0   3  -2  211.37    5.78   1
   0  -3   2  220.76    5.07   2
   1  -3   2  408.95   10.66   3
  -1   3  -2  419.82   10.13   1
  -2   3  -2  297.08    7.76   1
   2  -3   2  304.90    8.45   3
  -2   3  -2  311.48    7.66   2
  -3   3  -2   28.97    1.76   1
   3  -3   2   25.70    1.76   3
  -3   3  -2   28.42    1.91   2
  -4   3  -2   44.98    2.24   1
  -4   3  -2   49.78    2.56   2
   4  -3   2   49.09    2.70   3
  -5   3  -2  832.18   19.31   1
  -5   3  -2  822.78   19.68   2
   5  -3   2  838.59   21.72   3
  -6   3  -2   17.17    1.57   1
   6  -3   2   11.04    1.82   3
  -6   3  -2   11.82    1.69   2
  -7   3  -2   61.09    3.61   2
   7  -3   2   58.48    3.78   3
   8  -3   2    1.25    1.19   3
  -8   3  -2    0.25    1.10   2
   9  -3   2   10.84    2.36   3
  -9   3  -2   11.10    2.23   2
 -10   3  -2    7.93    2.25   2
  10  -3   2    4.85    1.91   3
 -11   3  -2   24.33    3.32   2
  11  -3   2   26.13    3.63   3
 -12   3  -2    0.22    1.54   2
  12  -3   2    0.29    1.34   3
 -13   3  -2    8.74    2.35   2
  13  -3   2    6.44    2.35   3
 -14   3  -2    0.88    2.08   2
  14  -3   2    2.03    2.15   3
 -15  -2   2    0.04    1.61   2
 -14  -2   2   -1.26    1.45   2
  14   2  -2   -0.39    1.75   3
  13   2  -2    0.62    1.44   3
 -13  -2   2   -0.36    1.47   2
  12   2  -2    0.83    1.58   3
 -12  -2   2    0.51    1.47   2
  11   2  -2    9.42    2.49   3
 -11  -2   2    9.69    2.06   2
 -10  -2   2    8.20    1.87   2
  10   2  -2   10.39    2.52   3
   9   2  -2   15.46    2.68   3
  -9  -2   2   17.73    2.14   2
   8   2  -2   -1.01    0.93   3
  -8  -2   2    2.47    1.10   2
   7   2  -2   21.63    2.46   3
  -7  -2   2   19.78    1.85   2
   6   2  -2   38.09    2.73   3
  -6  -2   2   39.01    2.33   2
   5   2  -2    0.10    0.64   3
  -5  -2   2    0.25    0.59   2
   4   2  -2   73.58    3.20   3
  -4  -2   2   73.89    2.70   2
  -3  -2   2  200.44    6.07   3
   3   2  -2  185.96    4.88   1
  -3  -2   2  209.61    5.12   2
  -2  -2   2   83.09    2.95   3
  -2  -2   2   76.67    2.22   2
   1   2  -2  857.29   19.27   1
  -1  -2   2  862.66   18.41   2
  -1  -2   2  864.39   20.63   3
   0  -2   2  213.30    5.82   3
   0   2  -2  212.31    5.50   1
   0  -2   2  212.09    4.91   2
   1  -2   2   79.97    2.52   2
   1  -2   2   82.17    2.85   3
  -1   2  -2   81.72    2.79   1
   2  -2   2 2102.38   48.50   3
  -2   2  -2 2057.42   45.48   1
  -3   2  -2    1.91    0.77   2
   3  -2   2    2.27    0.74   3
  -3   2  -2    0.94    0.63   1
  -4   2  -2    6.26    0.94   1
  -4   2  -2    6.42    1.11   2
   4  -2   2    6.72    1.18   3
  -5   2  -2    1.46    0.71   1
   5  -2   2    0.70    0.76   3
  -5   2  -2    0.97    0.86   2
  -6   2  -2  124.78    4.93   2
  -6   2  -2  126.17    4.00   1
   6  -2   2  129.66    5.36   3
   7  -2   2  215.30    7.83   3
  -7   2  -2  205.07    7.04   2
   8  -2   2    6.71    1.74   3
  -8   2  -2    7.94    1.78   2
  -9   2  -2   50.83    3.62   2
   9  -2   2   47.00    3.70   3
  10  -2   2    5.63    1.92   3
 -10   2  -2    4.68    1.72   2
  11  -2   2    0.26    1.44   3
 -11   2  -2    1.31    1.55   2
 -12   2  -2    1.79    1.79   2
  12  -2   2    0.03    1.49   3
  13  -2   2    9.73    2.53   3
 -13   2  -2   12.61    2.59   2
 -14   2  -2    1.12    2.00   2
  14  -2   2   -0.88    1.90   3
 -15  -1   2    1.78    1.90   2
  14   1  -2   -1.36    1.66   3
 -14  -1   2    1.90    1.62   2
  13   1  -2   -1.41    1.26   3
 -13  -1   2   -1.15    1.38   2
  12   1  -2    1.44    1.77   3
 -12  -1   2    1.94    1.60   2
  11   1  -2    2.26    1.52   3
 -11  -1   2    0.18    1.35   2
  10   1  -2   61.05    4.34   3
 -10  -1   2   55.49    3.64   2
   9   1  -2   72.32    4.67   3
  -9  -1   2   73.08    4.03   2
  -8  -1   2    5.28    1.38   2
   8   1  -2    3.83    1.40   3
   7   1  -2    0.36    0.78   3
  -7  -1   2    0.50    0.85   2
  -6  -1   2   76.16    3.41   2
   6   1  -2   76.19    3.96   3
   5   1  -2   18.89    1.76   3
  -5  -1   2   18.67    1.64   2
   4   1  -2  229.88    7.09   3
  -4  -1   2  240.89    6.30   2
  -3  -1   2   13.85    1.14   2
   3   1  -2   12.39    1.18   3
   2   1  -2   46.38    2.08   3
  -2  -1   2   47.09    1.79   2
  -1  -1   2  385.19    8.57   2
  -1  -1   2  392.31    9.64   3
   0  -1   2   17.70    0.77   2
   0   1  -2   19.46    0.97   1
   0  -1   2   20.78    1.02   3
  -1   1  -2  405.27    9.58   1
   1  -1   2  406.14   10.10   3
   1  -1   2  420.52    9.20   2
   2  -1   2  113.69    3.59   3
  -2   1  -2  114.38    3.36   1
   2  -1   2  109.37    3.36   2
  -3   1  -2  353.15    8.64   1
   3  -1   2  363.82    9.63   3
  -4   1  -2   58.27    2.72   2
  -4   1  -2   59.39    2.31   1
   4  -1   2   59.54    2.82   3
   5  -1   2   19.30    1.74   3
  -5   1  -2   20.08    1.87   2
  -5   1  -2   22.00    1.47   1
   6  -1   2    7.29    1.46   3
  -6   1  -2    5.93    1.27   2
  -7   1  -2    2.32    1.08   2
   7  -1   2    0.87    0.83   3
  -8   1  -2   31.48    2.61   2
   8  -1   2   33.39    2.89   3
  -9   1  -2   69.98    4.19   2
   9  -1   2   66.25    4.35   3
  10  -1   2   29.06    3.39   3
 -10   1  -2   33.58    3.21   2
  11  -1   2   26.54    3.61   3
 -11   1  -2   32.25    3.36   2
 -12   1  -2   25.58    3.29   2
  12  -1   2   24.32    3.72   3
 -13   1  -2    3.41    1.59   2
  13  -1   2    1.78    1.68   3
 -14   1  -2    4.90    2.08   2
  14  -1   2    4.63    2.23   3
 -15   1  -2    1.82    2.20   2
 -14   0   2    0.75    1.72   2
  14   0  -2    1.30    2.09   3
  13   0  -2    4.81    2.20   3
 -13   0   2    2.93    1.88   2
  12   0  -2   -1.10    1.21   3
 -12   0   2   -1.30    1.36   2
  11   0  -2    0.87    1.44   3
 -11   0   2    1.22    1.56   2
  10   0  -2   37.50    3.65   3
 -10   0   2   46.20    3.62   2
  -9   0   2   10.18    1.93   2
   9   0  -2    9.24    2.20   3
  -8   0   2   14.29    1.92   2
   8   0  -2   14.92    2.36   3
  -7   0   2  102.80    4.39   2
   7   0  -2  106.56    5.09   3
   6   0  -2   94.17    4.43   3
  -6   0   2   89.93    3.86   2
   5   0  -2   24.65    2.02   3
  -5   0   2   21.89    1.80   2
  -4   0   2    0.51    0.59   2
   4   0  -2    1.47    0.77   3
   3   0  -2   -0.45    0.45   3
  -3   0   2    0.03    0.53   2
   2   0  -2  654.06   15.59   3
  -2   0   2  620.26   14.03   2
   1   0  -2   19.49    1.00   3
  -1   0   2   21.15    1.06   2
   0   0   2 2854.76   60.23   2
   0   0  -2 2807.48   61.63   1
   1   0   2   22.35    0.94   2
  -1   0  -2   23.56    1.17   1
   2   0   2  476.83   10.59   2
   2   0   2  465.12   11.55   3
  -2   0  -2  463.75   10.94   1
   3   0   2   31.50    1.70   2
  -3   0  -2   34.32    1.73   1
   3   0   2   32.70    1.75   3
   4   0   2 4004.48   92.16   3
  -4   0  -2 3982.01   86.36   1
  -5   0  -2   73.76    3.28   2
   5   0   2   75.48    3.49   3
  -5   0  -2   77.84    2.84   1
   6   0   2    2.07    0.94   3
  -6   0  -2    2.26    1.02   2
  -7   0  -2    3.80    1.18   2
   7   0   2    3.39    1.12   3
  -8   0  -2   -0.11    0.94   2
   8   0   2    0.09    0.82   3
   9   0   2   21.49    2.83   3
  -9   0  -2   24.31    2.54   2
  10   0   2   26.77    3.29   3
 -10   0  -2   27.81    2.85   2
  11   0   2   -1.22    1.17   3
 -11   0  -2    1.15    1.41   2
 -12   0  -2    1.97    1.59   2
  12   0   2    0.46    1.51   3
 -13   0  -2    0.56    1.56   2
  13   0   2    0.70    1.54   3
  14   0   2   15.64    3.26   3
  15   0   2    0.84    1.98   3
 -15   0  -2    0.07    1.87   2
 -14   1   2    0.06    1.96   2
  14  -1  -2    1.60    2.19   3
 -13   1   2    1.76    1.65   2
  13  -1  -2    0.76    1.38   3
 -12   1   2    4.34    1.90   2
  12  -1  -2    3.25    1.81   3
 -11   1   2    0.81    1.57   2
  11  -1  -2   -0.14    1.32   3
 -10   1   2   23.65    2.91   2
  10  -1  -2   17.90    3.04   3
   9  -1  -2   60.27    4.27   3
  -9   1   2   66.90    4.04   2
  -8   1   2   44.19    3.21   2
   8  -1  -2   46.01    3.55   3
   7  -1  -2    3.12    1.17   3
  -7   1   2    2.76    1.09   2
  -6   1   2    2.66    1.02   2
   6  -1  -2    2.03    1.02   3
  -5   1   2    4.83    1.09   2
   5  -1  -2    6.46    1.35   3
  -4   1   2  136.61    4.52   2
   4  -1  -2  136.72    4.97   3
   3  -1  -2  114.19    4.05   3
  -3   1   2  114.77    3.85   2
  -2   1   2  355.53    8.58   2
   2  -1  -2  361.91    9.31   3
  -1   1   2  819.80   17.60   2
   1  -1  -2  791.91   19.09   3
   0   1   2    0.05    0.66   2
   0   1   2    0.45    0.73   1
   1   1   2  171.88    4.18   2
   1   1   2  175.64    4.40   3
   1   1   2  174.79    4.44   1
   2   1   2   -0.08    0.41   3
   2   1   2   -0.65    0.57   1
   2   1   2   -0.49    0.41   2
   4   1   2   -0.16    0.58   1
   4   1   2   -0.35    0.47   3
   4   1   2    0.03    0.54   2
  -5  -1  -2   29.07    1.74   1
   5   1   2   24.17    1.80   3
  -5  -1  -2   25.87    1.92   2
  -6  -1  -2  131.53    4.68   2
  -6  -1  -2  134.06    4.18   1
   6   1   2  128.31    5.13   3
  -7  -1  -2    2.73    1.06   2
   7   1   2    2.95    1.07   3
   8   1   2   74.82    4.25   3
  -8  -1  -2   68.21    3.61   2
   9   1   2   -0.89    0.80   3
  -9  -1  -2    1.04    0.89   2
 -10  -1  -2   33.51    3.08   2
  10   1   2   34.06    3.79   3
  11   1   2   30.66    3.77   3
 -11  -1  -2   30.75    3.12   2
 -12  -1  -2  108.50    5.62   2
  12   1   2  112.74    6.69   3
 -13  -1  -2    4.28    1.87   2
  13   1   2    4.89    2.19   3
 -14  -1  -2    0.46    1.42   2
  14   1   2    0.24    1.84   3
 -15  -1  -2    1.58    1.77   2
  15   1   2    1.32    2.07   3
  14  -2  -2    0.71    2.14   3
 -14   2   2    0.46    2.11   2
  13  -2  -2    2.56    1.96   3
 -13   2   2    2.70    1.97   2
 -12   2   2    0.47    1.42   2
  12  -2  -2   -0.61    1.30   3
  11  -2  -2   -0.60    1.38   3
 -11   2   2    1.62    1.76   2
 -10   2   2    7.72    2.21   2
  10  -2  -2    9.41    2.43   3
  -9   2   2    3.82    1.85   2
   9  -2  -2    0.95    1.33   3
  -8   2   2   42.67    3.26   2
   8  -2  -2   41.64    3.42   3
  -7   2   2   11.11    1.78   2
   7  -2  -2    9.41    1.89   3
   6  -2  -2   10.57    1.70   3
  -6   2   2    8.70    1.51   2
  -5   2   2    0.22    0.70   2
   5  -2  -2   -0.49    0.53   3
   4  -2  -2   36.72    2.29   3
  -4   2   2   36.39    2.21   2
  -3   2   2  137.64    4.38   2
   3  -2  -2  135.65    4.66   3
   2  -2  -2  678.20   16.70   3
  -2   2   2  682.24   15.43   2
  -1   2   2  121.04    3.58   2
   1  -2  -2  120.96    3.56   3
  -1   2   2  122.52    3.39   1
   0   2   2  639.20   14.24   2
   0   2   2  641.52   14.75   1
   0  -2  -2  674.08   15.54   3
  -1  -2  -2    1.78    0.28   3
   1   2   2    0.06    0.35   2
   1   2   2    0.51    0.58   1
   3   2   2  868.47   20.87   3
   3   2   2  868.16   18.92   2
   3   2   2  866.77   19.63   1
   4   2   2   10.96    1.21   3
   4   2   2    9.88    1.04   2
   5   2   2    0.18    0.59   3
   5   2   2   -0.34    0.56   1
   6   2   2   26.91    1.83   1
  -6  -2  -2   26.93    2.14   2
   6   2   2   28.09    2.20   3
   7   2   2   14.00    1.91   3
  -7  -2  -2   18.68    1.87   2
  -8  -2  -2    0.22    0.83   2
   8   2   2   -0.37    0.81   3
  -9  -2  -2   11.84    1.82   2
   9   2   2   11.91    2.19   3
  10   2   2   36.97    3.45   3
 -10  -2  -2   37.08    3.13   2
  11   2   2    2.27    1.62   3
 -11  -2  -2    2.74    1.46   2
  12   2   2    0.12    1.56   3
 -12  -2  -2    4.61    1.81   2
 -13  -2  -2    0.32    1.39   2
  13   2   2   -0.22    1.54   3
  14   2   2   10.22    2.85   3
 -14  -2  -2   14.10    2.64   2
  15   2   2   -1.67    2.24   3
 -15  -2  -2    0.06    1.49   2
 -16  -2  -2    8.99    2.49   2
  13  -3  -2    0.00    1.73   3
 -13   3   2    0.33    1.75   2
  12  -3  -2    0.25    1.35   3
 -12   3   2   -0.49    1.55   2
  11  -3  -2    2.86    1.87   3
 -11   3   2    3.58    2.11   2
  10  -3  -2   14.06    2.77   3
 -10   3   2   13.23    2.67   2
  -9   3   2    6.94    2.03   2
   9  -3  -2    2.35    1.36   3
  -8   3   2   28.63    3.08   2
   8  -3  -2   24.78    3.00   3
   7  -3  -2   36.94    2.94   3
  -7   3   2   36.56    2.88   2
  -6   3   2    8.17    1.52   2
   6  -3  -2    8.26    1.59   3
  -5   3   2   54.17    3.05   2
   5  -3  -2   56.16    3.18   3
   4  -3  -2   15.84    1.72   3
  -4   3   2   12.86    1.54   2
  -3   3   2  104.08    3.84   2
   3  -3  -2  105.59    4.01   3
  -2   3   2  525.04   12.33   2
   2  -3  -2  524.53   13.27   3
  -2   3   2  521.84   12.13   1
  -1   3   2   79.16    2.77   2
   1  -3  -2   78.43    2.67   3
  -1   3   2   80.69    2.72   1
   0  -3  -2    0.08    0.37   3
   0   3   2   -0.39    0.73   1
   0   3   2   -0.08    0.47   2
   3   3   2   -0.35    0.73   1
   3   3   2    0.69    0.46   3
   3   3   2   -0.07    0.15   2
   4   3   2  253.69    6.64   1
   4   3   2  251.88    7.11   3
   5   3   2   27.63    1.82   2
  -6  -3  -2  304.39    8.21   2
   6   3   2  313.46    9.43   3
   6   3   2  304.01    8.13   1
   7   3   2   46.26    2.99   3
  -7  -3  -2   37.98    2.51   2
   7   3   2   42.55    2.32   1
   8   3   2   10.07    1.52   1
   8   3   2    8.72    1.73   3
  -8  -3  -2    6.24    1.33   2
  -9  -3  -2    5.27    1.43   2
  10   3   2   12.98    2.50   3
 -10  -3  -2   10.55    1.83   2
 -11  -3  -2    1.58    1.19   2
  11   3   2    1.23    1.42   3
  12   3   2   35.78    3.97   3
 -12  -3  -2   35.20    3.18   2
  13   3   2    2.08    1.92   3
 -13  -3  -2    5.06    1.87   2
 -14  -3  -2    0.90    1.29   2
  14   3   2    1.71    2.09   3
 -15  -3  -2    1.57    1.50   2
  15   3   2    1.65    2.21   3
 -16  -3  -2    9.06    2.49   2
  13  -4  -2    0.79    1.92   3
 -13   4   2    1.20    1.91   2
 -12   4   2    7.22    2.49   2
  11  -4  -2    3.51    1.86   3
 -11   4   2    7.84    2.34   2
  10  -4  -2    1.40    1.44   3
 -10   4   2    0.90    1.75   2
  -9   4   2   -0.11    1.48   2
   9  -4  -2    0.07    1.18   3
   8  -4  -2    0.45    0.95   3
  -8   4   2    0.77    1.33   2
   7  -4  -2   51.43    3.56   3
  -7   4   2   54.12    3.71   2
  -6   4   2   17.46    2.26   2
   6  -4  -2   15.81    2.10   3
  -5   4   2   26.36    2.38   2
   5  -4  -2   25.36    2.25   3
   4  -4  -2  235.53    7.57   3
  -4   4   2  229.24    7.09   2
  -3   4   2  124.69    3.91   1
   3  -4  -2  124.63    4.61   3
  -3   4   2  127.31    4.47   2
  -2   4   2   51.69    2.23   1
  -2   4   2   52.92    2.42   2
   2  -4  -2   52.45    2.41   3
  -1   4   2    4.32    0.78   2
   1  -4  -2    5.42    0.75   3
  -1   4   2    5.56    0.97   1
   0   4   2  237.50    5.99   2
   0  -4  -2  233.84    6.27   3
   0   4   2  241.68    6.47   1
   2   4   2    1.03    0.37   2
   2   4   2    1.15    0.88   1
  -2  -4  -2    1.81    0.50   3
   3   4   2   21.50    1.12   2
   3   4   2   18.59    1.67   1
  -3  -4  -2   18.05    1.27   3
   4   4   2   38.51    2.05   3
   4   4   2   35.37    2.13   1
   4   4   2   37.19    1.74   2
   5   4   2  113.30    3.32   1
  -6  -4  -2    6.11    1.11   2
   6   4   2    3.15    1.03   3
   7   4   2   55.24    3.26   3
   7   4   2   58.96    2.76   1
  -7  -4  -2   58.05    2.85   2
   8   4   2    6.95    1.27   1
   8   4   2    5.26    1.31   3
  -8  -4  -2    6.60    1.28   2
   9   4   2   -0.78    1.07   3
  -9  -4  -2   -1.17    0.82   2
  10   4   2   -0.15    1.18   3
 -10  -4  -2   -0.55    0.84   2
 -11  -4  -2   19.61    2.40   2
  11   4   2   21.01    3.19   3
 -12  -4  -2   -0.68    1.04   2
  12   4   2   -0.33    1.49   3
 -13  -4  -2    7.05    1.92   2
  13   4   2    9.31    2.79   3
  14   4   2   16.37    3.59   3
 -14  -4  -2   20.10    2.82   2
 -15  -4  -2   12.09    2.50   2
  15   4   2   12.33    3.43   3
  13  -5  -2    0.53    1.78   3
 -12   5   2    3.58    2.16   2
  12  -5  -2    3.33    1.92   3
  11  -5  -2    7.56    2.27   3
 -11   5   2    4.89    2.06   2
  10  -5  -2    2.60    1.74   3
 -10   5   2    1.07    1.66   2
   9  -5  -2   -0.30    1.15   3
  -9   5   2   -1.17    1.41   2
  -8   5   2   51.40    3.92   2
   8  -5  -2   47.14    3.79   3
   7  -5  -2   17.83    2.54   3
  -7   5   2   20.68    2.59   2
  -6   5   2    3.12    1.30   2
   6  -5  -2    1.74    1.06   3
  -5   5   2    6.81    1.49   2
   5  -5  -2    5.82    1.41   3
  -4   5   2  168.09    5.83   2
  -4   5   2  156.79    4.89   1
   4  -5  -2  159.48    5.91   3
  -3   5   2  356.89    9.25   1
   3  -5  -2  362.41   10.27   3
  -3   5   2  359.19    9.69   2
   2  -5  -2    0.95    0.64   3
  -2   5   2    1.92    0.77   2
  -2   5   2    0.99    0.89   1
   1  -5  -2  182.25    5.47   3
  -1   5   2  185.84    5.27   2
  -1   5   2  175.56    5.35   1
   0  -5  -2  146.71    4.45   3
   0   5   2  144.38    4.61   1
   0   5   2  148.64    4.23   2
  -1  -5  -2  240.07    6.44   3
   1   5   2  228.83    5.83   2
   1   5   2  234.93    6.64   1
   2   5   2  341.85    7.89   2
   2   5   2  329.65    8.98   1
  -2  -5  -2  344.03    8.93   3
   3   5   2    7.03    1.36   1
  -3  -5  -2    7.67    0.98   3
   3   5   2   11.86    0.90   2
  -4  -5  -2   18.35    1.45   3
   4   5   2   17.18    1.20   2
   4   5   2   18.67    1.74   1
   5   5   2   52.92    2.29   2
  -5  -5  -2   48.83    2.73   3
   5   5   2   51.84    2.76   1
   6   5   2  128.91    4.56   1
   6   5   2  127.17    4.98   3
   7   5   2   44.02    2.82   3
  -8  -5  -2   14.73    1.72   2
   8   5   2   14.00    1.64   1
   8   5   2   12.69    1.98   3
  -9  -5  -2    9.48    1.55   2
   9   5   2   11.86    2.18   3
   9   5   2   10.43    1.59   1
  10   5   2   29.71    3.01   3
 -10  -5  -2   34.26    2.82   2
  11   5   2    5.88    1.96   3
 -11  -5  -2    7.50    1.76   2
 -12  -5  -2   22.56    2.63   2
  12   5   2   23.39    3.61   3
  13   5   2   -1.89    1.49   3
 -13  -5  -2    0.53    1.31   2
  14   5   2   -0.49    2.00   3
  15   5   2    1.94    2.73   3
  13  -6  -2    1.25    2.10   3
 -12   6   2    0.45    1.92   2
  12  -6  -2    5.79    2.17   3
  11  -6  -2    1.48    1.55   3
 -11   6   2    0.35    1.59   2
 -10   6   2    5.43    2.30   2
  10  -6  -2    7.52    2.19   3
  -9   6   2    0.69    1.82   2
   9  -6  -2    7.47    2.00   3
  -8   6   2    6.30    2.08   2
   8  -6  -2    4.65    1.77   3
   7  -6  -2    7.45    1.89   3
  -7   6   2    7.59    1.98   2
   6  -6  -2  270.37    9.56   3
  -6   6   2  266.20    8.85   2
   5  -6  -2    9.83    1.75   3
  -5   6   2   10.61    1.54   1
  -5   6   2    9.37    1.78   2
  -4   6   2   82.17    3.92   2
  -4   6   2   80.73    3.36   1
   4  -6  -2   78.36    3.87   3
  -3   6   2   74.07    3.28   1
   3  -6  -2   75.13    3.55   3
  -3   6   2   74.31    3.46   2
  -2   6   2   58.48    2.99   2
  -2   6   2   58.64    2.95   1
   2  -6  -2   70.09    3.32   3
   1  -6  -2    4.90    0.95   3
  -1   6   2    4.28    1.29   1
  -1   6   2    3.93    0.94   2
   0   6   2   19.62    1.40   2
   0   6   2   23.14    1.99   1
   0  -6  -2   20.61    1.42   3
   1   6   2   43.25    2.51   1
   1   6   2   45.17    1.91   2
  -1  -6  -2   45.35    2.14   3
  -2  -6  -2    5.99    0.93   3
   2   6   2    4.54    0.64   2
   2   6   2    5.23    1.21   1
   3   6   2   48.59    2.73   1
  -3  -6  -2   49.29    2.40   3
   3   6   2   50.58    1.82   2
   4   6   2   99.60    2.96   2
   4   6   2  100.55    4.07   1
  -4  -6  -2   89.52    3.63   3
  -5  -6  -2  116.34    4.54   3
   5   6   2  115.28    4.45   1
   5   6   2  118.95    3.65   2
  -6  -6  -2   41.78    2.75   3
   6   6   2   39.16    2.54   1
   6   6   2   42.82    2.24   2
  -7  -6  -2    8.15    1.58   3
   7   6   2    5.84    1.28   1
  -7  -6  -2    7.57    1.25   2
   8   6   2   20.50    2.00   1
  -8  -6  -2   23.94    2.02   2
  -9  -6  -2   63.77    3.29   2
   9   6   2   66.55    3.25   1
   9   6   2   66.44    4.22   3
 -10  -6  -2    9.72    1.64   2
  10   6   2    9.76    2.11   3
  11   6   2    4.90    1.81   3
 -11  -6  -2    3.79    1.42   2
 -12  -6  -2   -0.34    1.09   2
  12   6   2   -1.30    1.38   3
  13   6   2   -0.68    1.67   3
  14   6   2    1.69    2.18   3
  12  -7  -2    9.07    2.76   3
 -12   7   2    7.35    3.09   2
 -11   7   2    7.82    2.54   2
  11  -7  -2    4.96    2.03   3
  10  -7  -2    5.62    2.12   3
 -10   7   2    3.93    2.16   2
   9  -7  -2   12.19    2.59   3
   8  -7  -2   -0.26    1.12   3
  -8   7   2   -0.45    1.47   2
   7  -7  -2    3.85    1.59   3
  -7   7   2    3.34    1.66   2
  -6   7   2  121.94    5.59   2
   6  -7  -2  110.79    5.69   3
   5  -7  -2   33.46    2.76   3
  -5   7   2   34.16    2.82   2
  -4   7   2   87.60    4.10   2
   4  -7  -2   85.18    4.27   3
  -4   7   2   85.78    3.74   1
   3  -7  -2    6.80    1.36   3
  -3   7   2    6.21    1.24   2
  -3   7   2    6.53    1.49   1
   2  -7  -2   10.89    1.41   3
  -2   7   2   12.13    1.49   2
  -2   7   2   12.48    1.76   1
   1  -7  -2   60.87    2.84   3
  -1   7   2   56.21    2.64   2
  -1   7   2   59.82    3.17   1
   1   7   2   95.40    4.07   1
   1   7   2  105.03    3.34   2
  -1  -7  -2  100.78    3.74   3
   2   7   2  335.99    9.61   1
   2   7   2  343.52    8.21   2
  -2  -7  -2  342.43    9.45   3
  -3  -7  -2  113.52    4.18   3
   3   7   2  111.86    4.50   1
   3   7   2  111.08    3.20   2
   4   7   2    6.76    1.60   1
  -4  -7  -2    3.56    0.94   3
   4   7   2    5.63    0.75   2
  -5  -7  -2  153.80    5.73   3
   5   7   2  153.88    4.33   2
   5   7   2  149.84    5.55   1
  -6  -7  -2  122.21    5.25   3
   6   7   2  128.71    4.09   2
   6   7   2  126.02    4.94   1
   7   7   2   46.58    2.86   1
  -7  -7  -2   48.05    3.13   3
  -7  -7  -2   48.60    2.45   2
  -8  -7  -2   -0.53    0.79   3
   8   7   2   -0.76    0.57   1
  -8  -7  -2   -0.08    0.89   2
  -9  -7  -2    1.25    1.00   2
  -9  -7  -2    0.72    1.09   3
   9   7   2    1.21    0.97   1
 -10  -7  -2   16.03    2.63   3
 -10  -7  -2   16.08    1.98   2
 -11  -7  -2    1.99    1.49   3
 -12  -7  -2    9.78    2.48   3
 -13  -7  -2    5.43    2.21   3
 -14  -7  -2    0.02    1.22   3
 -15  -7  -2    1.28    1.83   3
  12  -8  -2   -0.47    2.00   3
 -11   8   2    9.50    3.20   2
  11  -8  -2   11.84    2.96   3
 -10   8   2    2.03    2.27   2
  10  -8  -2   -0.72    1.41   3
  -9   8   2    2.79    2.14   2
   9  -8  -2    2.88    1.68   3
  -8   8   2    5.29    2.13   2
   8  -8  -2    4.33    1.83   3
  -7   8   2    9.51    2.19   2
   7  -8  -2    7.47    2.01   3
   6  -8  -2   74.05    4.52   3
  -6   8   2   74.05    4.42   2
  -5   8   2    0.55    1.10   2
   5  -8  -2    1.36    1.19   3
  -4   8   2   25.57    2.43   2
   4  -8  -2   28.80    2.52   3
  -4   8   2   32.61    2.47   1
  -3   8   2   22.29    2.21   2
   3  -8  -2   18.41    2.09   3
  -3   8   2   25.79    2.30   1
  -2   8   2    0.19    0.70   2
   2  -8  -2    1.16    0.77   3
  -2   8   2    0.79    1.22   1
   1  -8  -2   15.75    1.56   3
  -1   8   2   19.72    1.92   2
  -1   8   2   19.27    2.25   1
   1   8   2    3.80    1.52   1
  -1  -8  -2    3.65    0.98   3
   1   8   2    3.86    0.80   2
   2   8   2  402.30   11.26   1
  -2  -8  -2  416.78   11.30   3
   2   8   2  407.20    9.68   2
   3   8   2   43.79    1.78   2
   3   8   2   45.16    3.04   1
  -3  -8  -2   40.28    2.49   3
   4   8   2    1.55    1.19   1
  -4  -8  -2    1.20    0.84   3
   4   8   2    1.41    0.51   2
   5   8   2    8.78    1.75   1
  -5  -8  -2    8.19    1.49   3
   5   8   2    8.14    0.89   2
   6   8   2   46.34    3.03   1
   6   8   2   50.20    2.29   2
  -6  -8  -2   46.42    3.00   3
  -7  -8  -2   19.23    1.64   2
   7   8   2   19.43    2.25   1
  -7  -8  -2   19.87    2.27   3
  -8  -8  -2    1.36    0.97   3
   8   8   2    0.80    1.07   1
   9   8   2   -0.27    0.94   1
  -9  -8  -2    0.95    1.14   3
 -10  -8  -2    0.64    1.14   3
 -11  -8  -2    5.29    2.03   3
 -12  -8  -2    0.63    1.49   3
 -13  -8  -2   -0.53    1.23   3
 -14  -8  -2   -0.62    1.51   3
 -15  -8  -2    0.14    1.48   3
 -11   9   2    2.77    2.81   2
  11  -9  -2   -2.43    1.43   3
  10  -9  -2   -1.34    1.04   3
 -10   9   2   -0.68    2.30   2
  -9   9   2    2.09    2.33   2
   9  -9  -2    2.02    1.62   3
   8  -9  -2    0.15    1.23   3
  -8   9   2    1.21    1.85   2
   7  -9  -2    1.62    1.48   3
  -7   9   2    3.95    1.80   2
   6  -9  -2    7.85    2.05   3
  -6   9   2    8.96    2.01   2
   5  -9  -2    7.44    1.83   3
  -5   9   2    3.38    1.42   2
  -4   9   2   15.38    2.10   2
   4  -9  -2   13.47    2.11   3
  -4   9   2   12.02    2.16   1
  -3   9   2  274.82    8.79   1
   3  -9  -2  283.91    9.39   3
  -3   9   2  284.31    8.76   2
   2  -9  -2   -0.09    0.70   3
  -2   9   2    0.40    1.37   1
  -2   9   2    0.20    0.86   2
  -1   9   2   14.27    1.60   2
  -1   9   2   15.30    2.27   1
   1  -9  -2   12.66    1.64   3
   0   9   2    2.84    0.72   2
   0   9   2    7.52    1.84   1
   0  -9  -2    8.69    1.29   3
   1   9   2   98.57    4.64   1
  -1  -9  -2  102.11    4.26   3
   1   9   2   96.74    3.53   2
   2   9   2   38.35    3.04   1
  -2  -9  -2   16.35    1.70   3
  -3  -9  -2   -0.43    0.60   3
   3   9   2   -0.12    1.16   1
   3   9   2   -0.13    0.42   2
   4   9   2    9.38    1.94   1
   4   9   2    9.37    0.87   2
  -4  -9  -2    9.04    1.46   3
   5   9   2  169.97    6.56   1
  -5  -9  -2  157.28    6.06   3
   5   9   2  164.55    4.42   2
   6   9   2   18.53    2.39   1
  -6  -9  -2   14.42    2.03   3
   7   9   2   43.07    2.91   1
  -7  -9  -2   44.70    3.08   3
   8   9   2    1.30    1.28   1
  -8  -9  -2    0.11    1.03   3
   9   9   2    3.41    1.60   1
  -9  -9  -2    5.52    1.89   3
 -10  -9  -2   15.15    2.65   3
 -11  -9  -2   17.75    3.01   3
 -12  -9  -2    1.83    1.69   3
 -13  -9  -2    1.14    1.64   3
 -14  -9  -2   -0.04    1.44   3
 -15  -9  -2    0.01    1.69   3
  11 -10  -2    3.77    2.24   3
  10 -10  -2   -0.46    1.40   3
 -10  10   2    1.59    2.49   2
   9 -10  -2    4.84    2.02   3
  -9  10   2    4.12    2.56   2
   8 -10  -2   -0.13    1.52   3
  -8  10   2    1.82    1.96   2
  -7  10   2    5.64    2.27   2
   7 -10  -2    6.81    2.12   3
   6 -10  -2   14.76    2.59   3
  -6  10   2    1.07    1.55   2
   5 -10  -2  142.82    6.69   3
  -5  10   2  145.28    6.36   2
   4 -10  -2   46.96    3.60   3
  -4  10   2   47.05    3.42   2
  -4  10   2   37.11    3.22   1
  -3  10   2   84.45    4.26   2
  -3  10   2   81.81    4.37   1
   3 -10  -2   86.35    4.45   3
  -2  10   2    3.98    1.26   2
  -2  10   2    4.56    1.88   1
   2 -10  -2    3.25    1.13   3
   1 -10  -2    1.80    0.88   3
  -1  10   2    2.89    1.65   1
  -1  10   2    0.11    0.66   2
   0  10   2   18.34    2.66   1
   0  10   2   16.04    1.58   2
   0 -10  -2   13.80    1.56   3
   1  10   2   -0.21    1.38   1
   1  10   2    1.41    0.67   2
  -1 -10  -2    0.53    0.68   3
   2  10   2   15.88    1.32   2
   2  10   2   21.93    2.67   1
  -2 -10  -2   17.86    1.94   3
   3  10   2  104.07    3.28   2
  -3 -10  -2  102.57    4.47   3
   3  10   2   99.25    4.89   1
  -4 -10  -2    0.87    0.78   3
   4  10   2    2.02    1.44   1
   5  10   2    0.40    1.25   1
  -5 -10  -2   -0.46    0.70   3
  -6 -10  -2    0.77    0.92   3
   6  10   2   -0.24    1.44   1
   7  10   2   30.30    3.10   1
  -7 -10  -2   26.32    2.83   3
  -8 -10  -2   31.60    3.00   3
   8  10   2   32.30    2.91   1
  -9 -10  -2   43.99    3.74   3
   9  10   2   39.37    3.29   1
  10  10   2   11.75    1.78   1
 -10 -10  -2   14.41    2.79   3
 -11 -10  -2   55.55    4.59   3
 -12 -10  -2    0.58    1.51   3
 -13 -10  -2    6.70    2.53   3
 -14 -10  -2    3.91    1.83   3
 -15 -10  -2    5.40    2.26   3
 -10  11   2    1.76    2.76   2
  10 -11  -2    0.89    1.65   3
  -9  11   2    1.09    2.48   2
   9 -11  -2    5.72    2.04   3
  -8  11   2    7.18    2.61   2
   8 -11  -2    5.36    2.13   3
   7 -11  -2    2.25    1.68   3
  -7  11   2    3.42    1.99   2
   6 -11  -2   14.26    2.68   3
  -6  11   2   11.82    2.49   2
  -5  11   2   35.15    3.23   2
   5 -11  -2   32.36    3.49   3
  -4  11   2    3.81    2.06   1
   4 -11  -2    0.02    1.03   3
  -4  11   2   -0.04    1.19   2
   3 -11  -2    2.11    1.31   3
  -3  11   2    2.37    1.20   2
  -3  11   2    3.56    2.03   1
  -2  11   2   19.77    2.13   2
  -2  11   2   18.34    2.82   1
   2 -11  -2   16.62    2.20   3
  -1  11   2   -0.68    0.66   2
   1 -11  -2    0.38    0.79   3
  -1  11   2    0.97    1.67   1
   0  11   2   29.72    2.12   2
   0  11   2   33.36    3.34   1
   0 -11  -2   30.22    2.46   3
  -1 -11  -2   64.91    3.53   3
   1  11   2   65.38    2.93   2
   1  11   2   72.89    4.17   1
   2  11   2   16.74    1.46   2
  -2 -11  -2   18.60    1.90   3
   2  11   2   19.70    2.75   1
   3  11   2   37.42    3.51   1
  -3 -11  -2   27.57    2.36   3
  -4 -11  -2    2.86    1.08   3
   4  11   2    1.54    1.59   1
  -5 -11  -2    6.40    1.50   3
   5  11   2    5.77    2.05   1
   6  11   2    8.76    2.21   1
  -6 -11  -2    8.59    1.81   3
   7  11   2    2.23    1.55   1
  -7 -11  -2    1.51    1.27   3
   8  11   2   10.54    2.07   1
  -8 -11  -2    9.99    2.06   3
   9  11   2   23.95    3.24   1
  -9 -11  -2   20.72    3.01   3
 -10 -11  -2    1.75    1.41   3
  10  11   2   -0.23    1.31   1
 -11 -11  -2    4.24    1.91   3
 -12 -11  -2    0.44    1.45   3
 -13 -11  -2    4.38    2.19   3
 -14 -11  -2    1.08    1.83   3
 -15 -11  -2    0.40    2.34   3
  -9  12   2   10.47    3.10   2
   8 -12  -2    0.73    1.52   3
  -8  12   2    3.19    2.57   2
   7 -12  -2    7.61    2.33   3
  -7  12   2    7.22    2.43   2
   6 -12  -2   24.41    3.51   3
  -6  12   2   28.22    3.48   2
  -5  12   2    2.02    1.80   2
   5 -12  -2    2.08    1.54   3
  -4  12   2   -1.73    1.09   2
   4 -12  -2    0.05    1.02   3
   3 -12  -2   85.76    4.96   3
  -3  12   2   87.53    4.69   2
  -3  12   2   85.56    4.86   1
   2 -12  -2   12.44    2.14   3
  -2  12   2    9.45    2.70   1
  -2  12   2   13.81    2.00   2
   1 -12  -2    9.31    1.78   3
  -1  12   2   10.75    2.74   1
   0 -12  -2    9.46    1.76   3
   0  12   2    7.42    1.24   2
   0  12   2   10.69    2.43   1
   1  12   2   18.87    3.01   1
  -1 -12  -2   21.25    2.29   3
   2  12   2   -0.36    1.72   1
  -2 -12  -2   -0.50    0.69   3
   3  12   2   49.16    3.98   1
  -3 -12  -2   51.03    3.29   3
  -4 -12  -2   37.28    2.88   3
   4  12   2   38.97    3.59   1
   5  12   2   -0.28    1.78   1
  -5 -12  -2    1.19    1.12   3
   6  12   2    4.72    2.24   1
  -6 -12  -2    3.22    1.38   3
  -7 -12  -2   27.92    3.09   3
   7  12   2   36.47    3.84   1
  -8 -12  -2   47.49    3.77   3
   8  12   2   49.19    3.85   1
  -9 -12  -2   17.41    2.77   3
   9  12   2   24.64    3.24   1
  10  12   2    1.60    1.68   1
 -10 -12  -2    1.07    1.37   3
 -11 -12  -2   -1.31    1.27   3
 -12 -12  -2    5.14    2.19   3
 -13 -12  -2   -0.58    1.82   3
 -14 -12  -2    0.05    1.91   3
 -15 -12  -2   -1.06    1.84   3
  -8  13   2   -1.00    2.49   2
  -7  13   2    5.22    2.36   2
  -6  13   2    4.20    2.15   2
  -5  13   2    2.08    1.94   2
   5 -13  -2    3.02    1.59   3
   4 -13  -2    0.11    1.14   3
  -4  13   2    0.49    1.39   2
   3 -13  -2   45.60    3.76   3
  -3  13   2   49.15    4.12   1
  -3  13   2   43.61    3.46   2
  -2  13   2   82.43    5.19   1
  -2  13   2   83.73    4.42   2
   2 -13  -2   77.63    4.70   3
  -1  13   2   14.59    2.50   1
   1 -13  -2   15.23    2.19   3
   0  13   2    8.25    2.62   1
   0 -13  -2    3.12    1.35   3
  -1 -13  -2   41.88    3.09   3
   1  13   2   47.49    4.06   1
   2  13   2    4.05    2.43   1
  -2 -13  -2    4.55    1.42   3
   3  13   2   25.58    3.62   1
  -3 -13  -2   19.27    2.41   3
  -4 -13  -2   74.77    4.27   3
   4  13   2   82.57    5.26   1
  -5 -13  -2    2.82    1.34   3
   5  13   2   -0.44    2.07   1
   6  13   2   32.01    4.31   1
  -6 -13  -2   29.50    3.02   3
  -7 -13  -2    3.67    1.83   3
   7  13   2    5.37    2.74   1
  -8 -13  -2    0.61    1.32   3
   8  13   2   -2.29    1.85   1
  -9 -13  -2   14.38    2.86   3
   9  13   2   16.35    3.02   1
 -10 -13  -2    1.19    1.55   3
  10  13   2    2.65    2.16   1
 -11 -13  -2   11.67    2.95   3
  11  13   2   11.27    2.62   1
 -12 -13  -2    2.86    1.90   3
 -13 -13  -2    1.92    1.91   3
 -14 -13  -2    0.60    1.67   3
 -15 -13  -2    5.60    2.85   3
  -8  14   2   -0.82    2.25   2
  -7  14   2   -1.37    2.11   2
  -6  14   2    4.08    2.27   2
  -5  14   2   -0.20    1.51   2
  -4  14   2   -0.54    1.35   2
  -3  14   2   19.91    2.66   2
  -3  14   2   12.31    2.80   1
  -2  14   2    9.55    2.49   1
   2 -14  -2   14.23    2.49   3
  -1  14   2    6.28    2.31   1
   1 -14  -2    6.76    1.80   3
   0 -14  -2   45.94    3.39   3
   1  14   2    8.47    2.39   1
  -1 -14  -2   14.45    2.20   3
   2  14   2   12.59    3.00   1
  -2 -14  -2    5.93    1.73   3
   3  14   2    1.64    2.61   1
  -3 -14  -2    0.44    1.11   3
  -4 -14  -2    1.27    1.12   3
   4  14   2   -1.53    2.42   1
   5  14   2    9.39    3.23   1
  -5 -14  -2    1.43    1.33   3
   6  14   2    4.49    2.81   1
  -6 -14  -2    3.04    1.55   3
  -7 -14  -2   -1.12    1.18   3
   7  14   2    0.75    2.52   1
   8  14   2    0.20    2.04   1
  -8 -14  -2    0.45    1.61   3
   9  14   2   42.72    4.74   1
  -9 -14  -2   36.72    4.10   3
 -10 -14  -2    0.04    1.55   3
  10  14   2    1.31    2.51   1
 -11 -14  -2    3.05    2.00   3
  11  14   2    7.93    2.72   1
 -12 -14  -2    3.19    1.86   3
 -13 -14  -2    4.61    2.36   3
 -14 -14  -2    1.70    2.22   3
  -7  15   2   -2.72    2.25   2
  -6  15   2    1.21    2.40   2
  -3  15   2    1.59    2.12   1
  -2  15   2    6.09    2.23   1
  -1  15   2    1.21    1.95   1
   0  15   2    1.32    2.14   1
   1  15   2    4.89    2.09   1
   2  15   2    9.70    2.82   1
  -3 -15  -2    0.00    1.14   3
   3  15   2    3.82    2.93   1
  -4 -15  -2   -0.16    1.21   3
   4  15   2   -0.69    2.83   1
   5  15   2   14.52    3.53   1
  -5 -15  -2   10.65    2.25   3
   6  15   2    8.55    3.50   1
  -6 -15  -2   10.66    2.35   3
   7  15   2    2.34    2.79   1
  -7 -15  -2    1.30    1.46   3
  -8 -15  -2    7.90    2.56   3
   8  15   2   10.06    3.39   1
  -9 -15  -2    4.92    2.41   3
   9  15   2    1.58    2.49   1
  10  15   2   -1.36    2.51   1
 -10 -15  -2   -1.04    1.58   3
 -11 -15  -2   -0.16    1.64   3
  11  15   2    3.28    2.96   1
 -12 -15  -2   11.05    2.99   3
 -13 -15  -2    1.84    2.01   3
 -14 -15  -2    3.10    2.43   3
  -2  16   2    1.49    1.79   1
  -1  16   2   -0.73    1.64   1
   0  16   2    1.55    1.61   1
   1  16   2    2.32    1.89   1
   2  16   2   13.82    3.20   1
   3  16   2    4.61    3.01   1
   4  16   2    1.21    2.86   1
   5  16   2    2.34    2.84   1
   6  16   2   21.76    4.45   1
   7  16   2   11.14    4.13   1
  -8 -16  -2   -1.55    1.60   3
   8  16   2    2.60    2.99   1
   9  16   2   11.70    3.62   1
  -9 -16  -2   13.19    3.10   3
  10  16   2   -1.90    3.49   1
 -10 -16  -2   -0.06    1.85   3
  11  16   2   12.33    3.86   1
 -11 -16  -2    9.83    2.93   3
 -12 -16  -2    1.70    2.06   3
 -13 -16  -2    0.16    1.76   3
  -2  17   2    0.53    1.62   1
  -1  17   2    0.18    1.73   1
   0  17   2    2.17    1.91   1
   1  17   2    1.12    2.16   1
   2  17   2   -0.50    2.26   1
   3  17   2    0.76    2.66   1
   4  17   2    4.12    2.87   1
   5  17   2    1.44    2.98   1
   6  17   2    1.08    3.05   1
   7  17   2    2.96    3.61   1
   8  17   2    0.17    3.26   1
   9  17   2   13.09    3.80   1
  10  17   2    7.28    3.93   1
  11  17   2    1.28    3.90   1
  -2  18   2    0.79    1.75   1
  -1  18   2   -0.57    1.95   1
   0  18   2    0.47    1.85   1
   1  18   2    0.45    2.04   1
   2  18   2    2.04    2.41   1
   3  18   2    0.15    2.85   1
   4  18   2    1.76    2.53   1
   5  18   2   -2.98    3.17   1
   6  18   2    0.97    3.06   1
   7  18   2   -3.93    3.02   1
   8  18   2    3.12    3.61   1
   9  18   2   14.15    4.50   1
  10  18   2   -7.71    3.58   1
  11  18   2    5.98    4.01   1
  -1  19   2    2.64    2.18   1
   0  19   2    0.97    1.90   1
   1  19   2   -0.96    1.89   1
   2  19   2    1.28    2.57   1
   3  19   2    4.32    2.79   1
   4  19   2    4.81    3.02   1
   5  19   2    3.40    3.38   1
   6  19   2   -1.06    2.90   1
   7  19   2   -2.54    3.62   1
   8  19   2   79.99    7.43   1
   9  19   2   -1.09    3.98   1
  10  19   2    5.98    4.90   1
  11  19   2    0.35    5.15   1
   0  20   2    1.39    2.40   1
   1  20   2    3.01    2.66   1
   2  20   2    0.92    2.71   1
   3  20   2    1.69    3.34   1
   4  20   2    0.86    3.18   1
   5  20   2    1.31    2.91   1
   6  20   2   -3.71    3.75   1
   7  20   2    4.61    3.59   1
  -8 -20   3   -0.60    1.93   3
  -7 -20   3    4.15    2.42   3
  -6 -20   3    0.79    1.94   3
  -5 -20   3   -0.11    1.45   3
  -4 -20   3   -0.25    1.30   3
   4  20  -3    0.96    2.96   1
  -3 -20   3    7.43    2.39   3
   3  20  -3    1.15    2.39   1
  -9 -19   3   -2.59    1.67   3
   9  19  -3    4.41    4.80   1
   8  19  -3    5.76    4.58   1
  -8 -19   3    0.12    1.91   3
   7  19  -3   -6.97    3.96   1
  -7 -19   3   -1.02    1.68   3
  -6 -19   3   -0.95    1.54   3
   6  19  -3    0.18    3.75   1
  -5 -19   3   -0.01    1.67   3
   5  19  -3    3.72    3.33   1
  -4 -19   3   -0.14    1.50   3
   4  19  -3    0.55    2.79   1
  -3 -19   3    1.64    1.47   3
   3  19  -3    2.79    2.28   1
  -2 -19   3    0.40    1.39   3
   2  19  -3    1.86    2.18   1
  -1 -19   3    1.32    1.49   3
   1  19  -3    1.24    2.40   1
   0  19  -3    9.37    3.52   1
   0 -19   3    5.07    2.21   3
  -1  19  -3   -1.25    2.00   1
   1 -19   3    1.75    1.72   3
  -2  19  -3    1.84    2.06   1
  -3  19  -3    0.68    1.99   1
 -10 -18   3   -1.00    1.98   3
   9  18  -3    1.72    3.52   1
  -9 -18   3    3.12    2.10   3
   8  18  -3   -0.23    3.82   1
  -8 -18   3    1.11    1.54   3
  -7 -18   3    9.59    2.72   3
   7  18  -3    5.98    4.03   1
   6  18  -3    4.69    3.45   1
  -6 -18   3   -0.44    1.63   3
  -5 -18   3    2.24    1.64   3
   5  18  -3    1.23    2.99   1
   4  18  -3    1.77    2.45   1
  -4 -18   3    0.23    1.32   3
   3  18  -3    0.05    2.14   1
  -3 -18   3   -0.50    1.34   3
  -2 -18   3    0.91    1.43   3
   2  18  -3    1.09    2.41   1
   1  18  -3    0.32    1.81   1
  -1 -18   3    3.07    1.58   3
   0  18  -3    4.36    2.22   1
   0 -18   3   -0.84    1.27   3
  -1  18  -3    3.34    1.90   1
   1 -18   3   -0.10    1.20   3
  -2  18  -3    4.13    2.06   1
   2 -18   3   -0.75    1.36   3
   3 -18   3    3.70    1.98   3
  -3  18  -3    4.88    2.04   1
   4 -18   3    2.24    1.60   3
 -11 -17   3    1.58    2.28   3
 -10 -17   3    2.35    2.24   3
  -9 -17   3    5.73    2.35   3
   9  17  -3    8.43    3.66   1
   8  17  -3   -4.65    2.98   1
  -8 -17   3   -0.01    1.38   3
  -7 -17   3    0.19    1.71   3
   7  17  -3    4.84    4.01   1
  -6 -17   3    2.14    1.64   3
   6  17  -3    1.84    3.33   1
  -5 -17   3   -0.13    1.59   3
   5  17  -3   -3.04    2.51   1
   4  17  -3    3.83    2.47   1
  -4 -17   3    4.82    2.16   3
   3  17  -3    0.85    2.44   1
  -3 -17   3   -2.66    1.05   3
  -2 -17   3    0.82    1.56   3
   2  17  -3    2.12    1.66   1
   1  17  -3    0.71    1.87   1
  -1 -17   3    0.51    1.41   3
   0  17  -3    4.32    2.42   1
   0 -17   3    8.93    2.38   3
   1 -17   3    1.12    1.53   3
  -1  17  -3    0.40    2.17   1
   2 -17   3    0.36    1.45   3
  -2  17  -3    2.95    2.49   1
  -3  17  -3    0.73    2.26   1
   3 -17   3    1.54    1.64   3
  -4  17  -3    4.49    2.28   1
   4 -17   3    1.97    1.65   3
   5 -17   3    7.85    3.14   3
   6 -17   3    0.84    2.00   3
 -12 -16   3    1.77    2.68   3
 -11 -16   3    2.16    2.30   3
 -10 -16   3    1.52    1.91   3
  -9 -16   3    0.27    1.61   3
   9  16  -3    1.79    3.19   1
  -8 -16   3    2.24    1.77   3
   8  16  -3   -1.75    2.98   1
  -7 -16   3    5.19    2.29   3
   7  16  -3    3.18    3.15   1
   6  16  -3    2.93    2.88   1
  -6 -16   3    1.48    1.77   3
   5  16  -3   -0.06    2.77   1
  -5 -16   3   -0.20    1.52   3
   4  16  -3    0.33    2.66   1
  -4 -16   3    2.84    1.64   3
  -3 -16   3    1.66    1.57   3
   3  16  -3    2.12    2.46   1
   2  16  -3    6.40    2.62   1
  -2 -16   3    9.54    2.39   3
   1  16  -3    2.95    2.63   1
  -1 -16   3    3.18    1.65   3
   0  16  -3   10.08    3.16   1
   0 -16   3    8.51    2.32   3
   1 -16   3    1.98    1.68   3
  -1  16  -3    5.61    2.85   1
  -2  16  -3   18.06    3.67   1
   2 -16   3   19.81    3.36   3
   3 -16   3   -0.01    1.15   3
  -3  16  -3    2.97    2.71   1
  -4  16  -3    3.07    3.08   1
   4 -16   3    1.04    1.67   3
   6 -16   3    1.60    1.59   3
   7 -16   3   -0.76    1.89   3
 -12 -15   3    2.60    2.51   3
 -11 -15   3    8.61    2.76   3
 -10 -15   3    0.21    1.76   3
  -9 -15   3   -0.98    1.45   3
   9  15  -3    0.22    2.63   1
   8  15  -3    0.71    2.63   1
  -8 -15   3    3.18    1.94   3
  -7 -15   3    9.49    2.57   3
   7  15  -3   18.83    3.83   1
  -6 -15   3    3.02    1.72   3
   6  15  -3    1.71    2.47   1
   5  15  -3   16.71    3.61   1
  -5 -15   3   14.07    2.87   3
  -4 -15   3    3.96    1.81   3
   4  15  -3    4.62    2.37   1
   3  15  -3    1.57    2.47   1
  -3 -15   3    1.76    1.60   3
  -2 -15   3    2.95    1.62   3
   2  15  -3    0.31    2.16   1
   1  15  -3   11.69    3.26   1
  -1 -15   3    8.17    2.26   3
   0 -15   3    4.65    1.74   3
   0  15  -3    9.10    2.98   1
   1 -15   3    2.23    1.39   3
  -1  15  -3    3.35    2.47   1
  -2  15  -3   21.13    3.55   1
   2 -15   3   10.17    2.39   3
  -3  15  -3   -0.15    2.39   1
   3 -15   3   -0.26    1.41   3
   4 -15   3    2.05    1.65   3
  -4  15  -3    3.84    2.78   1
   5 -15   3   -0.61    1.44   3
   6 -15   3    7.60    2.38   3
   7 -15   3    4.75    2.08   3
   8 -15   3    0.25    1.69   3
 -13 -14   3    0.97    2.29   3
 -12 -14   3    1.01    2.01   3
 -11 -14   3    0.41    1.67   3
 -10 -14   3    6.91    2.41   3
   9  14  -3    2.97    2.80   1
  -9 -14   3    7.30    2.43   3
  -8 -14   3    0.79    1.64   3
   8  14  -3   -0.63    2.58   1
  -7 -14   3    5.26    2.11   3
   7  14  -3    5.65    2.82   1
  -6 -14   3    4.55    2.07   3
   6  14  -3    1.21    2.46   1
   5  14  -3    7.95    2.81   1
  -5 -14   3    9.37    2.39   3
  -4 -14   3   43.74    3.98   3
   4  14  -3   48.53    4.25   1
  -3 -14   3    0.60    1.41   3
   3  14  -3   -0.84    2.51   1
   2  14  -3   10.20    2.77   1
  -2 -14   3    8.56    2.10   3
   1  14  -3    4.98    2.44   1
  -1 -14   3    0.24    1.32   3
   0  14  -3    6.55    2.75   1
   0 -14   3    5.62    1.91   3
  -1  14  -3   13.87    3.24   1
   1 -14   3   13.98    2.60   3
  -2  14  -3    9.40    2.89   1
   2 -14   3    6.55    2.07   3
   3 -14   3    5.54    1.85   3
  -3  14  -3    5.17    2.76   1
   4 -14   3    4.52    1.80   3
  -4  14  -3    5.50    2.74   1
   5 -14   3    4.98    2.14   3
  -5  14  -3   12.02    3.23   1
   6 -14   3    0.12    1.47   3
  -7  14  -3   -0.30    1.86   2
   7 -14   3   -0.14    1.45   3
   8 -14   3    1.62    1.73   3
  -8  14  -3    3.14    2.39   2
 -12 -13   3    1.86    1.72   3
 -11 -13   3    1.04    1.57   3
 -10 -13   3   13.03    3.05   3
  -9 -13   3    5.41    2.10   3
   9  13  -3    6.70    2.68   1
   8  13  -3    4.13    2.68   1
  -8 -13   3    1.64    1.77   3
  -7 -13   3    5.62    2.00   3
   7  13  -3    7.29    2.41   1
   6  13  -3   -2.12    2.08   1
  -6 -13   3   -0.34    1.24   3
  -5 -13   3   16.10    2.76   3
   5  13  -3   16.58    2.90   1
  -4 -13   3    2.68    1.53   3
   4  13  -3    0.21    2.35   1
  -3 -13   3  322.93   11.71   3
   3  13  -3  333.66   11.31   1
   2  13  -3   17.44    3.45   1
  -2 -13   3   14.67    2.74   3
   1  13  -3    4.14    2.12   1
  -1 -13   3    1.97    1.49   3
   0 -13   3   13.96    2.41   3
  -1  13  -3   29.76    3.83   1
   1 -13   3   30.12    3.31   3
   2 -13   3   44.87    3.86   3
  -2  13  -3   38.22    3.43   1
  -3  13  -3    8.84    2.46   1
   3 -13   3   10.15    2.34   3
   4 -13   3    2.45    1.52   3
  -4  13  -3    2.18    2.30   1
  -5  13  -3   16.81    2.44   2
   5 -13   3   12.47    2.72   3
  -5  13  -3   12.73    3.05   1
  -6  13  -3    6.29    2.12   2
   6 -13   3    4.31    2.16   3
   7 -13   3   17.27    3.34   3
  -7  13  -3   15.95    3.00   2
  -8  13  -3    1.78    1.95   2
   8 -13   3   -0.55    1.48   3
  -9  13  -3    0.30    2.26   2
   9 -13   3    1.15    1.74   3
 -13 -12   3    0.37    1.90   3
 -12 -12   3    3.53    2.23   3
 -11 -12   3    1.89    1.56   3
 -10 -12   3    7.12    2.30   3
   9  12  -3   34.62    3.84   1
  -9 -12   3   25.66    3.56   3
   8  12  -3   12.66    2.92   1
  -8 -12   3    7.53    2.16   3
  -7 -12   3    5.29    1.93   3
   7  12  -3   12.04    2.49   1
   6  12  -3    3.16    2.42   1
  -6 -12   3    6.32    2.03   3
  -5 -12   3   -0.95    1.20   3
   5  12  -3    1.04    1.87   1
   4  12  -3    2.89    2.16   1
  -4 -12   3    3.91    1.65   3
   3  12  -3    0.09    2.04   1
  -3 -12   3    0.93    1.25   3
   2  12  -3   61.23    4.20   1
  -2 -12   3   60.86    4.21   3
   1  12  -3   -0.95    1.68   1
  -1 -12   3    0.08    1.03   3
   0 -12   3    2.88    1.38   3
   0  12  -3    2.63    2.09   1
   1 -12   3   26.42    2.67   3
  -1  12  -3   28.80    3.45   1
  -2  12  -3   -0.27    1.66   1
   2 -12   3   -0.60    1.11   3
   3 -12   3    5.87    1.79   3
  -3  12  -3    8.14    2.47   1
  -3  12  -3    2.87    1.02   2
  -4  12  -3    2.12    1.90   1
   4 -12   3    2.43    1.42   3
  -4  12  -3    1.58    1.18   2
  -5  12  -3    2.57    2.12   1
   5 -12   3    2.50    1.49   3
  -5  12  -3    1.71    1.33   2
   6 -12   3    0.70    1.28   3
  -6  12  -3    2.03    1.44   2
   7 -12   3    2.77    1.79   3
  -7  12  -3    2.94    1.64   2
  -8  12  -3   12.32    3.01   2
   8 -12   3   10.34    2.71   3
   9 -12   3    0.08    1.46   3
  -9  12  -3    0.45    2.15   2
 -10  12  -3    5.31    3.12   2
  10 -12   3   -1.60    1.59   3
 -14 -11   3    1.62    2.54   3
 -13 -11   3    0.30    1.89   3
 -12 -11   3    1.35    1.80   3
 -11 -11   3    9.90    2.67   3
 -10 -11   3    5.91    2.24   3
  -9 -11   3    0.70    1.37   3
   8  11  -3   -0.62    1.70   1
  -8 -11   3    0.67    1.42   3
  -7 -11   3   60.74    4.31   3
   7  11  -3   66.51    4.34   1
   6  11  -3   37.35    3.54   1
  -6 -11   3   36.97    3.52   3
   5  11  -3   56.92    4.00   1
  -5 -11   3   52.65    3.87   3
  -4 -11   3   18.59    2.56   3
   4  11  -3   24.52    3.08   1
  -3 -11   3    0.15    1.00   3
   3  11  -3    0.09    1.64   1
  -2 -11   3    1.81    1.20   3
   2  11  -3    3.27    1.87   1
  -1 -11   3   36.73    3.10   3
   1  11  -3   36.40    3.20   1
   0  11  -3   14.35    2.48   1
   0 -11   3   11.67    2.06   3
  -1  11  -3    1.15    1.89   1
  -1  11  -3    2.73    1.00   2
   1 -11   3    3.01    1.34   3
   2 -11   3   10.23    2.06   3
  -2  11  -3   14.39    2.45   1
  -2  11  -3   13.93    1.69   2
  -3  11  -3   29.41    2.45   2
  -3  11  -3   28.91    3.31   1
   3 -11   3   29.34    2.90   3
  -4  11  -3   43.41    3.13   2
  -4  11  -3   38.14    3.35   1
   4 -11   3   41.16    3.42   3
  -5  11  -3    0.47    1.14   2
  -5  11  -3   -1.06    1.55   1
   5 -11   3    0.76    1.18   3
  -6  11  -3   10.68    2.24   2
   6 -11   3   10.42    2.48   3
   7 -11   3    5.62    1.99   3
  -7  11  -3    2.84    1.77   2
  -8  11  -3    1.33    1.81   2
   8 -11   3   -0.27    1.32   3
  -9  11  -3    2.62    2.19   2
   9 -11   3    0.13    1.43   3
  10 -11   3    1.09    1.58   3
 -10  11  -3    0.91    2.37   2
  11 -11   3    2.17    2.51   3
 -14 -10   3    3.25    2.30   3
 -13 -10   3    1.54    1.77   3
 -12 -10   3   11.37    3.01   3
 -11 -10   3    7.58    1.77   3
 -10 -10   3    5.16    2.03   3
  -9 -10   3   -0.97    1.22   3
   8  10  -3   51.25    3.73   1
  -8 -10   3   47.31    4.05   3
  -7 -10   3    1.83    1.39   3
   7  10  -3    0.82    1.55   1
  -6 -10   3    8.00    1.92   3
   6  10  -3    9.11    2.19   1
   5  10  -3    6.48    2.05   1
  -5 -10   3    5.97    1.76   3
   4  10  -3   69.99    4.18   1
  -4 -10   3   59.48    3.93   3
   3  10  -3    7.48    1.96   1
  -3 -10   3    5.08    1.45   3
  -2 -10   3    0.24    1.00   3
   2  10  -3    3.19    1.62   1
   1  10  -3   33.92    3.06   1
  -1 -10   3   42.24    3.10   3
   0  10  -3   12.14    1.26   2
   0  10  -3   13.89    2.21   1
   0 -10   3   15.99    2.20   3
  -1  10  -3   49.10    2.53   2
  -1  10  -3   49.79    3.43   1
   1 -10   3   43.81    3.22   3
  -2  10  -3   18.40    1.80   2
   2 -10   3   19.26    2.48   3
  -2  10  -3   21.72    2.76   1
   3 -10   3   27.38    2.93   3
  -3  10  -3   27.30    3.02   1
  -3  10  -3   26.37    2.22   2
  -4  10  -3    0.84    1.14   2
  -4  10  -3   -1.19    1.47   1
   4 -10   3    0.89    1.14   3
  -5  10  -3   41.57    3.31   1
  -5  10  -3   43.64    3.15   2
   5 -10   3   45.05    3.59   3
   6 -10   3   52.04    4.15   3
  -6  10  -3   53.79    3.70   1
  -6  10  -3   60.99    4.05   2
   7 -10   3    5.33    1.98   3
  -7  10  -3    4.90    1.87   2
  -8  10  -3    7.93    2.29   2
   8 -10   3    7.86    2.44   3
  -9  10  -3    2.77    1.99   2
   9 -10   3    2.18    1.65   3
 -10  10  -3    1.28    2.22   2
  10 -10   3    3.40    1.73   3
  11 -10   3    2.01    1.82   3
 -11  10  -3    1.00    2.65   2
 -14  -9   3   14.57    3.46   3
 -13  -9   3    0.20    1.64   3
 -12  -9   3   -0.27    1.61   3
 -11  -9   3    5.05    2.20   3
 -10  -9   3   15.68    2.92   3
  -9  -9   3   30.06    2.81   3
  -8  -9   3   41.54    3.77   3
   7   9  -3   89.93    4.39   1
  -7  -9   3   81.31    4.91   3
  -6  -9   3   13.60    2.24   3
   6   9  -3   12.72    2.14   1
   5   9  -3   34.80    2.98   1
  -5  -9   3   33.49    2.82   3
  -4  -9   3   47.72    3.56   3
   4   9  -3   46.66    3.28   1
  -3  -9   3   83.10    4.35   3
   3   9  -3   82.94    4.25   1
   2   9  -3  333.43   10.13   1
  -2  -9   3  342.08   10.86   3
  -1  -9   3  565.28   15.82   3
   1   9  -3  538.68   14.82   1
   0   9  -3   28.38    2.81   1
   0   9  -3   29.31    1.76   2
   0  -9   3   30.52    2.50   3
   1  -9   3   33.47    2.68   3
  -1   9  -3   29.04    2.75   1
  -1   9  -3   33.22    2.03   2
   3  -9   3   61.63    3.80   3
  -3   9  -3   58.99    3.15   2
  -3   9  -3   58.55    3.58   1
   4  -9   3   55.55    3.75   3
  -4   9  -3   56.57    3.35   2
  -4   9  -3   57.12    3.54   1
  -5   9  -3    0.78    1.45   1
   5  -9   3    2.62    1.31   3
  -5   9  -3    0.85    1.19   2
  -6   9  -3    7.33    1.94   2
   6  -9   3    5.68    1.87   3
  -6   9  -3    7.36    2.10   1
   7  -9   3   19.23    3.07   3
  -7   9  -3   24.29    3.06   2
  -8   9  -3   -0.40    1.52   2
   8  -9   3   -0.32    1.39   3
  -9   9  -3    1.56    1.95   2
   9  -9   3    1.19    1.40   3
  10  -9   3    0.36    1.59   3
 -10   9  -3   -2.29    1.97   2
  11  -9   3    2.46    2.07   3
 -11   9  -3   -0.91    2.18   2
  12  -9   3    3.21    2.31   3
 -14  -8   3    4.19    2.51   3
 -13  -8   3    2.66    1.98   3
 -12  -8   3   11.17    2.84   3
 -11  -8   3    1.95    1.79   3
 -10  -8   3    3.86    1.96   3
  -9  -8   3   32.93    3.67   3
  -8  -8   3   62.16    4.41   3
   8   8  -3   72.79    3.75   1
  -7  -8   3   -0.27    1.03   3
   7   8  -3   -0.18    0.69   1
   6   8  -3  111.43    4.78   1
  -6  -8   3  100.12    5.17   3
  -5  -8   3    1.04    0.93   3
   5   8  -3    0.24    1.12   1
   4   8  -3   38.49    2.73   1
  -4  -8   3   34.07    2.68   3
   3   8  -3  230.63    7.35   1
  -3  -8   3  217.03    7.64   3
  -2  -8   3   86.60    4.18   3
   2   8  -3   82.04    3.86   1
  -1  -8   3   23.56    2.15   3
   1   8  -3   27.09    2.30   1
   0   8  -3  224.91    5.77   2
   0   8  -3  225.19    7.29   1
   0  -8   3  216.06    7.47   3
   1  -8   3   19.63    1.97   3
  -1   8  -3   18.14    1.53   2
  -1   8  -3   20.77    2.24   1
  -2   8  -3   20.23    2.25   1
   2  -8   3   13.94    1.67   3
  -3   8  -3    0.37    1.11   1
   3  -8   3    0.09    0.73   3
  -3   8  -3    0.83    0.82   2
   4  -8   3   -0.21    0.73   3
  -4   8  -3    2.60    1.36   1
  -4   8  -3    1.57    0.98   2
  -5   8  -3   31.90    2.70   2
  -5   8  -3   30.70    2.60   1
   5  -8   3   32.34    2.96   3
  -6   8  -3   14.09    2.24   2
  -6   8  -3   13.90    2.12   1
   6  -8   3   12.47    2.33   3
   7  -8   3  109.00    6.07   3
  -7   8  -3  110.44    5.48   2
   8  -8   3    2.79    1.54   3
  -8   8  -3    3.45    2.01   2
   9  -8   3    2.07    1.76   3
  -9   8  -3    1.95    1.92   2
 -10   8  -3   24.05    3.58   2
  10  -8   3   23.73    3.70   3
 -11   8  -3   23.29    3.58   2
  11  -8   3   33.26    4.40   3
  12  -8   3   -0.36    1.87   3
 -12   8  -3    0.26    2.30   2
 -14  -7   3    2.46    2.06   3
 -13  -7   3    6.55    2.45   3
 -12  -7   3   -0.14    1.44   3
 -11  -7   3    0.85    1.41   3
 -10  -7   3   35.54    3.63   3
  -9  -7   3   15.15    2.78   3
  -8  -7   3    2.89    1.51   3
   7   7  -3    1.22    1.11   1
  -7  -7   3    0.40    1.16   3
  -5  -7   3   31.95    2.58   3
   5   7  -3   29.25    2.32   1
   4   7  -3    3.70    1.34   1
  -4  -7   3    3.17    1.10   3
   3   7  -3  148.17    5.43   1
  -3  -7   3  158.57    5.97   3
  -2  -7   3   23.17    2.13   3
   2   7  -3   25.78    2.28   1
  -1  -7   3  488.45   13.60   3
   1   7  -3  477.78   12.76   1
   0   7  -3    1.94    1.06   1
   0  -7   3    1.28    0.88   3
   0   7  -3    1.34    0.59   2
  -1   7  -3  130.01    4.02   2
   1  -7   3  126.97    5.09   3
  -1   7  -3  127.64    4.79   1
   2  -7   3  231.62    7.53   3
  -2   7  -3  201.24    6.37   2
  -2   7  -3  236.45    7.10   1
  -3   7  -3    1.23    0.86   2
  -3   7  -3    2.42    1.18   1
   3  -7   3    2.55    1.03   3
   4  -7   3  117.27    5.35   3
  -4   7  -3  132.59    5.22   2
  -4   7  -3  117.71    4.86   1
  -5   7  -3   17.96    2.13   2
   5  -7   3   16.93    2.43   3
  -5   7  -3   21.42    2.31   1
   6  -7   3   21.87    2.75   3
  -6   7  -3   26.26    2.54   1
  -6   7  -3   20.41    2.44   2
  -7   7  -3    6.92    1.80   2
   7  -7   3    6.04    1.75   3
  -8   7  -3    9.38    2.25   2
   8  -7   3    7.68    2.11   3
  -9   7  -3   -1.26    1.73   2
   9  -7   3    0.27    1.28   3
 -10   7  -3    2.13    2.03   2
  10  -7   3   -0.04    1.39   3
  11  -7   3   15.40    3.17   3
 -11   7  -3   13.88    2.95   2
  12  -7   3    1.65    1.56   3
 -12   7  -3   -3.28    1.99   2
  13  -7   3    4.46    2.37   3
 -14  -6   3    1.59    1.60   3
 -13  -6   3    4.61    1.92   3
 -12  -6   3    2.36    1.53   3
 -11  -6   3   -0.74    1.10   3
 -10  -6   3   28.90    2.82   3
  -9  -6   3   71.35    4.70   3
  -8  -6   3    9.56    1.38   2
  -8  -6   3    8.79    2.05   3
   7   6  -3   36.61    2.45   1
  -7  -6   3   39.03    2.27   2
  -7  -6   3   40.16    3.22   3
  -6  -6   3  121.12    3.83   2
  -6  -6   3  115.38    5.36   3
   6   6  -3  120.52    4.44   1
   5   6  -3    0.33    0.63   1
  -5  -6   3    4.26    0.72   2
  -4  -6   3   88.84    4.18   3
   4   6  -3   88.00    3.82   1
   3   6  -3  260.32    7.44   1
  -3  -6   3  249.69    7.98   3
  -2  -6   3  214.88    7.11   3
   2   6  -3  221.61    6.67   1
  -1  -6   3    1.38    0.85   3
   1   6  -3    0.68    0.90   1
   0   6  -3  250.26    7.41   1
   0  -6   3  253.35    7.89   3
   0   6  -3  258.15    6.26   2
   1  -6   3    7.55    1.27   3
  -1   6  -3   10.39    1.13   2
  -1   6  -3   10.12    1.56   1
  -2   6  -3  367.56    9.99   1
  -2   6  -3  379.44    9.42   2
   2  -6   3  356.05   10.59   3
  -3   6  -3    1.32    1.10   1
  -3   6  -3    1.39    0.85   2
   3  -6   3    1.54    0.88   3
  -4   6  -3   15.53    1.86   1
   4  -6   3   14.38    1.88   3
  -4   6  -3   15.15    1.76   2
   5  -6   3   12.68    2.00   3
  -5   6  -3   14.66    1.91   1
  -5   6  -3    9.93    1.60   2
   6  -6   3   78.78    4.55   3
  -6   6  -3   85.18    4.43   2
  -6   6  -3   80.81    3.73   1
  -7   6  -3   39.43    3.21   2
   7  -6   3   38.02    3.32   3
  -7   6  -3   35.47    2.59   1
   8  -6   3   13.75    2.53   3
  -8   6  -3    8.04    2.22   2
   9  -6   3    1.44    1.62   3
  -9   6  -3    1.64    1.87   2
  10  -6   3    0.12    1.40   3
 -10   6  -3    0.57    2.13   2
  11  -6   3   14.52    2.98   3
 -11   6  -3   12.60    2.63   2
 -12   6  -3   13.11    3.01   2
  12  -6   3   17.38    3.34   3
  13  -6   3    1.15    1.90   3
 -13   6  -3    0.30    2.24   2
 -14  -5   3   -0.23    1.69   3
 -13  -5   3   13.10    2.98   3
 -12  -5   3   -1.03    1.28   3
 -11  -5   3    7.45    2.15   3
 -11  -5   3    7.43    1.71   2
 -10  -5   3    0.24    1.14   2
 -10  -5   3    0.27    1.20   3
  -9  -5   3    0.59    1.00   2
  -9  -5   3    1.06    1.19   3
  -8  -5   3    0.56    0.85   2
  -8  -5   3    0.07    0.93   3
   7   5  -3   62.41    2.89   1
  -7  -5   3   48.45    2.60   2
  -7  -5   3   40.27    2.99   3
  -6  -5   3  161.63    6.44   3
   6   5  -3  187.76    5.45   1
  -6  -5   3  186.99    5.22   2
   5   5  -3   23.93    1.95   1
  -5  -5   3   20.23    2.04   3
  -5  -5   3   23.95    1.48   2
  -4  -5   3    1.73    0.56   2
  -4  -5   3    1.57    0.65   3
   4   5  -3    0.10    0.62   1
   3   5  -3  436.33   10.63   1
  -3  -5   3  381.87   11.18   3
   2   5  -3  308.69    8.34   1
  -2  -5   3  302.74    9.04   3
   1   5  -3  547.23   13.72   1
  -1  -5   3  564.81   14.79   3
   0  -5   3   82.63    3.50   3
   0   5  -3   82.12    3.33   1
   1  -5   3   22.19    1.67   3
  -1   5  -3   22.64    1.82   1
  -2   5  -3    1.65    0.97   1
   2  -5   3    0.85    0.56   3
  -2   5  -3    1.77    0.75   2
  -3   5  -3  160.87    5.29   2
  -3   5  -3  158.32    5.24   1
   3  -5   3  153.16    5.67   3
  -4   5  -3    2.71    1.10   1
  -4   5  -3    1.78    0.94   2
   4  -5   3    1.49    0.88   3
   5  -5   3   43.54    2.98   3
  -5   5  -3   42.78    2.83   2
  -5   5  -3   44.71    2.56   1
   6  -5   3    4.61    1.40   3
  -6   5  -3    6.37    1.55   2
  -6   5  -3    5.51    1.28   1
  -7   5  -3   22.70    2.04   1
   7  -5   3   24.42    2.77   3
  -8   5  -3   11.47    2.27   2
   8  -5   3   14.83    2.62   3
  -9   5  -3    0.78    1.62   2
   9  -5   3    0.62    1.40   3
  10  -5   3    6.95    2.18   3
 -10   5  -3    5.29    2.20   2
 -11   5  -3    0.80    2.17   2
  11  -5   3    1.36    1.75   3
  12  -5   3    7.06    2.49   3
 -12   5  -3    4.83    2.05   2
 -13   5  -3    0.39    1.88   2
  13  -5   3    3.80    1.99   3
 -14  -4   3    2.25    2.08   3
 -13  -4   3    0.15    1.49   3
 -12  -4   3    6.01    2.19   3
 -12  -4   3    7.89    1.90   2
 -11  -4   3    8.05    1.86   2
 -10  -4   3    0.92    1.17   2
  -9  -4   3   93.46    4.35   2
  -8  -4   3    5.06    1.31   2
  -8  -4   3    4.11    1.48   3
  -7  -4   3   20.35    1.84   2
  -7  -4   3   21.01    2.46   3
  -6  -4   3   42.49    3.01   3
  -6  -4   3   42.91    2.32   2
   5   4  -3  105.46    3.55   1
  -5  -4   3  107.01    3.51   2
  -5  -4   3  103.36    4.51   3
   4   4  -3  114.08    3.78   1
  -4  -4   3  119.52    4.67   3
  -4  -4   3  117.49    3.44   2
   3   4  -3   27.98    1.73   1
  -3  -4   3   33.28    2.08   3
  -3  -4   3   33.13    1.29   2
  -2  -4   3   -0.07    0.32   2
   2   4  -3    0.01    0.69   1
  -2  -4   3    0.81    0.55   3
  -1  -4   3 2894.68   66.79   3
  -1  -4   3 2860.67   59.90   2
   1   4  -3 2838.04   62.61   1
   0  -4   3  537.62   11.88   2
   0  -4   3  534.28   13.93   3
   0   4  -3  539.51   13.09   1
  -1   4  -3 1668.08   37.61   1
   1  -4   3 1675.41   35.83   2
   1  -4   3 1714.68   40.07   3
  -2   4  -3  239.45    6.54   2
  -2   4  -3  249.82    6.93   1
   2  -4   3  242.40    7.38   3
  -3   4  -3   38.32    2.25   1
   3  -4   3   38.57    2.35   3
  -3   4  -3   36.93    2.30   2
  -4   4  -3   15.19    1.66   1
   4  -4   3   13.51    1.64   3
  -4   4  -3   14.25    1.68   2
  -5   4  -3   -0.31    0.76   2
   5  -4   3   -0.09    0.67   3
  -5   4  -3    0.81    0.82   1
  -6   4  -3  235.14    7.53   2
  -6   4  -3  228.18    6.77   1
   6  -4   3  220.70    8.08   3
  -7   4  -3   39.65    3.02   2
   7  -4   3   33.73    2.94   3
  -7   4  -3   35.55    2.28   1
  -8   4  -3   -0.77    1.15   2
   8  -4   3   -0.36    0.85   3
   9  -4   3   37.41    3.55   3
  -9   4  -3   36.21    3.45   2
  10  -4   3    8.64    2.40   3
 -10   4  -3    5.11    2.09   2
 -11   4  -3   18.70    2.93   2
  11  -4   3   22.80    3.45   3
 -12   4  -3    6.44    2.36   2
  12  -4   3    6.10    2.16   3
  13  -4   3    3.73    2.14   3
 -13   4  -3    0.88    1.73   2
  14  -4   3   -0.03    1.80   3
 -14   4  -3    1.61    2.19   2
 -13  -3   3    6.62    1.88   2
  13   3  -3    5.64    2.21   3
 -12  -3   3    1.81    1.44   2
  12   3  -3    2.46    1.68   3
 -11  -3   3    3.21    1.52   2
  11   3  -3   -0.67    1.23   3
 -10  -3   3   17.98    2.36   2
  10   3  -3   19.36    3.16   3
  -9  -3   3   23.49    2.42   2
   9   3  -3   29.47    3.32   3
   8   3  -3   33.03    2.98   3
  -8  -3   3   32.99    2.52   2
   7   3  -3    0.78    1.03   3
  -7  -3   3    0.05    0.74   2
  -6  -3   3   10.36    1.33   2
  -5  -3   3   90.72    3.39   2
  -5  -3   3   95.71    4.26   3
   4   3  -3  191.69    5.01   1
  -4  -3   3  164.38    5.80   3
  -4  -3   3  179.49    4.92   2
   3   3  -3   27.58    1.57   1
  -3  -3   3   28.07    1.36   2
  -3  -3   3   26.01    1.77   3
  -2  -3   3   72.01    2.93   3
  -2  -3   3   68.37    2.09   2
   2   3  -3   70.79    2.60   1
  -1  -3   3  199.03    5.98   3
  -1  -3   3  200.18    4.70   2
   1   3  -3  197.58    5.52   1
   0  -3   3  874.97   18.84   2
   0  -3   3  885.21   21.46   3
   0   3  -3  876.37   20.13   1
  -1   3  -3  519.89   12.31   1
   1  -3   3  517.95   11.58   2
   1  -3   3  498.86   13.03   3
   2  -3   3   11.39    1.10   2
  -2   3  -3   12.84    1.31   1
   2  -3   3   10.73    1.19   3
   3  -3   3   17.09    1.48   3
  -3   3  -3   17.00    1.49   2
  -3   3  -3   16.28    1.51   1
  -4   3  -3   55.38    2.87   2
  -4   3  -3   52.71    2.50   1
   4  -3   3   56.93    3.00   3
  -5   3  -3    0.17    0.80   2
  -5   3  -3   -0.42    0.75   1
   5  -3   3    0.51    0.78   3
   6  -3   3  508.33   14.68   3
  -6   3  -3  506.42   12.61   1
  -6   3  -3  512.87   13.37   2
   7  -3   3    0.54    0.90   3
  -7   3  -3    0.19    0.82   1
  -7   3  -3   -0.07    0.89   2
  -8   3  -3   10.50    1.96   2
   8  -3   3    9.38    2.00   3
  -9   3  -3   81.58    4.75   2
   9  -3   3   78.43    4.94   3
  10  -3   3   11.15    2.49   3
 -10   3  -3    9.26    2.30   2
  11  -3   3    2.83    1.78   3
 -11   3  -3    2.22    1.83   2
  12  -3   3   26.32    3.73   3
 -12   3  -3   26.00    3.25   2
  13  -3   3    5.05    2.55   3
 -13   3  -3    2.92    1.88   2
  14  -3   3    1.65    1.95   3
 -14   3  -3   -0.71    1.74   2
 -15  -2   3    1.21    2.07   2
  14   2  -3   33.37    4.54   3
 -14  -2   3   29.34    3.65   2
 -13  -2   3    3.38    1.69   2
  13   2  -3    3.54    1.87   3
  12   2  -3   -3.00    1.08   3
 -12  -2   3   -0.04    1.31   2
 -11  -2   3    5.33    1.80   2
  11   2  -3    5.61    2.08   3
 -10  -2   3   51.59    3.57   2
  10   2  -3   49.88    4.20   3
   9   2  -3    5.44    1.80   3
  -9  -2   3    5.14    1.50   2
  -8  -2   3   51.22    3.18   2
   8   2  -3   51.43    3.70   3
  -7  -2   3    4.35    1.20   2
   7   2  -3    4.96    1.40   3
  -6  -2   3   52.37    2.76   2
   6   2  -3   55.34    3.32   3
  -5  -2   3   18.94    1.64   2
   5   2  -3   13.78    1.73   3
  -4  -2   3   32.30    1.75   2
  -3  -2   3   37.93    1.70   2
  -3  -2   3   36.79    2.13   3
  -2  -2   3  280.66    7.72   3
  -2  -2   3  277.69    6.54   2
  -1  -2   3  110.91    3.64   3
   1   2  -3  111.07    3.38   1
  -1  -2   3  112.55    3.01   2
   0   2  -3  221.52    5.83   1
   0  -2   3  218.73    6.11   3
   0  -2   3  217.30    5.19   2
  -1   2  -3 1156.21   25.89   1
   1  -2   3 1144.40   27.42   3
   1  -2   3 1164.38   24.73   2
   2  -2   3  643.16   14.45   2
  -2   2  -3  630.94   14.90   1
   2  -2   3  635.12   15.85   3
   3  -2   3  933.98   22.98   3
  -3   2  -3  936.27   21.40   1
   3  -2   3  942.77   20.98   2
  -4   2  -3   14.92    1.36   1
   4  -2   3   11.18    1.38   3
  -4   2  -3   11.96    1.51   2
  -5   2  -3   43.93    2.20   1
   5  -2   3   43.95    2.70   3
  -5   2  -3   40.50    2.64   2
  -6   2  -3   98.46    3.53   1
  -6   2  -3   98.37    4.26   2
   6  -2   3  105.51    4.70   3
  -7   2  -3    0.32    0.97   2
   7  -2   3    0.89    0.88   3
  -7   2  -3    0.06    0.68   1
   8  -2   3    4.85    1.51   3
  -8   2  -3    7.39    1.67   2
   9  -2   3   33.28    3.17   3
  -9   2  -3   34.66    3.25   2
  10  -2   3    0.35    1.18   3
 -10   2  -3   -0.19    1.35   2
 -11   2  -3   28.13    3.32   2
  11  -2   3   28.47    3.60   3
 -12   2  -3    1.95    1.91   2
  12  -2   3    1.68    1.65   3
 -13   2  -3    2.73    2.05   2
  13  -2   3    3.10    1.99   3
  14  -2   3   -0.55    1.99   3
 -14   2  -3   -2.99    1.53   2
 -14  -1   3   10.93    2.77   2
  14   1  -3    2.59    2.29   3
  13   1  -3    0.39    1.76   3
 -13  -1   3    1.21    1.36   2
  12   1  -3   32.93    4.20   3
 -12  -1   3   27.64    3.17   2
  11   1  -3   12.19    2.82   3
 -11  -1   3    6.68    2.01   2
 -10  -1   3    6.67    1.80   2
  10   1  -3    5.24    2.09   3
   9   1  -3    0.68    1.13   3
  -9  -1   3   -0.75    1.06   2
   8   1  -3  199.88    7.99   3
  -8  -1   3  199.85    7.00   2
  -7  -1   3   -0.03    0.89   2
   7   1  -3    0.09    0.75   3
   6   1  -3  181.25    6.74   3
  -6  -1   3  177.16    5.89   2
   5   1  -3    4.74    1.19   3
  -5  -1   3    4.81    1.05   2
  -4  -1   3    3.25    0.88   2
   4   1  -3    0.93    0.75   3
  -3  -1   3  304.57    7.53   2
   3   1  -3  299.53    8.49   3
  -2  -1   3    9.23    0.87   2
  -2  -1   3    8.03    0.96   3
   0  -1   3    3.98    0.62   3
   0  -1   3    4.62    0.60   2
   0   1  -3    6.06    0.88   1
   1  -1   3   12.20    0.95   3
  -1   1  -3   13.17    1.18   1
   1  -1   3   12.14    0.97   2
   2  -1   3  853.58   18.67   2
  -2   1  -3  835.31   19.30   1
   2  -1   3  865.74   20.47   3
  -3   1  -3   20.44    1.51   1
   3  -1   3   22.85    1.55   3
   3  -1   3   21.69    1.57   2
  -4   1  -3   80.08    2.99   1
   4  -1   3   85.15    3.48   3
   4  -1   3   81.32    3.27   2
  -5   1  -3   89.15    3.75   2
   5  -1   3   90.18    3.91   3
  -5   1  -3   89.19    3.28   1
  -6   1  -3   15.23    1.45   1
  -6   1  -3   13.66    1.56   2
   6  -1   3   13.66    1.87   3
  -7   1  -3   -0.43    0.65   1
  -7   1  -3   -0.91    0.90   2
   7  -1   3    1.62    1.03   3
   8  -1   3  114.71    5.54   3
  -8   1  -3  119.26    5.00   2
   9  -1   3   57.52    4.01   3
  -9   1  -3   56.33    3.73   2
 -10   1  -3    0.15    1.35   2
  10  -1   3   -0.09    1.24   3
  11  -1   3    1.00    1.62   3
 -11   1  -3    2.18    1.61   2
  12  -1   3    2.75    1.64   3
 -12   1  -3    5.64    2.07   2
  13  -1   3    4.51    1.82   3
 -13   1  -3    6.63    2.26   2
 -14   1  -3    5.11    2.01   2
  14  -1   3    3.50    2.13   3
 -15   1  -3    1.07    2.26   2
  15  -1   3    5.77    2.82   3
 -14   0   3    1.16    2.01   2
  14   0  -3    1.22    2.08   3
 -13   0   3    1.15    1.34   2
  13   0  -3    0.28    1.60   3
 -12   0   3    0.47    1.35   2
  12   0  -3    1.27    1.57   3
  11   0  -3    1.86    1.59   3
 -11   0   3   -1.78    1.25   2
  10   0  -3   -0.79    1.13   3
 -10   0   3   -0.81    1.25   2
   9   0  -3    1.74    1.32   3
  -9   0   3    4.01    1.56   2
   8   0  -3    8.66    2.03   3
  -8   0   3    8.46    1.73   2
   7   0  -3   28.27    2.56   3
  -7   0   3   29.04    2.44   2
   6   0  -3    8.24    1.63   3
  -6   0   3    6.91    1.39   2
  -5   0   3   78.58    3.42   2
   5   0  -3   81.26    3.87   3
   4   0  -3   23.43    1.89   3
  -4   0   3   25.26    1.80   2
   3   0  -3    9.32    1.14   3
  -3   0   3    8.63    1.02   2
  -2   0   3  220.94    5.81   2
   2   0  -3  226.77    6.32   3
   1   0  -3   74.34    2.27   1
  -1   0   3   65.20    2.38   3
  -1   0   3   69.84    2.33   2
   0   0  -3   60.20    2.11   1
   0   0   3   60.69    2.02   2
   1   0   3  101.66    2.87   2
  -1   0  -3  103.04    3.14   1
  -2   0  -3  256.55    6.61   1
   2   0   3  249.23    6.20   2
   2   0   3  256.72    6.66   3
   3   0   3    6.07    0.91   2
   3   0   3    5.50    0.87   3
  -3   0  -3    7.76    1.12   1
   4   0   3    0.94    0.65   2
   4   0   3    0.69    0.58   3
  -4   0  -3    0.51    0.70   1
   5   0   3   73.93    3.43   3
  -5   0  -3   72.11    2.92   1
  -6   0  -3   87.54    3.83   2
   6   0   3   91.63    4.16   3
  -6   0  -3   92.78    3.37   1
   7   0   3    1.30    0.80   3
  -7   0  -3    2.77    0.86   1
  -7   0  -3    2.48    1.11   2
  -8   0  -3   -0.03    0.91   2
   8   0   3   -0.31    0.76   3
  -9   0  -3    0.67    1.17   2
   9   0   3    0.44    1.02   3
 -10   0  -3   30.06    2.94   2
  10   0   3   31.38    3.60   3
  11   0   3   10.95    2.53   3
 -11   0  -3   12.75    2.48   2
  12   0   3   18.14    3.37   3
 -12   0  -3   20.57    3.01   2
 -13   0  -3    5.76    2.13   2
  13   0   3    5.40    2.27   3
  14   0   3   -0.07    1.70   3
 -14   0  -3    9.66    2.64   2
  15   0   3   -2.05    2.14   3
 -15   0  -3    0.10    1.84   2
  14  -1  -3    2.45    2.40   3
 -14   1   3    1.23    2.27   2
  13  -1  -3    3.46    2.09   3
  12  -1  -3    2.43    1.49   3
 -12   1   3    5.00    1.96   2
  11  -1  -3    9.07    2.43   3
 -11   1   3    7.15    2.24   2
 -10   1   3   32.24    3.32   2
  10  -1  -3   35.19    3.86   3
   9  -1  -3   19.51    2.90   3
  -9   1   3   19.70    2.61   2
   8  -1  -3   13.20    2.28   3
  -8   1   3   13.58    2.10   2
   7  -1  -3   34.19    2.89   3
  -7   1   3   28.64    2.55   2
  -6   1   3   93.10    4.14   2
   6  -1  -3   87.53    4.36   3
  -5   1   3   18.10    1.80   2
   5  -1  -3   15.77    1.86   3
  -4   1   3    5.02    1.07   2
   4  -1  -3    5.53    1.27   3
  -3   1   3   27.70    1.75   2
   3  -1  -3   29.64    1.88   3
   2  -1  -3 1404.25   32.72   3
  -2   1   3 1372.02   29.84   2
  -1   1   3  184.17    4.90   2
   1  -1  -3  187.03    5.05   3
  -1   1   3  190.99    4.75   1
   0   1   3  113.38    2.94   3
   0   1   3  103.16    3.02   2
   0   1   3  116.51    3.26   1
   1   1   3  162.56    4.23   2
   1   1   3  168.59    4.21   3
   1   1   3  164.20    4.53   1
   2   1   3 1675.67   35.51   2
   2   1   3 1678.53   36.97   1
   3   1   3  382.16    9.89   3
   3   1   3  383.71    9.44   1
   3   1   3  380.58    9.17   2
   4   1   3  196.00    5.62   2
   4   1   3  199.88    6.07   3
   5   1   3    0.50    0.69   2
  -5  -1  -3    0.41    0.76   1
   5   1   3    1.41    0.68   3
  -6  -1  -3   18.34    1.68   1
  -6  -1  -3   21.04    2.08   2
   6   1   3   16.52    1.85   3
  -7  -1  -3   19.42    1.70   1
  -7  -1  -3   19.80    2.02   2
   7   1   3   17.95    2.09   3
  -8  -1  -3  195.83    6.89   2
   8   1   3  203.31    7.66   3
  -8  -1  -3  201.71    6.00   1
  -9  -1  -3    0.25    0.97   2
   9   1   3    1.41    1.26   3
  10   1   3    0.06    1.29   3
 -10  -1  -3   -1.39    1.09   2
  11   1   3    1.05    1.65   3
 -11  -1  -3    0.88    1.36   2
  12   1   3   27.15    3.84   3
 -12  -1  -3   34.57    3.47   2
 -13  -1  -3   12.54    2.45   2
  13   1   3    7.14    2.38   3
 -14  -1  -3    6.94    2.17   2
  14   1   3    4.00    2.17   3
 -15  -1  -3    3.63    1.88   2
  15   1   3    1.29    2.19   3
 -13   2   3    3.06    2.29   2
  13  -2  -3    3.96    2.10   3
  12  -2  -3    1.51    1.56   3
 -12   2   3    1.88    1.55   2
  11  -2  -3    0.79    1.45   3
 -11   2   3   -0.22    1.48   2
 -10   2   3    5.88    1.98   2
  10  -2  -3    9.77    2.55   3
   9  -2  -3    7.99    2.17   3
  -9   2   3    6.04    1.92   2
  -8   2   3    7.95    1.89   2
   8  -2  -3    8.32    2.04   3
  -7   2   3    6.70    1.56   2
   7  -2  -3    4.80    1.54   3
  -6   2   3   71.29    3.65   2
   6  -2  -3   69.41    3.89   3
   5  -2  -3   17.40    1.95   3
  -5   2   3   17.76    1.89   2
  -4   2   3  226.14    6.77   2
   4  -2  -3  227.33    7.22   3
   3  -2  -3   97.78    3.67   3
  -3   2   3   92.57    3.44   2
   2  -2  -3  114.49    3.74   3
  -2   2   3  114.17    3.76   2
   1  -2  -3    0.39    0.42   3
  -1   2   3    0.05    0.51   2
  -1   2   3    0.01    0.53   1
   0   2   3  476.86   11.13   2
   0   2   3  496.14   11.50   1
   0  -2  -3  508.39   11.84   3
   1   2   3 2157.33   47.27   1
   1   2   3 2171.07   45.51   2
   2   2   3   68.04    2.12   3
   2   2   3   67.66    2.30   2
   2   2   3   64.93    2.62   1
   3   2   3   80.44    2.90   1
   3   2   3   78.21    2.59   2
   3   2   3   77.61    2.73   3
   4   2   3  688.02   17.29   3
   4   2   3  699.59   16.23   1
   4   2   3  694.54   15.76   2
   5   2   3   18.60    1.65   2
   6   2   3    4.37    1.10   1
   6   2   3    1.64    0.86   3
  -7  -2  -3  145.90    5.25   2
   7   2   3  149.74    5.93   3
  -7  -2  -3  146.41    4.88   1
  -8  -2  -3   23.88    2.25   2
  -8  -2  -3   21.55    1.86   1
   8   2   3   23.46    2.34   3
  -9  -2  -3    1.60    1.16   2
   9   2   3    0.91    1.18   3
  10   2   3  178.69    7.75   3
 -10  -2  -3  169.35    6.75   2
 -11  -2  -3    8.03    1.97   2
  11   2   3    7.16    2.04   3
  12   2   3   14.52    3.04   3
 -12  -2  -3   20.95    2.74   2
  13   2   3    1.51    1.94   3
 -13  -2  -3    5.43    1.92   2
  14   2   3    0.33    2.04   3
 -14  -2  -3    2.22    1.68   2
  15   2   3   -1.01    1.78   3
 -15  -2  -3    2.24    1.57   2
 -16  -2  -3   -0.14    1.82   2
 -13   3   3    1.38    2.31   2
  13  -3  -3    1.47    1.88   3
  12  -3  -3    1.36    1.60   3
 -12   3   3   -1.50    1.61   2
 -11   3   3   48.38    3.95   2
  11  -3  -3   52.48    4.60   3
 -10   3   3   14.13    2.64   2
  10  -3  -3    9.36    2.27   3
  -9   3   3    3.74    1.92   2
   9  -3  -3    3.23    1.64   3
  -8   3   3    2.24    1.44   2
   8  -3  -3    1.19    1.26   3
  -7   3   3   28.26    2.74   2
   7  -3  -3   25.98    2.56   3
  -6   3   3    1.00    1.02   2
   6  -3  -3    1.77    1.03   3
   5  -3  -3  127.54    5.12   3
  -5   3   3  122.92    4.89   2
  -4   3   3   27.37    2.11   2
   4  -3  -3   28.27    2.04   3
   3  -3  -3  102.70    3.90   3
  -3   3   3   97.24    3.72   2
  -2   3   3    0.00    0.56   1
   2  -3  -3    0.03    0.46   3
  -2   3   3   -0.18    0.54   2
  -1   3   3 2342.97   51.43   1
  -1   3   3 2353.89   49.94   2
   1  -3  -3 2387.59   54.57   3
   0   3   3   63.86    2.56   1
   0  -3  -3   62.88    2.02   3
   0   3   3   67.98    2.38   2
   1   3   3    0.33    0.81   1
   1   3   3   -0.20    0.48   2
  -1  -3  -3   -0.23    0.25   3
  -2  -3  -3   35.61    1.36   3
   2   3   3   32.95    1.87   1
   2   3   3   35.06    1.53   2
   4   3   3   16.60    1.31   3
   4   3   3   14.71    1.44   1
   4   3   3   15.06    1.25   2
   5   3   3  258.70    7.54   3
   5   3   3  229.68    6.63   1
   5   3   3  252.21    6.78   2
  -7  -3  -3   11.63    1.69   2
   7   3   3   12.74    1.58   1
   7   3   3   10.35    1.65   3
   8   3   3    5.56    1.32   1
   8   3   3    3.69    1.22   3
  -8  -3  -3    3.62    1.12   2
   9   3   3   71.02    4.35   3
  -9  -3  -3   66.80    3.64   2
 -10  -3  -3   16.99    2.24   2
  10   3   3   17.20    2.70   3
  11   3   3   13.92    2.65   3
 -11  -3  -3    9.79    1.91   2
  12   3   3   27.34    3.73   3
 -12  -3  -3   31.47    3.40   2
  13   3   3    9.91    2.69   3
 -13  -3  -3   11.85    2.34   2
  14   3   3    8.43    2.76   3
 -14  -3  -3   10.04    2.32   2
  15   3   3   10.72    3.32   3
 -16  -3  -3   -1.59    1.57   2
  13  -4  -3    1.30    2.23   3
 -13   4   3    1.16    2.42   2
 -12   4   3   15.50    3.20   2
 -11   4   3    3.77    1.88   2
  11  -4  -3    2.74    1.72   3
  10  -4  -3    2.11    1.51   3
 -10   4   3    2.94    1.77   2
   9  -4  -3    7.47    2.07   3
  -9   4   3    6.25    2.09   2
   8  -4  -3   -0.30    0.92   3
  -8   4   3    3.47    1.55   2
  -7   4   3   24.17    2.65   2
   7  -4  -3   20.95    2.57   3
  -6   4   3   59.61    3.56   2
   6  -4  -3   67.62    3.95   3
  -5   4   3    2.29    1.12   2
   5  -4  -3    1.39    0.93   3
   4  -4  -3   49.57    2.86   3
  -4   4   3   47.76    2.73   2
  -3   4   3  449.52   11.43   2
   3  -4  -3  425.07   11.97   3
  -3   4   3  442.98   10.72   1
  -2   4   3   35.65    1.93   1
   2  -4  -3   34.49    1.91   3
  -2   4   3   32.84    2.04   2
  -1   4   3   -0.93    0.64   1
  -1   4   3    0.27    0.57   2
   1  -4  -3   -0.27    0.38   3
   0  -4  -3    3.67    0.55   3
   0   4   3    3.97    0.72   2
   0   4   3    5.33    1.08   1
   1   4   3    3.75    0.97   1
   1   4   3    3.88    0.69   2
  -1  -4  -3    4.73    0.52   3
   5   4   3   28.81    1.89   3
   5   4   3   28.25    2.02   1
   5   4   3   22.83    1.63   2
   6   4   3    0.83    0.74   1
   6   4   3    0.02    0.59   3
   6   4   3    0.55    0.71   2
   7   4   3   75.03    3.77   3
  -8  -4  -3    0.24    0.91   2
   8   4   3   -0.69    0.63   3
   8   4   3    0.70    0.90   1
   9   4   3   19.90    2.55   3
   9   4   3   22.41    2.16   1
  -9  -4  -3   19.21    2.11   2
  10   4   3    1.65    1.36   3
 -10  -4  -3    1.76    1.15   2
 -11  -4  -3    8.90    1.81   2
  11   4   3    7.09    2.01   3
 -12  -4  -3   13.34    2.31   2
  12   4   3   12.04    2.69   3
  13   4   3    0.81    1.77   3
 -13  -4  -3   -0.21    1.19   2
  14   4   3   -0.14    1.97   3
 -14  -4  -3    2.83    1.67   2
  15   4   3    2.50    2.74   3
 -15  -4  -3    0.62    1.44   2
  13  -5  -3    1.60    2.14   3
  12  -5  -3    6.83    2.46   3
 -12   5   3    7.75    2.65   2
  11  -5  -3    1.82    1.77   3
 -11   5   3    3.21    1.93   2
  10  -5  -3    1.88    1.67   3
 -10   5   3    0.39    1.64   2
  -9   5   3   14.60    2.58   2
   9  -5  -3    9.45    2.26   3
  -8   5   3    7.55    2.16   2
   8  -5  -3    6.43    1.76   3
   7  -5  -3    4.17    1.58   3
  -7   5   3    6.17    1.76   2
  -6   5   3    4.27    1.49   2
   6  -5  -3    3.67    1.36   3
  -5   5   3    0.66    0.94   2
   5  -5  -3    0.51    0.79   3
  -4   5   3    1.18    0.90   2
   4  -5  -3   -0.06    0.74   3
  -3   5   3   29.92    1.97   1
   3  -5  -3   33.02    2.15   3
  -3   5   3   30.52    2.29   2
  -2   5   3    3.29    0.95   2
  -2   5   3    3.72    1.11   1
   2  -5  -3    2.82    0.83   3
  -1   5   3   51.57    2.55   1
   1  -5  -3   52.56    2.33   3
  -1   5   3   53.34    2.49   2
   0   5   3   77.47    3.10   1
   0  -5  -3   82.09    2.80   3
   0   5   3   80.59    2.95   2
   1   5   3  120.68    4.20   1
   1   5   3  113.58    3.61   2
  -1  -5  -3  121.08    3.55   3
   2   5   3  175.06    5.31   1
  -3  -5  -3  666.60   16.71   3
   3   5   3  685.61   16.52   1
   3   5   3  689.91   15.14   2
  -4  -5  -3   14.52    1.24   3
   4   5   3   15.02    1.12   2
   5   5   3    1.28    1.01   1
   5   5   3    2.34    0.72   2
   6   5   3    0.16    0.49   2
   6   5   3    1.09    1.03   1
   6   5   3    0.82    0.68   3
   7   5   3   17.43    1.97   3
   7   5   3   18.51    1.87   1
   7   5   3   13.69    1.56   2
   8   5   3   17.94    1.93   1
  -8  -5  -3   15.15    1.78   2
   8   5   3   13.98    2.04   3
   9   5   3  120.89    4.66   1
   9   5   3  130.45    6.12   3
  -9  -5  -3  117.16    4.86   2
  10   5   3   -1.04    1.18   3
 -10  -5  -3    0.90    1.10   2
 -11  -5  -3   32.30    2.84   2
  11   5   3   34.23    3.82   3
 -12  -5  -3   38.36    3.37   2
  12   5   3   36.60    4.10   3
  13   5   3   19.44    3.53   3
 -13  -5  -3   21.82    2.71   2
 -14  -5  -3    0.82    1.57   2
  14   5   3    3.11    2.18   3
  15   5   3    0.93    2.29   3
  12  -6  -3    2.15    1.85   3
 -12   6   3    2.45    2.35   2
  11  -6  -3    4.60    2.01   3
 -11   6   3    4.52    2.11   2
  10  -6  -3   -1.07    1.32   3
 -10   6   3   -0.06    1.57   2
  -9   6   3   -1.28    1.51   2
   9  -6  -3    0.06    1.18   3
   8  -6  -3    4.43    1.63   3
  -8   6   3    2.49    1.69   2
  -7   6   3   -0.89    1.21   2
   7  -6  -3    1.88    1.28   3
   6  -6  -3    0.50    1.04   3
  -6   6   3    1.31    1.27   2
  -5   6   3    2.54    1.24   2
   5  -6  -3    3.56    1.21   3
  -4   6   3   13.35    1.85   2
  -4   6   3   18.24    1.74   1
   4  -6  -3   16.40    1.94   3
  -3   6   3  117.76    4.21   1
   3  -6  -3  117.54    4.69   3
  -3   6   3  117.58    4.62   2
  -2   6   3  302.37    8.39   2
   2  -6  -3  295.65    8.59   3
  -2   6   3  286.29    8.16   1
  -1   6   3   97.58    3.87   1
   1  -6  -3   93.47    3.52   3
  -1   6   3   95.07    3.70   2
   0  -6  -3    8.43    0.93   3
   0   6   3    9.42    1.51   1
   0   6   3    9.30    1.11   2
   2   6   3  118.66    4.48   1
  -2  -6  -3  117.41    3.84   3
   2   6   3  118.28    3.60   2
   3   6   3   40.56    2.55   1
   3   6   3   44.47    1.86   2
  -3  -6  -3   42.98    2.10   3
   4   6   3    0.22    0.91   1
   4   6   3    0.05    0.45   2
  -4  -6  -3    1.13    0.67   3
   5   6   3  135.82    5.03   1
  -5  -6  -3  131.13    4.86   3
   5   6   3  139.29    4.20   2
   6   6   3   89.29    3.84   1
  -6  -6  -3   79.94    3.74   3
   6   6   3   87.59    3.33   2
   7   6   3    3.20    1.21   1
   7   6   3    3.58    1.08   2
   8   6   3    0.42    0.80   3
   8   6   3   -0.46    0.56   1
  -8  -6  -3    0.60    0.96   2
   9   6   3   17.53    2.49   3
   9   6   3   19.91    2.03   1
  -9  -6  -3   21.39    2.11   2
  10   6   3    1.44    1.28   3
 -10  -6  -3    0.12    1.06   2
  11   6   3   15.29    2.66   3
 -11  -6  -3   18.78    2.24   2
  12   6   3    0.08    1.40   3
 -12  -6  -3   -0.46    1.06   2
  13   6   3   -1.94    1.63   3
  14   6   3    0.18    1.84   3
  15   6   3   14.92    3.85   3
  16   6   3    0.04    2.55   3
  12  -7  -3    0.47    2.24   3
  11  -7  -3    6.24    2.16   3
 -11   7   3    5.34    2.65   2
  10  -7  -3    3.38    1.63   3
 -10   7   3    4.09    2.50   2
  -9   7   3   22.94    3.50   2
   9  -7  -3   21.18    3.23   3
   8  -7  -3    9.57    2.30   3
  -8   7   3   12.57    2.56   2
  -7   7   3   11.57    2.29   2
   7  -7  -3   14.61    2.52   3
  -6   7   3   31.77    3.04   2
   6  -7  -3   36.49    3.27   3
  -5   7   3   20.51    2.49   2
   5  -7  -3   19.37    2.37   3
  -4   7   3   25.88    2.15   1
   4  -7  -3   28.81    2.38   3
  -4   7   3   27.00    2.50   2
  -3   7   3    1.54    1.10   1
  -3   7   3    1.23    0.89   2
   3  -7  -3    0.74    0.76   3
  -2   7   3   83.49    3.71   1
   2  -7  -3   86.04    3.73   3
  -2   7   3   80.49    3.56   2
  -1   7   3   -0.78    0.58   2
   1  -7  -3   -0.01    0.54   3
  -1   7   3    0.09    1.02   1
   0  -7  -3  290.90    8.37   3
   0   7   3  304.46    8.02   2
   0   7   3  302.29    8.70   1
  -1  -7  -3   11.16    1.12   3
   1   7   3   10.29    1.73   1
   2   7   3    9.21    0.98   2
   2   7   3   12.13    1.78   1
  -2  -7  -3    9.66    1.13   3
   3   7   3  126.17    4.94   1
  -3  -7  -3  129.08    4.41   3
   3   7   3  125.77    3.70   2
   4   7   3  390.70    9.08   2
   4   7   3  377.38   10.58   1
  -4  -7  -3  377.43   10.46   3
   5   7   3  380.78   10.71   1
   5   7   3  377.20    9.18   2
  -5  -7  -3  376.09   10.85   3
  -6  -7  -3   12.28    1.64   3
   6   7   3   10.23    1.23   2
   6   7   3   15.01    1.95   1
   7   7   3   21.80    2.22   1
  -7  -7  -3   18.70    2.13   3
   7   7   3   22.41    1.79   2
  -8  -7  -3   65.74    3.80   3
  -8  -7  -3   67.80    3.26   2
   8   7   3   66.45    3.54   1
  -9  -7  -3    6.40    1.36   2
  -9  -7  -3    6.36    1.79   3
  10   7   3   17.16    2.08   1
 -10  -7  -3   16.16    1.96   2
 -11  -7  -3    8.78    1.72   2
 -15  -7  -3    2.46    1.99   3
 -16  -7  -3   -0.71    2.14   3
  12  -8  -3    5.04    2.64   3
  11  -8  -3    5.46    2.28   3
 -11   8   3    2.10    2.47   2
  10  -8  -3   -0.70    1.46   3
 -10   8   3    0.96    2.36   2
  -9   8   3    5.69    2.49   2
   9  -8  -3    4.62    1.96   3
   8  -8  -3    2.06    1.54   3
  -8   8   3    0.19    1.90   2
   7  -8  -3    0.32    1.21   3
  -7   8   3    1.68    1.60   2
  -6   8   3    0.21    1.39   2
   6  -8  -3    0.31    1.12   3
  -5   8   3    6.72    1.73   2
   5  -8  -3    9.79    1.94   3
   4  -8  -3  160.06    6.33   3
  -4   8   3  147.69    6.00   2
  -4   8   3  153.25    5.55   1
   3  -8  -3   52.80    3.17   3
  -3   8   3   53.39    3.24   2
  -3   8   3   51.87    3.18   1
  -2   8   3   21.71    2.21   2
  -2   8   3   21.31    2.36   1
   2  -8  -3   18.22    1.83   3
   1  -8  -3   41.21    2.36   3
  -1   8   3   36.69    2.38   2
  -1   8   3   38.08    2.81   1
   0  -8  -3   11.88    1.33   3
   0   8   3   12.75    1.36   2
   0   8   3   10.08    1.81   1
  -1  -8  -3   89.31    3.53   3
   1   8   3   78.96    3.06   2
   1   8   3   98.20    4.36   1
   2   8   3   18.75    2.26   1
  -2  -8  -3   16.11    1.44   3
   2   8   3   15.79    1.33   2
   3   8   3    3.20    1.36   1
   3   8   3    1.62    0.62   2
  -3  -8  -3    3.11    0.92   3
   4   8   3   20.83    2.37   1
  -4  -8  -3   17.17    1.66   3
   4   8   3   17.04    1.29   2
   5   8   3   -0.29    1.12   1
   5   8   3    0.78    0.51   2
  -5  -8  -3    1.08    0.82   3
   6   8   3  146.53    4.49   2
   6   8   3  146.31    5.63   1
  -6  -8  -3  146.09    5.73   3
   7   8   3    3.86    1.56   1
  -7  -8  -3    4.39    1.28   3
   7   8   3    5.61    1.16   2
   8   8   3   20.83    2.10   1
  -8  -8  -3   20.32    1.85   2
  -8  -8  -3   21.39    2.47   3
   9   8   3   15.66    2.05   1
  -9  -8  -3   10.29    1.90   3
 -10  -8  -3   24.24    3.12   3
 -11  -8  -3    3.86    1.71   3
 -12  -8  -3   14.37    2.68   3
 -13  -8  -3   11.31    2.48   3
 -14  -8  -3    0.61    1.21   3
 -15  -8  -3   -0.60    1.55   3
 -16  -8  -3    2.38    2.52   3
  11  -9  -3   -1.10    1.61   3
  10  -9  -3   -0.17    1.50   3
 -10   9   3    0.18    2.44   2
   9  -9  -3    1.14    1.66   3
  -9   9   3   -2.75    1.95   2
  -8   9   3    9.75    2.63   2
   8  -9  -3    6.51    2.06   3
   7  -9  -3    2.37    1.56   3
  -7   9   3    3.45    1.93   2
   6  -9  -3    5.97    1.78   3
  -6   9   3    1.66    1.59   2
   5  -9  -3   -0.08    1.05   3
  -5   9   3    0.91    1.30   2
  -4   9   3   66.11    3.91   2
  -4   9   3   60.05    3.61   1
   4  -9  -3   63.05    3.88   3
  -3   9   3   39.31    2.83   2
   3  -9  -3   48.77    3.10   3
  -3   9   3   40.25    3.10   1
   2  -9  -3   90.26    4.36   3
  -2   9   3   84.82    4.24   1
  -2   9   3   84.61    4.06   2
  -1   9   3   44.89    2.71   2
   1  -9  -3   41.54    2.56   3
  -1   9   3   42.98    3.12   1
   0  -9  -3  135.43    4.92   3
   0   9   3  120.06    4.45   2
   0   9   3  134.91    5.38   1
   1   9   3   70.86    3.86   1
  -1  -9  -3   70.80    3.22   3
   1   9   3   61.14    2.71   2
  -2  -9  -3    2.91    0.90   3
   2   9   3    2.72    0.76   2
   2   9   3    2.37    1.49   1
   3   9   3    8.20    1.75   1
  -3  -9  -3    7.54    1.26   3
   3   9   3    9.21    1.05   2
   4   9   3   80.09    2.79   2
   4   9   3   84.49    4.37   1
  -4  -9  -3   81.14    3.66   3
  -5  -9  -3   45.63    2.75   3
   5   9   3   46.55    3.28   1
   5   9   3   45.86    1.99   2
  -6  -9  -3    0.68    0.93   3
   6   9   3    0.73    0.65   2
   6   9   3    0.10    1.24   1
   7   9   3    3.54    1.56   1
  -7  -9  -3    2.42    1.08   3
  -8  -9  -3    2.20    1.20   3
   8   9   3    1.36    1.40   1
  -9  -9  -3    4.93    1.74   3
   9   9   3    3.56    1.61   1
  10   9   3   76.52    4.32   1
 -10  -9  -3   88.10    5.22   3
 -11  -9  -3    0.29    1.33   3
 -12  -9  -3    7.59    2.16   3
 -13  -9  -3    1.33    1.37   3
 -14  -9  -3   11.34    2.54   3
 -15  -9  -3   -0.66    1.25   3
 -10  10   3    5.03    3.23   2
  10 -10  -3    2.08    1.73   3
  -9  10   3    4.02    2.64   2
   9 -10  -3    2.95    1.97   3
   8 -10  -3   -0.49    1.52   3
  -8  10   3    2.74    1.88   2
   7 -10  -3   37.43    3.67   3
  -7  10   3   38.80    4.02   2
  -6  10   3   11.97    2.41   2
   6 -10  -3   10.87    2.28   3
   5 -10  -3   14.45    2.47   3
  -5  10   3   14.07    2.46   2
  -4  10   3    0.38    1.66   1
  -4  10   3    0.92    1.36   2
   4 -10  -3    2.25    1.25   3
  -3  10   3   19.50    2.62   2
   3 -10  -3   16.30    2.16   3
  -3  10   3   12.30    2.46   1
  -2  10   3   -0.78    1.58   1
  -2  10   3    2.31    1.15   2
   2 -10  -3    1.84    1.08   3
  -1  10   3    0.11    1.47   1
  -1  10   3    0.31    0.76   2
   1 -10  -3    0.46    0.67   3
   0  10   3    0.00    1.47   1
   0 -10  -3    1.08    0.78   3
   0  10   3   -0.10    0.34   2
  -1 -10  -3   18.21    1.74   3
   1  10   3   14.66    1.37   2
   1  10   3   21.80    2.70   1
  -2 -10  -3    7.00    1.26   3
   2  10   3    7.14    1.03   2
   2  10   3    6.19    1.78   1
   3  10   3   -0.48    1.32   1
   3  10   3    0.20    0.52   2
  -3 -10  -3    0.25    0.75   3
   4  10   3   34.84    3.20   1
   4  10   3   32.13    1.72   2
  -4 -10  -3   32.68    2.44   3
  -5 -10  -3    0.92    0.90   3
   5  10   3    1.95    1.49   1
  -6 -10  -3   40.33    2.83   3
   6  10   3   38.24    3.10   1
   7  10   3    3.91    1.59   1
  -7 -10  -3    4.06    1.47   3
   8  10   3    7.08    1.99   1
  -8 -10  -3   10.13    2.17   3
   9  10   3    8.50    2.01   1
  -9 -10  -3    7.54    2.02   3
  10  10   3   24.61    2.72   1
 -10 -10  -3   24.52    3.17   3
 -11 -10  -3   -0.41    1.52   3
 -12 -10  -3   59.22    4.85   3
 -13 -10  -3    0.71    1.51   3
 -14 -10  -3    2.21    1.48   3
 -15 -10  -3    0.84    1.60   3
  -9  11   3    2.94    2.94   2
   8 -11  -3   15.54    3.18   3
  -8  11   3   13.66    3.19   2
  -7  11   3   -0.01    1.71   2
   7 -11  -3    0.35    1.42   3
  -6  11   3   13.15    2.62   2
   6 -11  -3    8.25    2.34   3
  -5  11   3   -2.31    1.06   2
   5 -11  -3    0.57    1.11   3
  -4  11   3    6.15    1.95   2
   4 -11  -3    6.16    1.72   3
  -3  11   3   60.34    4.03   1
  -3  11   3   57.83    3.75   2
   3 -11  -3   54.38    3.71   3
  -2  11   3   18.17    2.83   1
   2 -11  -3   14.98    2.11   3
  -2  11   3   15.29    2.11   2
   1 -11  -3   11.97    1.78   3
  -1  11   3   16.31    2.72   1
  -1  11   3   13.95    1.78   2
   0  11   3    0.38    0.41   2
   0  11   3    2.76    1.89   1
   0 -11  -3    1.14    0.82   3
  -1 -11  -3   17.67    1.76   3
   1  11   3   16.04    2.71   1
   1  11   3   17.95    1.71   2
   2  11   3   76.84    4.47   1
  -2 -11  -3   85.17    4.02   3
   2  11   3   78.71    3.23   2
  -3 -11  -3    8.03    1.46   3
   3  11   3    7.47    2.15   1
   4  11   3    0.49    1.48   1
  -4 -11  -3    0.41    0.74   3
  -5 -11  -3   42.18    3.00   3
  -6 -11  -3   18.57    2.30   3
   6  11   3   21.20    2.61   1
  -7 -11  -3    0.60    0.98   3
   7  11   3   -0.65    1.34   1
  -8 -11  -3   40.12    3.54   3
   8  11   3   43.56    4.06   1
  -9 -11  -3    1.04    1.49   3
   9  11   3    1.94    1.64   1
 -10 -11  -3   13.02    2.82   3
  10  11   3   10.42    1.82   1
 -11 -11  -3    0.47    1.59   3
 -12 -11  -3    9.90    2.74   3
 -13 -11  -3   -0.46    1.51   3
 -14 -11  -3    1.58    1.97   3
 -15 -11  -3    2.09    2.31   3
  -9  12   3    0.65    3.02   2
  -8  12   3   13.14    3.32   2
  -7  12   3   13.68    3.04   2
  -6  12   3   10.00    2.85   2
  -5  12   3   42.82    3.77   2
   5 -12  -3   38.16    3.59   3
  -4  12   3    3.80    1.65   2
   4 -12  -3    3.22    1.51   3
  -3  12   3    1.79    1.37   2
   3 -12  -3   -0.64    1.12   3
  -3  12   3    3.20    2.22   1
   2 -12  -3   76.35    4.42   3
  -2  12   3   82.98    4.91   1
  -2  12   3   79.73    4.26   2
  -1  12   3   15.39    2.88   1
   1 -12  -3    9.99    1.83   3
  -1  12   3   11.37    1.70   2
   0 -12  -3  103.46    4.79   3
   0  12   3   90.63    4.09   2
   0  12   3  104.06    5.46   1
   1  12   3    1.48    2.09   1
   1  12   3    2.99    0.85   2
  -1 -12  -3    3.38    1.09   3
   2  12   3    7.52    2.38   1
  -2 -12  -3    6.82    1.35   3
  -3 -12  -3    0.76    0.90   3
   3  12   3    3.10    2.09   1
  -4 -12  -3    9.67    1.70   3
   4  12   3    8.87    2.43   1
  -5 -12  -3    2.83    1.25   3
   5  12   3    1.63    1.97   1
   6  12   3   22.74    3.06   1
  -6 -12  -3   17.57    2.34   3
  -7 -12  -3    0.44    1.21   3
   7  12   3   -1.82    1.62   1
   8  12   3   -0.42    1.70   1
  -8 -12  -3    1.77    1.37   3
  -9 -12  -3   31.45    3.38   3
   9  12   3   37.71    3.78   1
  10  12   3    1.83    1.83   1
 -10 -12  -3   -0.10    1.42   3
 -11 -12  -3    7.33    2.38   3
  11  12   3    5.91    2.09   1
 -12 -12  -3    2.22    1.68   3
 -13 -12  -3    1.72    1.86   3
 -14 -12  -3    4.50    2.20   3
 -15 -12  -3    0.98    2.25   3
  -8  13   3    5.79    2.94   2
  -7  13   3    2.22    2.29   2
  -6  13   3    7.71    2.56   2
  -5  13   3    1.25    1.55   2
  -4  13   3    5.04    1.93   2
  -3  13   3    5.68    2.42   1
  -3  13   3    3.62    1.54   2
  -2  13   3   -0.02    1.39   2
  -2  13   3    2.16    2.35   1
  -1  13   3   16.47    2.79   1
  -1  13   3   21.20    2.27   2
   1 -13  -3   21.72    2.54   3
   0  13   3  166.18    7.36   1
   0 -13  -3  162.07    6.65   3
   1  13   3    2.73    2.34   1
  -1 -13  -3    2.71    1.17   3
   2  13   3    0.85    2.17   1
  -2 -13  -3   -0.82    0.71   3
  -3 -13  -3    0.17    0.80   3
   3  13   3   -0.96    2.00   1
   4  13   3   79.64    5.04   1
  -4 -13  -3   75.28    4.25   3
  -5 -13  -3   15.65    2.24   3
   5  13   3   16.81    3.43   1
  -6 -13  -3   25.58    2.78   3
   6  13   3   35.96    4.28   1
  -7 -13  -3    1.25    1.36   3
   7  13   3    0.58    2.12   1
  -8 -13  -3    6.53    2.02   3
   8  13   3    4.27    2.33   1
  -9 -13  -3    3.56    1.89   3
   9  13   3    7.20    2.67   1
 -10 -13  -3    5.58    2.09   3
  10  13   3    6.67    2.45   1
 -11 -13  -3   12.77    2.98   3
  11  13   3   12.46    2.70   1
 -12 -13  -3    2.60    1.92   3
 -13 -13  -3   -2.00    1.45   3
 -14 -13  -3   -0.99    1.71   3
 -15 -13  -3    3.74    2.40   3
  -8  14   3   -3.56    2.35   2
  -7  14   3   -0.52    2.39   2
  -6  14   3    3.75    2.49   2
  -5  14   3    5.59    2.09   2
  -4  14   3    0.61    1.55   2
  -3  14   3    2.54    2.57   1
  -3  14   3    0.25    1.46   2
  -2  14   3    7.86    2.65   1
  -1  14   3   11.47    2.45   1
   0  14   3    8.62    2.51   1
   1  14   3   -0.94    2.13   1
   2  14   3   12.01    3.08   1
   3  14   3    0.55    2.58   1
  -4 -14  -3    3.69    1.33   3
   4  14   3    2.98    2.52   1
  -5 -14  -3    5.69    1.76   3
   5  14   3    4.69    2.97   1
  -6 -14  -3    1.53    1.27   3
   6  14   3    0.43    2.57   1
  -7 -14  -3   21.56    2.90   3
   7  14   3   24.16    3.67   1
   8  14   3   13.91    2.91   1
  -8 -14  -3   11.37    2.76   3
  -9 -14  -3    4.52    2.00   3
   9  14   3    1.10    2.51   1
 -10 -14  -3    6.47    2.33   3
  10  14   3    6.33    2.82   1
 -11 -14  -3    2.24    1.82   3
  11  14   3    1.92    2.41   1
 -12 -14  -3    0.16    1.60   3
 -13 -14  -3    0.52    1.97   3
 -14 -14  -3    4.20    2.46   3
  -6  15   3    2.62    2.43   2
  -5  15   3    3.45    2.11   2
  -2  15   3    0.46    2.06   1
  -1  15   3   -0.25    2.02   1
   0  15   3    6.65    2.48   1
   1  15   3    2.91    2.36   1
   2  15   3    8.19    2.98   1
   3  15   3   87.12    5.88   1
   4  15   3   20.49    3.75   1
   5  15   3    1.00    2.99   1
   6  15   3    2.68    3.11   1
   7  15   3   57.83    4.87   1
  -8 -15  -3   14.81    2.97   3
   8  15   3   17.47    3.70   1
  -9 -15  -3    4.26    2.29   3
   9  15   3    2.51    2.89   1
 -10 -15  -3    1.24    1.79   3
  10  15   3    3.72    2.88   1
 -11 -15  -3    1.47    1.89   3
  11  15   3    1.30    2.56   1
 -12 -15  -3    0.61    1.63   3
 -13 -15  -3   10.21    3.00   3
 -14 -15  -3    1.67    1.97   3
  -2  16   3    1.58    2.23   1
  -1  16   3    5.31    2.12   1
   0  16   3    0.16    1.85   1
   1  16   3    0.86    2.15   1
   2  16   3    7.99    2.59   1
   3  16   3    1.37    2.68   1
   4  16   3   -0.02    2.91   1
   5  16   3    4.90    3.18   1
   6  16   3   -1.45    3.30   1
   7  16   3    0.73    2.88   1
   8  16   3    4.61    3.20   1
   9  16   3   13.79    4.16   1
  10  16   3    1.94    3.22   1
  11  16   3    2.41    2.83   1
  -2  17   3    2.12    1.98   1
  -1  17   3    2.50    2.09   1
   0  17   3    1.17    1.94   1
   1  17   3    0.86    1.88   1
   2  17   3    1.10    2.24   1
   3  17   3    2.62    2.88   1
   4  17   3    4.67    3.09   1
   5  17   3    0.04    2.93   1
   6  17   3    1.06    3.13   1
   7  17   3    5.48    3.47   1
   8  17   3    3.35    3.65   1
   9  17   3    7.24    3.96   1
  10  17   3    9.78    4.19   1
  11  17   3    2.10    3.54   1
  -1  18   3    2.43    2.15   1
   0  18   3    0.84    1.75   1
   1  18   3   11.08    3.84   1
   2  18   3    1.47    2.18   1
   3  18   3   -1.87    2.44   1
   4  18   3    1.16    2.69   1
   5  18   3    0.33    2.46   1
   6  18   3   -0.65    3.20   1
   7  18   3    5.75    3.41   1
   8  18   3    8.40    4.33   1
   9  18   3   14.06    4.95   1
  10  18   3    2.46    3.79   1
  11  18   3    5.17    4.50   1
  12  18   3   -4.65    3.90   1
  -1  19   3    1.13    2.21   1
   0  19   3    2.92    2.23   1
   1  19   3    0.01    2.05   1
   2  19   3    0.66    2.63   1
   3  19   3    2.00    2.55   1
   4  19   3    1.70    2.96   1
   5  19   3    0.79    3.44   1
   6  19   3   -0.30    2.91   1
   7  19   3   -2.90    3.46   1
   8  19   3    1.61    3.79   1
   9  19   3    3.89    4.80   1
  10  19   3    2.34    4.81   1
  11  19   3   11.23    5.24   1
   0  20   3    0.53    2.30   1
   1  20   3    0.72    2.44   1
   2  20   3    1.63    2.64   1
   3  20   3    0.62    3.28   1
   4  20   3    1.60    3.84   1
   5  20   3   -0.52    3.03   1
   6  20   3    1.48    3.39   1
   7  20   3   -0.06    3.28   1
  -7 -20   4    1.26    2.11   3
  -6 -20   4    0.46    2.36   3
  -5 -20   4   -0.84    1.66   3
  -4 -20   4    4.87    2.50   3
  -3 -20   4    5.24    2.67   3
  -2 -20   4    0.03    1.50   3
  -1 -20   4   -1.66    1.40   3
   0 -20   4    0.93    1.65   3
  -9 -19   4    0.43    2.17   3
   9  19  -4   -2.91    3.93   1
   8  19  -4   10.63    4.28   1
  -8 -19   4    7.40    3.33   3
  -7 -19   4    0.94    1.99   3
   7  19  -4   -2.52    3.75   1
   6  19  -4   -0.84    3.28   1
  -6 -19   4    0.21    1.79   3
  -5 -19   4    1.73    1.80   3
   5  19  -4   -0.27    3.08   1
   4  19  -4   -0.63    2.38   1
   3  19  -4   -1.25    2.51   1
   2  19  -4    2.16    2.00   1
  -1 -19   4    3.44    1.68   3
   1  19  -4    4.97    2.41   1
   0  19  -4    3.66    2.17   1
   0 -19   4    0.78    1.52   3
  -1  19  -4    4.83    2.26   1
   1 -19   4    1.66    1.69   3
   2 -19   4    0.95    1.51   3
  -2  19  -4    2.75    2.11   1
   3 -19   4   -0.07    1.96   3
 -10 -18   4    2.54    2.49   3
   9  18  -4    0.44    3.92   1
  -9 -18   4   -1.42    1.72   3
  -8 -18   4   -0.42    1.55   3
   8  18  -4   -0.83    4.27   1
   7  18  -4   -0.96    3.36   1
  -7 -18   4    1.22    1.78   3
   6  18  -4    7.18    3.69   1
  -6 -18   4   13.51    2.98   3
  -5 -18   4    9.52    2.66   3
   5  18  -4    3.97    3.15   1
  -4 -18   4    1.98    1.73   3
   4  18  -4   -0.12    2.39   1
  -3 -18   4    3.31    1.86   3
   3  18  -4   -1.69    1.94   1
   2  18  -4    5.37    2.30   1
  -2 -18   4    7.03    2.29   3
   1  18  -4    2.82    2.13   1
  -1 -18   4   -0.14    1.41   3
   0 -18   4   -0.39    1.39   3
   0  18  -4    5.39    2.78   1
   1 -18   4    1.86    1.59   3
  -1  18  -4    3.72    2.70   1
  -2  18  -4    2.79    2.73   1
   3 -18   4    0.72    1.61   3
  -3  18  -4    2.31    2.63   1
   4 -18   4    8.92    2.86   3
  -4  18  -4    8.63    2.88   1
 -11 -17   4    2.69    2.57   3
 -10 -17   4   -1.76    1.75   3
  -9 -17   4   -0.06    1.55   3
   9  17  -4   -0.51    3.46   1
   8  17  -4    0.69    3.33   1
  -8 -17   4   -0.40    1.60   3
  -7 -17   4    3.02    1.92   3
   7  17  -4   11.41    3.66   1
  -6 -17   4    0.34    1.27   3
   6  17  -4   -0.07    2.76   1
  -5 -17   4   -0.16    1.60   3
   5  17  -4    1.32    2.70   1
   4  17  -4   -2.34    2.03   1
  -4 -17   4    0.08    1.63   3
   3  17  -4    1.13    2.26   1
  -3 -17   4   -1.54    1.20   3
  -2 -17   4   -0.84    1.24   3
   2  17  -4    1.26    2.30   1
  -1 -17   4    1.07    1.64   3
   1  17  -4    2.07    2.46   1
   0  17  -4    4.45    2.61   1
   0 -17   4    3.02    1.84   3
  -1  17  -4    1.06    2.40   1
   1 -17   4    0.05    1.46   3
   2 -17   4    2.86    1.61   3
  -3  17  -4    4.49    2.77   1
   3 -17   4    1.88    1.57   3
   4 -17   4    5.56    2.08   3
  -4  17  -4    5.97    2.99   1
   5 -17   4   -0.78    1.55   3
   6 -17   4    6.95    2.83   3
 -11 -16   4    6.04    2.90   3
 -10 -16   4   -0.01    1.79   3
   9  16  -4   -3.77    3.14   1
   8  16  -4    4.15    3.09   1
  -8 -16   4    1.52    1.80   3
  -7 -16   4    4.85    2.10   3
   7  16  -4    7.91    3.09   1
  -6 -16   4    2.47    1.78   3
   6  16  -4   -0.48    2.86   1
   5  16  -4   12.83    3.62   1
  -5 -16   4   15.60    3.11   3
   4  16  -4    2.89    2.67   1
  -4 -16   4    3.65    1.87   3
  -3 -16   4    3.94    1.95   3
   3  16  -4    3.37    2.80   1
  -2 -16   4    5.47    2.01   3
   2  16  -4    3.62    2.12   1
   1  16  -4    3.97    2.46   1
  -1 -16   4    0.99    1.56   3
   0 -16   4    0.98    1.38   3
   0  16  -4    3.79    2.79   1
  -1  16  -4    4.09    2.49   1
   1 -16   4    2.48    1.72   3
  -2  16  -4    2.76    2.57   1
   2 -16   4    0.49    1.45   3
  -3  16  -4    5.04    2.68   1
   3 -16   4    0.67    1.36   3
  -4  16  -4    1.82    2.68   1
   4 -16   4   -0.33    1.43   3
   5 -16   4    2.40    1.65   3
   6 -16   4   -1.33    1.52   3
   7 -16   4    1.20    2.35   3
 -12 -15   4   -0.21    2.17   3
 -11 -15   4    0.18    1.71   3
 -10 -15   4    4.27    2.38   3
  -9 -15   4    5.16    2.16   3
   8  15  -4    1.26    2.86   1
  -8 -15   4   -0.32    1.59   3
   7  15  -4    3.96    2.90   1
  -7 -15   4    3.22    1.85   3
   6  15  -4    9.79    3.33   1
  -6 -15   4    9.77    2.55   3
  -5 -15   4    3.29    1.79   3
   5  15  -4    5.29    2.48   1
   4  15  -4    5.57    2.87   1
  -4 -15   4    1.01    1.50   3
   3  15  -4   -1.07    2.22   1
  -3 -15   4    1.19    1.57   3
   2  15  -4    2.40    2.74   1
  -2 -15   4   -1.00    1.06   3
   1  15  -4    2.96    2.52   1
  -1 -15   4    1.13    1.12   3
   0  15  -4    4.72    2.83   1
   0 -15   4    1.83    1.56   3
  -1  15  -4    2.93    2.49   1
   1 -15   4    0.67    1.38   3
  -2  15  -4    0.21    2.20   1
   2 -15   4    0.68    1.26   3
  -3  15  -4    4.86    2.56   1
   3 -15   4    1.73    1.50   3
  -4  15  -4    2.12    2.63   1
   4 -15   4    2.60    1.75   3
   5 -15   4    2.54    1.64   3
  -5  15  -4    1.88    2.56   1
   6 -15   4   12.16    2.91   3
   7 -15   4    0.77    1.71   3
   8 -15   4    5.32    2.50   3
 -11 -14   4    2.06    1.90   3
 -10 -14   4    0.38    1.68   3
   9  14  -4    4.46    3.16   1
  -9 -14   4    3.07    1.85   3
  -8 -14   4    7.21    2.46   3
   8  14  -4   11.34    3.19   1
   7  14  -4    2.69    2.49   1
  -7 -14   4    3.17    1.82   3
   6  14  -4    3.20    2.55   1
  -6 -14   4    1.36    1.71   3
   5  14  -4   12.56    2.99   1
  -5 -14   4   11.99    2.63   3
  -4 -14   4   37.66    3.77   3
   4  14  -4   49.01    4.26   1
  -3 -14   4   -0.54    1.11   3
   3  14  -4    2.33    2.58   1
   2  14  -4   42.02    4.56   1
  -2 -14   4   43.64    3.98   3
   1  14  -4   18.37    3.40   1
  -1 -14   4   16.48    2.90   3
   0 -14   4    3.21    1.63   3
   0  14  -4    1.07    2.67   1
  -1  14  -4   14.89    3.09   1
   1 -14   4   14.83    2.70   3
  -2  14  -4    4.74    2.71   1
   2 -14   4    7.51    2.12   3
   3 -14   4   40.16    3.79   3
  -3  14  -4   28.08    3.60   1
  -4  14  -4    2.49    2.25   1
   4 -14   4    3.82    1.85   3
  -5  14  -4    9.66    3.18   1
   5 -14   4    7.38    2.25   3
   6 -14   4    3.46    1.85   3
   7 -14   4   -0.25    1.40   3
  -8  14  -4   -0.52    1.97   2
   8 -14   4    1.13    1.92   3
   9 -14   4    4.10    2.63   3
  -9  14  -4    3.48    2.80   2
 -13 -13   4    1.11    2.50   3
 -12 -13   4    0.87    2.04   3
 -11 -13   4    0.60    1.76   3
 -10 -13   4    5.90    2.24   3
  -9 -13   4    0.37    1.59   3
   8  13  -4    4.09    2.38   1
  -8 -13   4    2.58    1.84   3
  -7 -13   4    1.39    1.65   3
   7  13  -4   -1.48    2.24   1
   6  13  -4   25.82    3.55   1
  -6 -13   4   19.02    3.12   3
   5  13  -4   29.56    3.84   1
  -5 -13   4   21.43    3.24   3
  -4 -13   4   28.10    3.34   3
   4  13  -4   27.52    3.74   1
  -3 -13   4  198.02    8.73   3
   3  13  -4  233.10    9.12   1
  -2 -13   4   75.83    5.07   3
   2  13  -4   94.88    5.57   1
   1  13  -4   86.76    5.18   1
  -1 -13   4   75.25    4.90   3
   0  13  -4   45.40    4.54   1
   0 -13   4   38.33    3.44   3
   1 -13   4   56.29    4.09   3
  -1  13  -4   58.50    4.45   1
   2 -13   4    8.20    2.11   3
  -2  13  -4    9.12    2.91   1
  -3  13  -4   -2.33    2.10   1
   3 -13   4    0.96    1.26   3
  -4  13  -4    1.70    2.28   1
   4 -13   4   -0.77    1.02   3
  -5  13  -4    9.62    2.57   1
  -5  13  -4    9.78    1.94   2
   5 -13   4   10.34    2.37   3
   6 -13   4    9.53    2.54   3
  -6  13  -4    9.29    2.25   2
   7 -13   4   32.90    4.25   3
  -7  13  -4   36.98    3.71   2
   8 -13   4    0.56    1.49   3
  -8  13  -4   -1.85    1.97   2
   9 -13   4    8.72    2.63   3
  -9  13  -4    6.13    2.78   2
 -13 -12   4   16.54    4.02   3
 -12 -12   4    8.78    2.95   3
 -11 -12   4    0.79    1.46   3
 -10 -12   4    7.21    2.44   3
  -9 -12   4    0.74    1.47   3
   8  12  -4   -1.36    1.86   1
  -8 -12   4    0.62    1.45   3
   7  12  -4    2.31    2.32   1
  -7 -12   4    2.74    1.78   3
  -6 -12   4    4.37    2.02   3
   6  12  -4    2.21    1.97   1
  -5 -12   4  121.63    6.47   3
   5  12  -4  124.39    6.20   1
   4  12  -4    6.59    2.51   1
  -4 -12   4    6.81    1.86   3
   3  12  -4   77.67    4.94   1
  -3 -12   4   79.81    4.91   3
  -2 -12   4   34.32    3.22   3
   2  12  -4   43.66    4.20   1
   1  12  -4    7.33    2.31   1
  -1 -12   4    6.71    1.80   3
   0  12  -4   47.89    3.91   1
   0 -12   4   50.26    3.74   3
  -1  12  -4   33.88    3.73   1
   1 -12   4   30.61    2.95   3
  -2  12  -4   -0.78    1.55   1
   2 -12   4   -0.20    0.97   3
   3 -12   4   19.25    2.82   3
  -3  12  -4   15.87    2.82   1
  -4  12  -4    8.31    2.45   1
   4 -12   4    9.64    2.22   3
  -4  12  -4    9.15    1.73   2
  -5  12  -4   -0.63    1.85   1
   5 -12   4    2.31    1.68   3
  -5  12  -4    2.17    1.32   2
   6 -12   4   14.27    2.87   3
  -6  12  -4   13.55    2.93   1
  -6  12  -4   12.80    2.41   2
  -7  12  -4    6.00    2.10   2
   7 -12   4    8.93    2.47   3
  -8  12  -4    0.83    1.87   2
   8 -12   4   -0.58    1.32   3
   9 -12   4   12.22    2.88   3
  -9  12  -4   11.55    3.03   2
 -10  12  -4   -1.74    2.44   2
  10 -12   4   -1.49    1.81   3
 -13 -11   4   -0.85    2.09   3
 -12 -11   4    6.99    2.50   3
 -11 -11   4    5.50    2.22   3
 -10 -11   4    1.44    1.79   3
  -9 -11   4   10.86    2.53   3
   8  11  -4   29.85    3.50   1
  -8 -11   4   18.62    3.00   3
  -7 -11   4   20.57    3.00   3
   7  11  -4   25.46    3.44   1
   6  11  -4   11.53    2.35   1
  -6 -11   4    7.31    2.05   3
   5  11  -4   -0.24    1.69   1
  -5 -11   4    0.17    1.16   3
   4  11  -4    4.20    2.05   1
  -4 -11   4    3.84    1.49   3
  -3 -11   4    1.69    1.28   3
   3  11  -4    4.22    1.91   1
   2  11  -4   45.78    3.72   1
  -2 -11   4   50.68    3.73   3
  -1 -11   4   41.53    3.44   3
   1  11  -4   34.98    3.14   1
   0  11  -4   -0.55    1.34   1
   0 -11   4    0.24    1.11   3
   1 -11   4   61.48    4.06   3
  -1  11  -4   55.15    3.96   1
   2 -11   4    6.61    1.49   3
  -2  11  -4   10.05    1.44   2
  -2  11  -4    8.82    2.23   1
   3 -11   4    1.02    1.23   3
  -3  11  -4   -1.36    1.60   1
  -3  11  -4   -0.65    0.63   2
   4 -11   4    7.16    1.96   3
  -4  11  -4    7.57    2.24   1
  -4  11  -4    6.81    1.68   2
  -5  11  -4   -0.99    1.67   1
   5 -11   4   -0.46    1.15   3
  -5  11  -4    1.12    1.24   2
  -6  11  -4   -0.27    1.31   2
  -6  11  -4   -0.66    1.55   1
   6 -11   4    0.00    1.45   3
   7 -11   4   19.90    3.39   3
  -7  11  -4   16.40    2.77   2
   8 -11   4    1.44    1.39   3
  -8  11  -4    0.75    1.84   2
   9 -11   4    8.15    2.53   3
  -9  11  -4   14.48    3.01   2
  10 -11   4    2.48    1.97   3
 -10  11  -4    3.95    2.81   2
  11 -11   4   -0.12    1.93   3
 -13 -10   4    3.41    2.16   3
 -12 -10   4    0.39    1.54   3
 -11 -10   4    8.39    2.45   3
 -10 -10   4    1.32    1.48   3
  -9 -10   4   10.62    2.52   3
  -8 -10   4    1.64    1.52   3
   8  10  -4    2.76    1.92   1
  -7 -10   4   32.69    3.34   3
   7  10  -4   36.23    3.38   1
  -6 -10   4   16.16    2.57   3
   6  10  -4   20.48    2.78   1
  -5 -10   4    3.35    1.49   3
   5  10  -4    1.39    1.64   1
   4  10  -4   55.84    3.74   1
  -4 -10   4   59.04    4.01   3
   3  10  -4   28.62    2.73   1
  -3 -10   4   25.42    2.57   3
  -2 -10   4    1.28    1.03   3
   2  10  -4    1.38    1.44   1
  -1 -10   4   57.72    3.70   3
   1  10  -4   49.57    3.49   1
   0 -10   4   80.15    4.46   3
   0  10  -4   74.86    4.37   1
  -1  10  -4   25.38    2.81   1
   1 -10   4   21.54    2.48   3
  -1  10  -4   23.69    1.91   2
  -2  10  -4   32.57    2.29   2
  -2  10  -4   30.95    2.97   1
   2 -10   4   32.85    2.80   3
  -3  10  -4    8.80    2.13   1
  -3  10  -4    9.03    1.50   2
   3 -10   4    9.57    1.97   3
  -4  10  -4   47.42    3.60   1
   4 -10   4   55.47    3.92   3
  -4  10  -4   53.55    3.34   2
  -5  10  -4   31.39    2.89   2
   5 -10   4   31.24    3.41   3
  -5  10  -4   33.46    3.35   1
  -6  10  -4   26.89    3.19   1
   6 -10   4   27.95    3.52   3
  -6  10  -4   27.65    2.99   2
   7 -10   4    5.33    1.94   3
  -7  10  -4    3.76    1.94   2
   8 -10   4   27.73    3.68   3
  -8  10  -4   36.72    3.73   2
   9 -10   4   -1.08    1.33   3
  -9  10  -4   -0.72    1.94   2
 -10  10  -4   11.04    3.17   2
  10 -10   4   10.35    2.64   3
 -11  10  -4    4.27    2.88   2
  11 -10   4    3.10    2.36   3
 -14  -9   4   -0.11    2.10   3
 -13  -9   4   -1.13    1.73   3
 -12  -9   4   -0.68    1.62   3
 -11  -9   4    5.81    2.23   3
 -10  -9   4   19.86    3.35   3
  -9  -9   4   17.20    2.98   3
  -8  -9   4    2.97    1.55   3
  -7  -9   4    3.18    1.45   3
   7   9  -4    4.58    1.67   1
  -6  -9   4   59.37    4.07   3
   6   9  -4   55.80    3.50   1
   5   9  -4   -0.87    1.13   1
  -5  -9   4   -0.18    0.99   3
  -4  -9   4    6.97    1.73   3
   4   9  -4    5.41    1.53   1
  -3  -9   4   10.28    1.91   3
   3   9  -4   12.29    2.13   1
   2   9  -4  103.90    4.80   1
  -2  -9   4  115.67    5.29   3
   1   9  -4  238.32    8.25   1
  -1  -9   4  264.71    9.18   3
   0  -9   4   74.35    4.13   3
   0   9  -4   80.85    4.16   1
   0   9  -4   79.55    2.86   2
   1  -9   4   68.13    3.91   3
  -1   9  -4   67.72    2.99   2
  -1   9  -4   71.10    3.96   1
  -2   9  -4   31.13    2.26   2
  -2   9  -4   42.73    2.99   1
   2  -9   4   39.95    2.93   3
   3  -9   4    0.06    0.77   3
  -3   9  -4    0.41    0.78   2
  -3   9  -4   -0.14    1.26   1
   4  -9   4    4.48    1.61   3
  -4   9  -4    9.67    2.01   1
  -4   9  -4    4.11    1.27   2
  -5   9  -4   31.53    2.87   2
  -5   9  -4   33.07    3.13   1
   5  -9   4   28.82    3.22   3
   6  -9   4    7.10    2.00   3
  -6   9  -4    4.93    1.65   2
  -6   9  -4    1.65    1.83   1
  -7   9  -4    1.52    1.70   2
   7  -9   4    1.89    1.51   3
  -8   9  -4    3.13    2.10   2
   8  -9   4    4.11    1.77   3
   9  -9   4   -0.21    1.37   3
  -9   9  -4    0.15    1.89   2
  10  -9   4    5.86    2.27   3
 -10   9  -4    5.77    2.79   2
 -11   9  -4    4.96    2.87   2
  11  -9   4    6.27    2.43   3
  12  -9   4    2.12    2.21   3
 -14  -8   4    0.19    1.94   3
 -13  -8   4    0.56    1.63   3
 -12  -8   4    9.02    2.68   3
 -11  -8   4   -0.51    1.52   3
 -10  -8   4    4.13    1.84   3
  -9  -8   4   -0.10    1.33   3
  -8  -8   4   14.61    2.23   3
  -7  -8   4   90.92    5.11   3
   7   8  -4   72.70    3.82   1
   6   8  -4   -0.26    1.08   1
  -6  -8   4    0.67    1.07   3
   5   8  -4   17.59    2.33   1
  -5  -8   4   15.53    2.13   3
  -4  -8   4    3.93    1.24   3
   4   8  -4    5.83    1.65   1
  -3  -8   4  274.19    9.08   3
   3   8  -4  270.02    8.28   1
  -2  -8   4   71.74    3.89   3
   2   8  -4   70.17    3.79   1
   1   8  -4   33.32    2.62   1
  -1  -8   4   35.29    2.74   3
   0   8  -4  190.59    5.15   2
   0   8  -4  185.42    6.58   1
   0  -8   4  192.16    7.08   3
   1  -8   4   51.40    3.20   3
  -1   8  -4   53.43    3.39   1
  -1   8  -4   53.76    2.54   2
   3  -8   4    2.26    1.10   3
  -3   8  -4    1.89    0.96   2
  -3   8  -4    2.84    1.42   1
  -4   8  -4    1.26    0.95   2
   4  -8   4    1.89    1.08   3
  -4   8  -4    1.01    1.24   1
   5  -8   4    4.91    1.48   3
  -5   8  -4   10.11    2.01   1
  -5   8  -4    6.69    1.63   2
  -6   8  -4    7.42    1.82   1
   6  -8   4    6.09    1.74   3
  -6   8  -4    3.45    1.46   2
  -7   8  -4    3.82    1.80   1
  -7   8  -4    3.83    1.82   2
   7  -8   4    5.37    2.03   3
  -8   8  -4   10.79    2.44   2
   8  -8   4   11.11    2.62   3
   9  -8   4   39.17    4.00   3
  -9   8  -4   46.00    4.05   2
  10  -8   4   10.00    2.53   3
 -10   8  -4    9.95    2.91   2
  11  -8   4    6.57    2.28   3
 -11   8  -4    6.61    2.89   2
  12  -8   4    1.93    1.90   3
 -12   8  -4   -1.08    2.31   2
 -14  -7   4    1.20    2.27   3
 -13  -7   4    0.48    1.62   3
 -12  -7   4    0.62    1.78   3
 -11  -7   4   -0.26    1.47   3
 -10  -7   4   11.00    2.76   3
  -9  -7   4   12.52    2.57   3
  -8  -7   4   -0.17    1.17   3
   7   7  -4   18.12    2.13   1
  -7  -7   4   16.97    2.53   3
  -5  -7   4   21.34    2.44   3
   5   7  -4   23.09    2.28   1
  -4  -7   4  187.54    7.02   3
   4   7  -4  183.93    6.32   1
  -3  -7   4   60.41    3.47   3
   3   7  -4   61.64    3.28   1
   2   7  -4   66.86    3.46   1
  -2  -7   4   65.47    3.56   3
   1   7  -4   24.94    2.24   1
  -1  -7   4   26.19    2.22   3
   0  -7   4   66.88    3.50   3
   0   7  -4   67.14    3.54   1
   0   7  -4   64.16    2.38   2
   1  -7   4   62.95    3.49   3
  -1   7  -4   65.58    3.47   1
  -1   7  -4   63.69    2.71   2
  -2   7  -4    9.13    1.61   1
   2  -7   4    6.83    1.39   3
   3  -7   4    0.27    0.68   3
  -3   7  -4   -0.19    1.03   1
  -3   7  -4    0.68    0.78   2
  -4   7  -4   13.69    1.92   1
   4  -7   4   11.80    1.90   3
  -4   7  -4   13.36    1.70   2
  -5   7  -4    1.74    1.25   1
  -5   7  -4    0.71    0.92   2
   5  -7   4    0.02    0.83   3
  -6   7  -4    0.68    1.25   2
  -6   7  -4   -0.04    1.26   1
   6  -7   4    0.85    1.15   3
  -7   7  -4    3.36    1.38   1
  -7   7  -4    1.45    1.52   2
   7  -7   4    3.07    1.42   3
   8  -7   4    4.43    1.83   3
  -8   7  -4    4.73    1.91   2
  -9   7  -4    0.72    1.75   2
   9  -7   4    1.43    1.50   3
 -10   7  -4    6.97    2.40   2
  10  -7   4    5.67    2.22   3
 -11   7  -4    2.17    2.26   2
  11  -7   4    4.46    2.00   3
 -12   7  -4    7.91    2.72   2
  12  -7   4   12.15    2.88   3
  13  -7   4   -0.31    1.99   3
 -14  -6   4    0.65    1.85   3
 -13  -6   4    0.65    1.68   3
 -12  -6   4   19.33    3.54   3
 -11  -6   4    7.48    2.37   3
 -10  -6   4    3.40    1.72   3
  -9  -6   4   31.76    3.47   3
  -8  -6   4  126.52    6.37   3
  -8  -6   4  134.95    4.90   2
  -7  -6   4   43.30    2.45   2
   7   6  -4   39.12    2.48   1
  -7  -6   4   39.42    3.16   3
  -6  -6   4   31.05    1.86   2
  -6  -6   4   25.28    2.48   3
   6   6  -4   24.40    2.05   1
   4   6  -4  246.21    7.23   1
  -4  -6   4  244.47    5.85   2
  -4  -6   4  231.40    7.93   3
   3   6  -4   60.65    3.01   1
  -3  -6   4   61.42    3.27   3
   2   6  -4   76.54    3.55   1
  -2  -6   4   70.93    3.51   3
  -1  -6   4  208.94    7.14   3
  -1  -6   4  213.12    5.12   2
   1   6  -4  206.14    6.62   1
   0  -6   4    0.33    0.77   3
   0  -6   4    0.46    0.55   2
   0   6  -4    0.02    0.99   1
   1  -6   4  152.05    5.59   3
  -1   6  -4  143.64    5.20   1
  -1   6  -4  147.71    4.48   2
  -2   6  -4  521.46   13.15   1
  -2   6  -4  493.42   12.33   2
   2  -6   4  506.46   13.99   3
  -3   6  -4   35.91    2.37   2
  -3   6  -4   32.59    2.40   1
   3  -6   4   31.00    2.38   3
  -4   6  -4   12.95    1.59   2
   4  -6   4   10.54    1.75   3
  -4   6  -4   10.24    1.72   1
   5  -6   4   12.76    2.00   3
  -5   6  -4   14.72    1.83   2
  -5   6  -4   14.91    1.88   1
  -6   6  -4    4.87    1.27   1
  -6   6  -4    4.40    1.48   2
   6  -6   4    3.56    1.41   3
  -7   6  -4   61.55    3.96   2
   7  -6   4   57.62    4.02   3
  -7   6  -4   58.23    3.26   1
   8  -6   4    5.05    1.84   3
  -8   6  -4    6.54    2.05   2
  -9   6  -4    5.69    2.12   2
   9  -6   4    5.97    1.90   3
  10  -6   4   26.39    3.67   3
 -10   6  -4   22.80    3.21   2
  11  -6   4    3.57    1.77   3
 -11   6  -4    4.05    2.15   2
  12  -6   4    2.29    1.80   3
 -12   6  -4    0.54    2.01   2
  13  -6   4    4.56    2.53   3
 -13   6  -4    1.32    2.29   2
 -14  -5   4   -0.35    1.47   3
 -13  -5   4   -0.09    1.61   3
 -12  -5   4   -0.18    1.51   3
 -11  -5   4   -0.47    1.29   3
 -10  -5   4    5.74    2.03   3
 -10  -5   4    7.83    1.65   2
  -9  -5   4    0.28    0.99   3
  -9  -5   4    0.02    0.91   2
  -8  -5   4    1.81    1.25   3
  -8  -5   4    3.43    1.15   2
  -7  -5   4   51.23    2.71   2
  -7  -5   4   50.67    3.53   3
  -6  -5   4    2.97    0.89   2
   6   5  -4    4.03    1.11   1
  -6  -5   4    3.97    1.30   3
  -5  -5   4   77.26    2.88   2
   5   5  -4   82.15    3.33   1
  -5  -5   4   77.69    4.08   3
  -3  -5   4   20.26    1.84   3
   3   5  -4   23.33    1.83   1
  -3  -5   4   21.90    1.18   2
  -2  -5   4  180.76    6.28   3
  -2  -5   4  184.79    4.43   2
   2   5  -4  183.36    5.74   1
   1   5  -4   54.08    2.71   1
  -1  -5   4   56.39    2.95   3
  -1  -5   4   56.40    1.80   2
   0  -5   4   25.07    1.88   3
   0   5  -4   25.84    1.98   1
   0  -5   4   24.04    1.32   2
   1  -5   4    1.93    0.68   2
   1  -5   4    2.43    0.90   3
  -1   5  -4    3.60    1.13   1
  -2   5  -4   -0.06    0.87   1
   2  -5   4    0.30    0.60   3
  -3   5  -4  205.00    6.46   1
   3  -5   4  206.71    6.96   3
  -3   5  -4  203.28    6.19   2
   4  -5   4  706.97   19.01   3
  -4   5  -4  708.50   17.45   1
  -4   5  -4  710.45   17.08   2
   5  -5   4    9.38    1.82   3
  -5   5  -4   12.57    1.70   1
  -5   5  -4    9.30    1.58   2
  -6   5  -4   18.09    2.12   2
  -6   5  -4   17.37    2.02   1
   6  -5   4   16.53    2.31   3
   7  -5   4   12.65    2.27   3
  -7   5  -4   12.53    2.14   2
   8  -5   4  106.71    5.83   3
  -8   5  -4  105.34    5.30   2
  -9   5  -4    3.73    2.00   2
   9  -5   4    3.22    1.59   3
 -10   5  -4   76.18    4.89   2
  10  -5   4   69.43    5.04   3
  11  -5   4   12.60    2.87   3
 -11   5  -4    9.56    2.50   2
  12  -5   4   -0.14    1.22   3
 -12   5  -4    0.13    2.08   2
  13  -5   4   15.73    3.23   3
 -13   5  -4   15.09    2.75   2
 -14  -4   4    6.23    2.55   3
 -13  -4   4    1.40    1.75   3
 -12  -4   4    5.10    2.21   3
 -12  -4   4    4.77    1.81   2
 -11  -4   4   10.78    2.61   3
 -11  -4   4   10.91    2.18   2
 -10  -4   4    5.96    1.64   2
 -10  -4   4    2.65    1.64   3
  -9  -4   4    5.04    1.48   2
  -9  -4   4    4.08    1.79   3
  -8  -4   4   40.83    2.76   2
  -8  -4   4   38.94    3.19   3
  -7  -4   4  120.05    4.49   2
  -7  -4   4  125.53    5.84   3
  -6  -4   4   47.36    2.47   2
  -6  -4   4   47.35    3.12   3
  -5  -4   4   54.03    3.21   3
  -5  -4   4   63.42    2.76   2
   5   4  -4   58.03    2.64   1
  -4  -4   4   42.44    1.90   2
   4   4  -4   40.00    2.13   1
  -4  -4   4   38.66    2.55   3
   3   4  -4    3.43    0.75   1
  -3  -4   4    8.13    1.25   3
  -3  -4   4    9.30    0.84   2
  -2  -4   4   10.82    0.82   2
  -2  -4   4    9.97    1.25   3
   2   4  -4   11.77    1.35   1
  -1  -4   4   60.79    2.95   3
   1   4  -4   60.79    2.79   1
  -1  -4   4   59.17    1.90   2
   0   4  -4  192.10    5.83   1
   0  -4   4  193.40    6.19   3
   0  -4   4  194.80    4.89   2
   1  -4   4   13.26    1.12   2
  -1   4  -4   16.25    1.68   1
   1  -4   4   14.22    1.36   3
   2  -4   4   44.49    2.17   2
   2  -4   4   41.71    2.35   3
  -2   4  -4   44.40    2.43   1
   3  -4   4  876.82   22.00   3
  -3   4  -4  851.31   20.46   1
  -4   4  -4    0.86    0.94   1
  -4   4  -4    2.76    1.08   2
   4  -4   4    1.52    0.90   3
  -5   4  -4   -0.49    0.80   1
  -5   4  -4   -0.99    0.81   2
   5  -4   4   -0.43    0.63   3
  -6   4  -4   -0.79    0.82   1
   6  -4   4    0.45    0.74   3
  -6   4  -4    0.62    0.97   2
   7  -4   4    2.18    1.29   3
  -7   4  -4    0.31    1.06   2
  -7   4  -4   -0.05    0.90   1
   8  -4   4    2.89    1.42   3
  -8   4  -4    2.43    1.42   2
  -9   4  -4   88.29    5.05   2
   9  -4   4   85.75    5.38   3
 -10   4  -4    5.91    2.30   2
  10  -4   4   10.92    2.56   3
  11  -4   4    1.54    1.65   3
 -11   4  -4   -0.95    1.66   2
  12  -4   4   11.37    2.69   3
 -12   4  -4    9.97    2.39   2
  13  -4   4    2.22    1.75   3
 -13   4  -4    6.68    2.20   2
 -14   4  -4    0.85    2.10   2
  14  -4   4   -1.25    1.75   3
 -14  -3   4   -2.85    1.63   3
 -13  -3   4   -0.80    1.60   3
 -13  -3   4    2.04    1.76   2
 -12  -3   4    1.32    1.67   2
 -11  -3   4    5.37    1.95   2
  10   3  -4   54.39    4.52   3
 -10  -3   4   55.75    3.63   2
  -9  -3   4    0.77    1.01   2
   9   3  -4    1.26    1.50   3
  -8  -3   4   24.04    2.22   2
  -7  -3   4    1.77    1.18   3
  -7  -3   4    2.65    1.08   2
  -6  -3   4    1.23    0.77   2
  -6  -3   4    0.68    0.82   3
  -5  -3   4  613.29   16.86   3
  -5  -3   4  613.46   14.51   2
   4   3  -4  246.26    6.34   1
  -4  -3   4  243.24    6.42   2
  -4  -3   4  235.54    7.65   3
  -3  -3   4   -0.42    0.41   2
  -3  -3   4    0.09    0.57   3
   3   3  -4   -0.67    0.48   1
  -2  -3   4    1.38    0.43   2
  -2  -3   4    2.05    0.72   3
   2   3  -4    1.39    0.70   1
  -1  -3   4    0.92    0.56   3
  -1  -3   4    0.62    0.42   2
   1   3  -4    1.02    0.75   1
   0   3  -4  162.21    4.98   1
   0  -3   4  167.32    4.26   2
   0  -3   4  162.75    5.27   3
  -1   3  -4 1235.17   28.11   1
   1  -3   4 1254.29   26.68   2
   1  -3   4 1231.25   29.77   3
  -2   3  -4   15.43    1.48   1
   2  -3   4   13.63    1.27   2
   2  -3   4   14.10    1.29   3
   3  -3   4    7.23    1.18   3
  -3   3  -4    8.33    1.23   1
   3  -3   4    8.30    1.14   2
  -4   3  -4  128.82    4.36   1
   4  -3   4  127.37    4.88   3
  -5   3  -4   18.77    1.96   2
   5  -3   4   18.09    1.99   3
  -5   3  -4   18.41    1.74   1
  -6   3  -4   98.76    4.38   2
   6  -3   4  101.10    4.70   3
  -6   3  -4   97.24    3.85   1
  -7   3  -4   18.25    1.76   1
   7  -3   4   13.31    2.12   3
  -7   3  -4   13.65    1.95   2
  -8   3  -4    0.36    1.10   2
   8  -3   4    0.25    0.86   3
  -9   3  -4    1.09    1.30   2
   9  -3   4    0.57    1.14   3
 -10   3  -4   52.35    4.09   2
  10  -3   4   47.68    4.10   3
 -11   3  -4    6.13    2.25   2
  11  -3   4    1.95    1.56   3
  12  -3   4    2.31    1.79   3
 -12   3  -4    1.14    1.72   2
 -13   3  -4    4.56    2.13   2
  13  -3   4    5.97    2.37   3
 -14   3  -4   -0.11    1.82   2
  14  -3   4   -2.34    1.26   3
 -14  -2   4    3.15    1.93   2
 -13  -2   4    2.09    1.70   2
  13   2  -4    1.72    1.59   3
  12   2  -4    0.20    1.37   3
 -12  -2   4   -0.77    1.57   2
 -11  -2   4    8.44    2.19   2
  11   2  -4    8.24    2.34   3
  10   2  -4    4.52    1.87   3
 -10  -2   4    2.45    1.38   2
   9   2  -4    2.36    1.34   3
  -9  -2   4    1.16    1.05   2
  -8  -2   4   18.33    2.09   2
   8   2  -4   20.59    2.71   3
   7   2  -4   17.73    2.38   3
  -7  -2   4   18.09    1.83   2
  -6  -2   4    4.68    1.10   2
   6   2  -4    3.50    1.11   3
  -5  -2   4   34.82    2.14   2
  -4  -2   4   86.96    3.70   3
  -4  -2   4   89.90    3.22   2
   3   2  -4  143.95    4.01   1
  -3  -2   4  144.06    4.18   2
  -3  -2   4  145.25    4.99   3
   2   2  -4   12.12    1.07   1
  -2  -2   4   18.43    1.37   3
  -2  -2   4   18.42    1.15   2
  -1  -2   4   51.26    2.31   3
   1   2  -4   53.35    2.21   1
  -1  -2   4   48.40    1.83   2
   0  -2   4   92.79    3.36   3
   0  -2   4   94.28    2.78   2
   0   2  -4   93.37    3.26   1
   1  -2   4    0.27    0.48   2
   1  -2   4    0.42    0.48   3
  -1   2  -4    0.12    0.78   1
   2  -2   4   37.36    1.94   3
  -2   2  -4   37.38    2.02   1
   2  -2   4   36.41    1.83   2
   3  -2   4  752.97   17.14   2
   3  -2   4  749.99   18.72   3
  -3   2  -4  737.92   17.54   1
  -4   2  -4   49.55    2.42   1
   4  -2   4   48.34    2.55   2
   4  -2   4   49.61    2.73   3
   5  -2   4    5.15    1.19   3
  -5   2  -4    5.64    1.39   2
  -5   2  -4    6.88    1.19   1
  -6   2  -4    5.11    1.17   1
   6  -2   4    3.28    1.06   3
  -6   2  -4    3.88    1.25   2
   7  -2   4    2.04    1.09   3
  -7   2  -4    2.52    0.98   1
  -7   2  -4    1.63    1.14   2
  -8   2  -4   21.04    1.85   1
  -8   2  -4   22.49    2.38   2
   8  -2   4   23.43    2.74   3
  -9   2  -4   71.58    4.28   2
   9  -2   4   61.55    4.32   3
 -10   2  -4   18.65    2.76   2
  10  -2   4   14.12    2.78   3
 -11   2  -4    7.06    2.28   2
  11  -2   4    5.63    2.17   3
 -12   2  -4    1.73    1.65   2
  12  -2   4    1.04    1.52   3
  13  -2   4    8.01    2.50   3
 -13   2  -4    8.05    2.49   2
  14  -2   4   -0.76    1.65   3
 -14   2  -4    0.54    1.82   2
  14   1  -4    1.26    2.01   3
 -14  -1   4    1.33    1.78   2
  13   1  -4    4.52    2.18   3
 -13  -1   4    3.11    1.97   2
  12   1  -4   15.85    3.09   3
 -12  -1   4   18.01    2.96   2
  11   1  -4    3.50    1.88   3
 -11  -1   4    3.62    1.79   2
 -10  -1   4   10.77    1.95   2
  10   1  -4   12.19    2.58   3
  -9  -1   4   17.96    2.28   2
   9   1  -4   17.20    2.77   3
   8   1  -4    5.29    1.60   3
  -8  -1   4    5.75    1.48   2
  -7  -1   4   23.62    2.11   2
   7   1  -4   24.18    2.66   3
  -6  -1   4    7.28    1.25   2
   6   1  -4    8.03    1.60   3
  -5  -1   4    0.65    0.79   2
   5   1  -4    1.23    0.85   3
   4   1  -4  222.24    7.09   3
  -4  -1   4  219.67    6.29   2
  -3  -1   4   65.29    2.91   3
  -3  -1   4   61.43    2.51   2
  -2  -1   4   20.62    1.39   3
   2   1  -4   22.11    1.19   1
  -2  -1   4   22.17    1.33   2
   0  -1   4  140.18    3.91   2
   0   1  -4  140.19    4.21   1
   0  -1   4  149.56    4.38   3
   1  -1   4   30.64    1.56   3
   1  -1   4   28.71    1.50   2
  -1   1  -4   29.56    1.78   1
   2  -1   4    5.47    0.79   3
  -2   1  -4    3.83    0.94   1
   2  -1   4    4.89    0.76   2
   3  -1   4  282.25    7.93   3
   3  -1   4  285.80    7.38   2
  -3   1  -4  280.34    7.50   1
  -4   1  -4   -0.09    0.64   1
   4  -1   4   -0.31    0.53   3
   4  -1   4    0.05    0.57   2
  -5   1  -4   26.68    1.88   1
   5  -1   4   27.20    2.11   3
   5  -1   4   29.45    2.19   2
  -6   1  -4   12.20    1.54   1
  -6   1  -4   14.30    1.95   2
   6  -1   4   12.14    1.78   3
   7  -1   4   15.59    2.18   3
  -7   1  -4   18.31    1.69   1
  -7   1  -4   19.74    2.27   2
   8  -1   4    0.84    1.12   3
  -8   1  -4    0.45    1.01   2
  -8   1  -4    1.21    0.87   1
  -9   1  -4   81.74    4.47   2
   9  -1   4   85.41    4.95   3
 -10   1  -4    2.49    1.45   2
  10  -1   4    1.54    1.30   3
 -11   1  -4   36.62    3.58   2
  11  -1   4   34.02    3.48   3
  12  -1   4    1.81    1.73   3
 -12   1  -4    0.58    1.51   2
 -13   1  -4    1.38    1.62   2
  13  -1   4   -0.41    1.56   3
 -14   1  -4    3.73    1.96   2
  14  -1   4    5.74    2.80   3
  15  -1   4    6.90    2.87   3
 -15   1  -4   11.98    3.17   2
 -14   0   4    3.09    2.03   2
  14   0  -4   -2.02    1.93   3
 -13   0   4   -0.38    1.66   2
  13   0  -4    0.61    1.74   3
 -12   0   4   -0.83    1.49   2
  12   0  -4    0.17    1.35   3
  11   0  -4    7.76    2.49   3
 -11   0   4    4.69    2.09   2
  10   0  -4    0.82    1.53   3
 -10   0   4    1.25    1.41   2
  -9   0   4   27.84    2.77   2
   9   0  -4   30.31    3.45   3
   8   0  -4   43.33    3.40   3
  -8   0   4   40.21    2.99   2
  -7   0   4   87.21    4.12   2
   7   0  -4   86.76    4.55   3
   6   0  -4   40.35    2.79   3
  -6   0   4   42.25    2.60   2
   5   0  -4   14.86    1.77   3
  -5   0   4   14.25    1.61   2
  -4   0   4   87.80    3.42   2
   4   0  -4   83.71    3.68   3
  -3   0   4   96.61    3.48   2
   3   0  -4   92.26    3.64   3
  -2   0   4    0.60    0.55   2
  -1   0   4   48.40    1.94   3
   1   0  -4   46.70    1.85   1
   0   0  -4  625.06   14.35   1
   0   0   4  620.21   13.83   2
  -1   0  -4  119.12    3.82   1
   1   0   4  119.33    3.46   2
   2   0   4  318.24    7.73   2
   2   0   4  318.49    8.21   3
  -2   0  -4  322.29    8.21   1
   3   0   4  159.09    4.69   2
  -3   0  -4  160.46    4.91   1
   3   0   4  163.11    4.95   3
  -4   0  -4  207.29    6.01   1
   4   0   4  208.56    6.02   2
   4   0   4  205.07    6.40   3
   5   0   4   41.89    2.50   3
   5   0   4   45.57    2.53   2
  -5   0  -4   40.23    2.26   1
  -6   0  -4   29.82    2.16   1
   6   0   4   33.82    2.38   3
  -7   0  -4    3.81    1.37   2
   7   0   4    2.88    1.08   3
  -7   0  -4    2.00    1.07   1
  -8   0  -4   -0.48    0.83   1
  -8   0  -4    0.31    0.98   2
   8   0   4    0.85    0.91   3
   9   0   4   11.24    2.15   3
  -9   0  -4    9.97    1.89   2
 -10   0  -4   -0.63    1.13   2
  10   0   4    0.42    1.08   3
  11   0   4    3.57    1.81   3
 -11   0  -4    9.36    2.29   2
  12   0   4    1.43    1.73   3
 -12   0  -4   -1.34    1.53   2
  13   0   4    0.48    1.52   3
 -13   0  -4    2.06    1.73   2
 -14   0  -4    7.69    2.44   2
  14   0   4    8.81    2.70   3
  15   0   4    2.08    2.40   3
 -15   0  -4    4.42    2.17   2
 -14   1   4    4.90    2.25   2
  13  -1  -4    4.58    2.23   3
 -13   1   4    5.92    2.14   2
 -12   1   4   -1.68    1.56   2
  12  -1  -4   -0.40    1.26   3
 -11   1   4   15.05    2.80   2
  11  -1  -4    7.99    2.36   3
 -10   1   4   23.39    2.85   2
  10  -1  -4   23.13    3.26   3
  -9   1   4   85.70    4.60   2
   9  -1  -4   82.78    5.21   3
  -8   1   4    1.04    1.13   2
   8  -1  -4   -0.55    1.04   3
  -7   1   4    0.57    0.94   2
   7  -1  -4   -0.25    0.91   3
   6  -1  -4   12.66    1.94   3
  -6   1   4   16.14    1.82   2
   5  -1  -4    0.32    0.68   3
  -5   1   4    0.39    0.84   2
  -4   1   4   40.10    2.40   2
   4  -1  -4   41.73    2.53   3
  -3   1   4   54.82    2.53   2
   3  -1  -4   55.77    2.64   3
  -2   1   4  714.44   16.29   2
   2  -1  -4  717.17   17.55   3
   1  -1  -4  309.08    7.99   3
  -1   1   4  319.54    7.75   2
   0   1   4   52.64    1.78   3
   0   1   4   56.27    2.24   2
   0   1   4   54.48    2.36   1
   1   1   4  444.70   10.55   3
   1   1   4  431.78   10.09   2
   1   1   4  436.57   10.57   1
   2   1   4   21.29    1.88   1
   2   1   4   20.46    1.08   3
   2   1   4   21.96    1.37   2
   3   1   4 1730.02   37.14   2
   3   1   4 1752.19   40.64   3
   4   1   4   68.41    2.82   2
   4   1   4   67.87    2.84   3
  -4  -1  -4   65.71    2.86   1
   5   1   4  120.03    4.35   2
   5   1   4  127.83    4.61   3
  -5  -1  -4  115.94    4.20   1
  -6  -1  -4  214.11    6.47   1
   6   1   4  216.39    6.75   2
   6   1   4  211.97    7.19   3
   7   1   4    4.63    1.23   3
  -7  -1  -4    7.31    1.48   2
  -7  -1  -4    6.56    1.36   1
  -8  -1  -4    3.87    1.09   1
  -8  -1  -4    3.96    1.46   2
   8   1   4    3.66    1.21   3
  -9  -1  -4   34.52    2.93   2
   9   1   4   30.71    2.86   3
 -10  -1  -4   51.31    3.61   2
  10   1   4   51.96    3.96   3
  11   1   4   21.02    3.23   3
 -11  -1  -4   26.83    3.03   2
  12   1   4   22.32    3.59   3
 -12  -1  -4   22.94    3.07   2
 -13  -1  -4    1.01    1.58   2
  13   1   4   -0.54    1.57   3
 -14  -1  -4    2.85    1.76   2
  14   1   4    2.51    2.44   3
 -15  -1  -4   13.96    3.01   2
  15   1   4   13.32    3.58   3
 -13   2   4    0.89    1.64   2
  13  -2  -4    3.00    1.94   3
  12  -2  -4    1.32    1.60   3
 -12   2   4    2.53    1.75   2
  11  -2  -4   -0.98    1.34   3
 -11   2   4    0.16    1.69   2
  10  -2  -4    2.87    1.73   3
 -10   2   4    2.95    1.82   2
  -9   2   4    1.30    1.48   2
   9  -2  -4    5.00    1.77   3
  -8   2   4    0.78    1.18   2
   8  -2  -4   -0.98    1.14   3
  -7   2   4   70.91    3.82   2
   7  -2  -4   68.87    4.24   3
  -6   2   4    5.40    1.28   2
   6  -2  -4    3.89    1.24   3
   5  -2  -4  238.57    8.22   3
  -5   2   4  228.94    7.37   2
  -4   2   4  152.14    5.23   2
   4  -2  -4  154.42    5.58   3
  -3   2   4    9.81    1.29   2
   3  -2  -4   11.09    1.32   3
  -2   2   4  765.99   17.63   2
   2  -2  -4  779.70   18.93   3
  -1   2   4 2753.46   57.99   2
  -1   2   4 2772.22   59.83   1
   1  -2  -4 2740.88   63.42   3
   0  -2  -4 5622.49  128.48   3
   0   2   4 5456.63  114.92   2
   0   2   4 5538.38  119.68   1
   1   2   4  921.23   20.93   1
   1   2   4  918.66   20.18   2
   2   2   4  321.50    7.87   3
   2   2   4  320.61    7.72   2
   2   2   4  315.01    8.15   1
   3   2   4   28.67    1.98   1
   3   2   4   35.32    1.73   2
   4   2   4  536.98   13.64   3
   4   2   4  533.74   12.64   2
   4   2   4  538.17   13.13   1
   5   2   4   30.79    2.12   3
   5   2   4   32.85    2.19   1
   5   2   4   43.57    2.33   2
   6   2   4    2.76    1.02   3
   6   2   4    1.86    0.92   2
  -7  -2  -4    7.07    1.33   1
   7   2   4    4.48    1.19   3
  -8  -2  -4   33.47    2.71   2
  -8  -2  -4   39.22    2.43   1
   8   2   4   36.57    2.85   3
  -9  -2  -4   26.68    2.63   2
  -9  -2  -4   26.19    2.26   1
   9   2   4   22.65    2.79   3
 -10  -2  -4   16.97    2.33   2
  10   2   4   19.54    2.83   3
  11   2   4   12.07    2.52   3
 -11  -2  -4   14.04    2.32   2
 -12  -2  -4   11.70    2.35   2
  12   2   4    8.44    2.43   3
  13   2   4   -0.56    1.65   3
 -13  -2  -4    1.18    1.60   2
  14   2   4   19.50    3.70   3
 -14  -2  -4   19.98    2.98   2
 -15  -2  -4    2.17    1.62   2
  15   2   4    2.29    2.55   3
 -16  -2  -4    4.50    2.37   2
 -13   3   4    1.22    2.18   2
  13  -3  -4    1.31    1.81   3
 -12   3   4    1.02    1.76   2
  12  -3  -4    0.23    1.47   3
 -11   3   4    8.85    2.52   2
  11  -3  -4   10.21    2.66   3
  10  -3  -4    6.22    2.09   3
 -10   3   4    4.47    2.20   2
   9  -3  -4   21.23    3.07   3
  -9   3   4   21.56    2.84   2
   8  -3  -4    3.96    1.60   3
  -8   3   4    1.43    1.42   2
  -7   3   4   64.77    3.76   2
   7  -3  -4   67.25    4.17   3
   6  -3  -4    6.25    1.53   3
  -6   3   4    6.94    1.48   2
   5  -3  -4   27.90    2.26   3
  -5   3   4   29.95    2.42   2
  -4   3   4    0.23    0.76   2
   4  -3  -4    0.26    0.68   3
   3  -3  -4    0.37    0.65   3
  -3   3   4   -0.39    0.71   2
  -2   3   4  215.56    5.74   1
   2  -3  -4  219.85    6.38   3
  -2   3   4  214.27    6.26   2
   1  -3  -4  388.74    9.79   3
  -1   3   4  387.79    9.52   1
  -1   3   4  387.12    9.64   2
   0  -3  -4  781.52   18.03   3
   0   3   4  735.97   17.48   1
   0   3   4  772.44   17.13   2
   1   3   4    4.37    0.98   1
   1   3   4    2.46    0.68   2
   2   3   4    5.50    1.12   1
   3   3   4   71.92    2.55   2
   3   3   4   75.73    2.98   1
   3   3   4   75.60    2.54   3
   4   3   4  674.07   15.91   1
   4   3   4  675.51   15.23   2
   5   3   4   30.76    2.00   2
   5   3   4   28.21    1.92   3
   5   3   4   29.83    2.03   1
   6   3   4  277.20    7.85   2
   6   3   4  269.49    7.78   1
   6   3   4  279.38    8.56   3
  -8  -3  -4  140.12    5.46   2
   8   3   4  140.08    6.08   3
  -9  -3  -4   10.20    1.89   2
   9   3   4   12.48    2.15   3
  -9  -3  -4   13.95    1.94   1
  10   3   4   13.41    2.49   3
 -10  -3  -4   12.98    2.13   2
  11   3   4    7.98    2.39   3
 -12  -3  -4   25.04    3.06   2
  12   3   4   29.80    3.80   3
 -13  -3  -4   -0.32    1.28   2
  13   3   4    0.64    1.75   3
  14   3   4    4.64    2.54   3
 -14  -3  -4    5.72    1.96   2
  15   3   4    6.09    2.83   3
 -15  -3  -4   -1.37    1.28   2
 -16  -3  -4   13.16    2.88   2
  13  -4  -4    1.33    1.85   3
  12  -4  -4    4.99    2.16   3
 -12   4   4    1.37    2.02   2
 -11   4   4   -0.69    1.77   2
  11  -4  -4    0.86    1.40   3
 -10   4   4    1.32    2.11   2
  10  -4  -4   -1.15    1.29   3
   9  -4  -4    8.62    2.27   3
  -9   4   4   12.51    2.69   2
   8  -4  -4   16.22    2.66   3
  -8   4   4   15.73    2.59   2
   7  -4  -4   24.52    2.84   3
  -7   4   4   21.65    2.59   2
  -6   4   4    0.50    1.09   2
   6  -4  -4   -0.13    0.82   3
  -5   4   4   63.30    3.57   2
   5  -4  -4   64.29    3.59   3
  -4   4   4  238.94    7.44   2
   4  -4  -4  232.46    7.65   3
  -3   4   4  521.21   13.08   2
   3  -4  -4  510.38   13.70   3
  -2   4   4   17.51    1.68   2
   2  -4  -4   19.81    1.44   3
  -2   4   4   22.05    1.68   1
   1  -4  -4  427.30   10.76   3
  -1   4   4  424.75   10.54   1
  -1   4   4  423.87   10.53   2
   0   4   4   18.11    1.58   1
   0   4   4   18.54    1.47   2
   0  -4  -4   18.91    1.01   3
   1   4   4  294.67    7.94   1
  -1  -4  -4  299.77    7.29   3
   1   4   4  298.23    7.57   2
  -2  -4  -4    3.50    0.46   3
   2   4   4    3.75    0.73   2
   2   4   4    4.47    1.05   1
   3   4   4  119.86    4.22   1
  -3  -4  -4  119.52    3.61   3
   3   4   4  117.93    3.62   2
   4   4   4   24.94    1.98   1
   5   4   4    3.46    0.87   2
   5   4   4    2.81    0.81   3
   5   4   4    2.63    1.04   1
   6   4   4  427.65   10.85   2
   6   4   4  431.81   11.19   1
   6   4   4  420.15   11.90   3
   7   4   4  540.31   13.83   1
   7   4   4  551.37   13.68   2
   7   4   4  540.44   15.11   3
   8   4   4   44.04    2.67   1
   8   4   4   45.65    3.12   3
  -9  -4  -4    1.17    1.16   2
   9   4   4    1.02    1.23   1
   9   4   4    1.80    1.17   3
 -10  -4  -4    1.09    1.13   2
  10   4   4    0.38    1.19   3
 -11  -4  -4   21.81    2.52   2
  11   4   4   19.62    3.00   3
 -12  -4  -4    1.69    1.43   2
  12   4   4    0.99    1.65   3
 -13  -4  -4   11.26    2.58   2
  13   4   4    7.72    2.49   3
  14   4   4    2.29    2.09   3
 -14  -4  -4    4.08    1.77   2
  15   4   4   10.31    3.44   3
 -15  -4  -4    9.10    2.28   2
  16   4   4   -2.41    1.97   3
 -16  -4  -4   -1.27    1.49   2
  13  -5  -4   10.55    3.35   3
 -12   5   4   -1.25    1.88   2
  12  -5  -4   -0.99    1.44   3
 -11   5   4    5.99    2.22   2
  11  -5  -4    3.98    1.92   3
  10  -5  -4   28.96    3.82   3
 -10   5   4   24.33    3.16   2
  -9   5   4    2.47    1.99   2
   9  -5  -4    6.09    2.03   3
  -8   5   4   51.36    4.02   2
   8  -5  -4   51.05    3.98   3
  -7   5   4   18.68    2.69   2
   7  -5  -4   16.94    2.56   3
  -6   5   4   11.46    2.08   2
   6  -5  -4    8.67    1.77   3
  -5   5   4    5.51    1.46   2
   5  -5  -4    6.08    1.41   3
  -4   5   4  312.49    9.26   2
   4  -5  -4  317.71    9.73   3
  -3   5   4    4.97    1.08   1
   3  -5  -4    4.03    1.08   3
  -3   5   4    3.60    1.09   2
  -2   5   4  158.08    4.99   1
   2  -5  -4  170.16    5.41   3
  -2   5   4  160.12    5.43   2
  -1   5   4    0.54    0.69   2
  -1   5   4    1.50    0.88   1
   1  -5  -4    0.70    0.51   3
   0   5   4  189.85    5.72   1
   0   5   4  184.09    5.44   2
   0  -5  -4  188.63    5.18   3
   1   5   4    9.56    1.10   2
  -1  -5  -4    8.07    0.66   3
   1   5   4   11.29    1.43   1
   2   5   4   49.07    2.71   1
  -2  -5  -4   55.49    2.01   3
   2   5   4   57.37    2.34   2
  -4  -5  -4    1.85    0.67   3
   4   5   4    1.68    0.88   1
   6   5   4   10.58    1.61   1
   6   5   4    8.24    1.19   2
   6   5   4   10.58    1.43   3
   7   5   4    0.28    0.67   3
   7   5   4    0.39    0.86   1
   7   5   4    0.22    0.76   2
   8   5   4    2.94    1.12   2
   8   5   4    1.84    0.95   3
   8   5   4    1.09    0.68   1
   9   5   4    2.99    1.23   1
   9   5   4    1.91    1.28   3
  -9  -5  -4    4.47    1.40   2
  10   5   4   28.64    3.15   3
 -10  -5  -4   27.36    2.63   2
  11   5   4   22.83    3.11   3
 -11  -5  -4   26.32    2.62   2
  12   5   4   20.11    3.35   3
 -12  -5  -4   21.22    2.66   2
  13   5   4    7.35    2.56   3
 -13  -5  -4    6.83    1.87   2
  14   5   4   -1.18    1.79   3
 -14  -5  -4    0.64    1.38   2
  15   5   4   -1.35    2.22   3
  16   5   4    0.12    2.20   3
  12  -6  -4   12.81    3.32   3
 -11   6   4    0.58    1.77   2
  11  -6  -4   -0.59    1.29   3
 -10   6   4    0.11    1.72   2
  10  -6  -4   -0.01    1.40   3
   9  -6  -4    7.87    2.25   3
  -9   6   4    7.20    2.28   2
   8  -6  -4    0.69    1.22   3
  -8   6   4    2.92    1.90   2
   7  -6  -4    0.44    1.15   3
  -7   6   4   -0.49    1.30   2
   6  -6  -4  143.49    6.40   3
  -6   6   4  153.33    6.39   2
   5  -6  -4   23.09    2.27   3
   4  -6  -4    1.57    0.90   3
  -4   6   4    0.80    1.01   2
  -4   6   4    1.81    1.01   1
  -3   6   4    5.36    1.33   1
  -3   6   4    5.91    1.34   2
   3  -6  -4    5.35    1.14   3
  -2   6   4   57.88    3.08   2
  -2   6   4   60.94    2.91   1
   2  -6  -4   61.77    2.91   3
   1  -6  -4    1.07    0.62   3
  -1   6   4    1.39    1.09   1
  -1   6   4    0.67    0.72   2
   0  -6  -4   19.04    1.34   3
   0   6   4   17.69    1.60   2
   0   6   4   22.37    2.07   1
  -1  -6  -4   20.49    1.21   3
   1   6   4   27.25    1.76   2
   1   6   4   20.60    2.00   1
   3   6   4   27.92    1.65   2
  -3  -6  -4   32.56    1.68   3
   3   6   4   32.07    2.38   1
  -4  -6  -4   97.76    3.59   3
   4   6   4   99.63    4.12   1
   4   6   4   94.30    3.24   2
  -5  -6  -4   58.52    2.83   3
   5   6   4   56.89    3.12   1
   5   6   4   56.96    2.42   2
   6   6   4    4.77    1.34   1
   6   6   4    3.39    0.85   2
  -6  -6  -4    5.12    1.17   3
   7   6   4   19.67    1.87   3
   7   6   4   23.33    2.13   1
   8   6   4   26.07    2.16   2
   8   6   4   40.16    2.59   1
   8   6   4   38.47    2.72   3
   9   6   4   45.45    3.35   3
  10   6   4   43.30    3.57   3
 -10  -6  -4   39.98    2.93   2
  10   6   4   42.61    2.91   1
 -11  -6  -4    1.09    0.99   2
  11   6   4    0.33    1.32   3
 -12  -6  -4    0.18    1.10   2
  12   6   4    1.11    1.59   3
  13   6   4    1.39    1.79   3
 -13  -6  -4    0.98    1.36   2
  14   6   4    5.22    2.76   3
  15   6   4    8.55    3.24   3
  16   6   4   -0.38    2.62   3
  12  -7  -4    7.76    2.79   3
 -11   7   4    3.50    2.26   2
  10  -7  -4    1.01    1.51   3
 -10   7   4    1.18    2.33   2
   9  -7  -4   -0.15    1.24   3
  -9   7   4   -0.38    1.95   2
   8  -7  -4   -0.85    1.09   3
  -8   7   4   -0.95    1.75   2
  -7   7   4    0.19    1.47   2
   7  -7  -4   -0.27    1.02   3
  -6   7   4   13.10    2.36   2
   6  -7  -4   10.09    2.04   3
  -5   7   4   21.45    2.57   2
   5  -7  -4   26.69    2.80   3
  -4   7   4    3.81    1.39   2
   4  -7  -4    4.70    1.26   3
  -4   7   4    4.22    1.44   1
  -3   7   4    2.79    1.16   1
   3  -7  -4    2.46    1.05   3
  -3   7   4    2.96    1.31   2
  -2   7   4    7.98    1.46   2
   2  -7  -4    9.22    1.35   3
  -1   7   4   27.64    2.11   2
  -1   7   4   28.23    2.35   1
   1  -7  -4   29.61    1.88   3
   0  -7  -4  380.60   10.32   3
   0   7   4  407.80   10.28   2
   0   7   4  383.77   10.71   1
  -1  -7  -4    4.98    0.78   3
   1   7   4    4.56    0.98   2
   1   7   4    6.46    1.56   1
   3   7   4   40.31    2.76   1
   3   7   4   45.39    2.10   2
  -3  -7  -4   45.52    2.17   3
   4   7   4    8.12    1.71   1
   4   7   4    6.03    0.91   2
  -4  -7  -4    6.86    1.08   3
   5   7   4   -0.63    0.51   2
   5   7   4    0.63    1.02   1
  -5  -7  -4    0.50    0.67   3
   6   7   4  203.60    6.85   1
   6   7   4  204.12    5.95   2
  -6  -7  -4  205.53    6.89   3
   7   7   4   62.22    3.01   2
  -7  -7  -4   55.32    3.31   3
   7   7   4   52.46    3.19   1
  -8  -7  -4   11.22    1.89   3
   8   7   4    9.71    1.36   2
   8   7   4   11.30    1.80   1
  -9  -7  -4   13.11    1.87   2
   9   7   4    8.47    1.66   1
 -10  -7  -4   33.44    2.63   2
  10   7   4   36.22    3.27   3
  11   7   4    1.29    1.43   3
 -11  -7  -4   -0.12    1.04   2
  12   7   4   11.62    2.75   3
  13   7   4    6.81    2.55   3
  14   7   4    1.99    1.88   3
 -16  -7  -4    3.34    2.77   3
  11  -8  -4   -0.05    1.64   3
 -11   8   4   -0.85    2.30   2
  10  -8  -4    0.62    1.53   3
 -10   8   4   -0.26    2.35   2
  -9   8   4    1.11    2.07   2
   9  -8  -4    1.25    1.60   3
  -8   8   4    1.99    2.00   2
   8  -8  -4    3.56    1.76   3
   7  -8  -4   22.54    2.99   3
  -7   8   4   21.56    3.13   2
  -6   8   4  170.95    7.19   2
   6  -8  -4  174.20    7.54   3
  -5   8   4    9.22    2.11   2
   5  -8  -4    6.10    1.65   3
  -4   8   4    2.94    1.24   2
   4  -8  -4    4.87    1.34   3
  -4   8   4    4.72    1.57   1
   3  -8  -4    1.88    0.97   3
  -3   8   4    2.08    1.31   1
  -3   8   4    1.84    1.08   2
  -2   8   4   22.27    2.19   1
   2  -8  -4   23.60    1.98   3
  -2   8   4   20.85    2.10   2
   1  -8  -4   13.52    1.52   3
  -1   8   4   11.67    1.80   1
  -1   8   4   13.54    1.61   2
   0  -8  -4  145.59    4.86   3
   0   8   4  146.85    5.06   2
   0   8   4  137.85    5.36   1
  -1  -8  -4    1.00    0.58   3
   1   8   4    0.70    0.57   2
   1   8   4    0.87    1.24   1
  -2  -8  -4    1.04    0.64   3
   2   8   4    0.96    1.26   1
   2   8   4    0.78    0.63   2
   3   8   4    0.76    0.65   2
  -3  -8  -4    0.55    0.58   3
   3   8   4    0.54    1.07   1
   4   8   4   62.06    3.55   1
  -4  -8  -4   65.38    2.99   3
   4   8   4   64.09    2.56   2
  -5  -8  -4   -0.16    0.67   3
   5   8   4   -0.31    0.51   2
   5   8   4   -0.73    1.14   1
  -6  -8  -4   95.55    4.21   3
   6   8   4   88.80    3.36   2
   6   8   4   84.87    4.24   1
   7   8   4   31.40    2.11   2
  -7  -8  -4   34.18    2.66   3
   7   8   4   29.88    2.56   1
   8   8   4   67.89    3.63   1
   8   8   4   81.45    3.58   2
  -8  -8  -4   80.31    4.27   3
   9   8   4   11.16    1.97   1
  -9  -8  -4    9.94    2.09   3
  -9  -8  -4   10.83    1.61   2
  10   8   4   27.86    2.52   1
 -10  -8  -4   24.21    2.94   3
 -11  -8  -4   19.01    3.05   3
 -12  -8  -4   30.45    3.78   3
 -13  -8  -4    3.73    2.00   3
 -14  -8  -4    4.24    1.99   3
 -15  -8  -4    0.81    1.78   3
 -16  -8  -4    0.90    1.98   3
  10  -9  -4    1.35    1.59   3
 -10   9   4    1.16    2.34   2
  -9   9   4   -1.28    2.18   2
   9  -9  -4    1.16    1.67   3
  -8   9   4   16.16    3.17   2
   8  -9  -4    8.56    2.32   3
  -7   9   4    1.18    1.85   2
   7  -9  -4   -1.00    1.18   3
  -6   9   4    2.55    1.72   2
   6  -9  -4    1.12    1.30   3
   5  -9  -4    0.55    1.16   3
  -5   9   4   -0.86    1.07   2
  -4   9   4    5.97    1.97   2
   4  -9  -4    4.85    1.46   3
  -3   9   4    0.18    1.16   1
  -3   9   4   -0.18    1.01   2
   3  -9  -4   -0.74    0.79   3
  -2   9   4    6.65    1.74   1
  -2   9   4    6.70    1.42   2
   2  -9  -4    5.11    1.27   3
  -1   9   4  179.04    6.14   2
   1  -9  -4  175.91    6.06   3
  -1   9   4  177.92    6.45   1
   0   9   4  364.44   10.90   1
   0   9   4  385.24   10.28   2
   0  -9  -4  382.59   10.61   3
   1   9   4   -0.18    0.35   2
   1   9   4   -0.08    1.20   1
  -1  -9  -4    0.34    0.54   3
   2   9   4    1.43    0.74   2
   2   9   4    3.65    1.54   1
  -2  -9  -4    2.01    0.72   3
  -3  -9  -4    5.79    1.10   3
   3   9   4    7.11    1.06   2
   3   9   4    6.65    1.92   1
  -4  -9  -4    3.42    0.99   3
   4   9   4    3.18    0.78   2
   4   9   4    2.60    1.50   1
  -5  -9  -4   20.36    1.86   3
   5   9   4   17.54    2.22   1
   5   9   4   18.18    1.35   2
  -6  -9  -4   86.84    4.16   3
   6   9   4   78.75    4.38   1
   6   9   4   86.35    3.20   2
  -7  -9  -4    1.24    0.93   3
   7   9   4   -1.18    1.29   1
   7   9   4    0.47    0.70   2
   8   9   4    5.79    1.68   1
  -8  -9  -4    7.27    1.74   3
   9   9   4   34.24    3.08   1
  -9  -9  -4   36.10    3.18   3
  10   9   4   32.99    3.17   1
 -10  -9  -4   28.43    3.25   3
 -11  -9  -4    6.57    1.86   3
 -12  -9  -4    4.42    1.69   3
 -13  -9  -4    2.19    1.87   3
 -14  -9  -4    5.10    2.13   3
 -15  -9  -4    1.95    1.72   3
 -16  -9  -4   -0.68    1.66   3
 -10  10   4   18.04    4.04   2
  -9  10   4    3.02    2.29   2
   8 -10  -4    1.14    1.65   3
  -8  10   4    1.77    2.11   2
   7 -10  -4   54.38    4.43   3
  -7  10   4   54.39    4.39   2
  -6  10   4    0.71    1.47   2
   6 -10  -4   -0.26    1.21   3
   5 -10  -4   -0.14    1.08   3
  -5  10   4    1.67    1.89   2
   4 -10  -4   41.17    3.24   3
  -4  10   4   41.36    3.40   2
  -3  10   4   77.93    4.34   2
  -3  10   4   71.44    4.04   1
   3 -10  -4   72.56    4.11   3
  -2  10   4    5.13    1.41   2
   2 -10  -4    4.54    1.29   3
  -2  10   4    3.43    1.76   1
  -1  10   4   99.90    4.93   1
  -1  10   4  102.78    4.55   2
   1 -10  -4  116.13    4.63   3
   0  10   4   79.49    4.29   1
   0 -10  -4   77.64    3.64   3
   0  10   4   80.81    3.65   2
   1  10   4   46.15    3.27   1
   2  10   4    1.38    0.75   2
  -2 -10  -4    1.96    0.83   3
   2  10   4    2.70    1.70   1
   3  10   4   45.85    3.41   1
  -3 -10  -4   48.43    2.78   3
   3  10   4   50.40    2.54   2
   4  10   4   19.61    1.52   2
   4  10   4   15.43    2.48   1
  -4 -10  -4   14.33    1.70   3
  -5 -10  -4    6.97    1.47   3
   5  10   4    5.28    1.74   1
   5  10   4    6.14    0.94   2
  -6 -10  -4   24.40    2.28   3
   6  10   4   28.35    2.93   1
  -7 -10  -4   36.35    2.90   3
   7  10   4   34.34    3.06   1
  -8 -10  -4    6.93    1.63   3
   8  10   4    7.50    2.00   1
  -9 -10  -4   27.67    3.19   3
   9  10   4   28.87    3.12   1
  10  10   4   50.16    3.71   1
 -10 -10  -4   53.35    4.16   3
  11  10   4   27.06    3.16   1
 -11 -10  -4   26.96    3.63   3
 -12 -10  -4   20.52    3.11   3
 -13 -10  -4    0.74    1.74   3
 -14 -10  -4    7.85    2.53   3
 -15 -10  -4    3.09    2.10   3
 -16 -10  -4   -0.49    2.09   3
  -9  11   4    7.93    3.29   2
  -8  11   4    6.60    2.90   2
  -7  11   4   -1.35    1.82   2
  -6  11   4    1.15    1.67   2
   5 -11  -4   -0.29    1.22   3
  -5  11   4   -0.09    1.58   2
  -4  11   4    7.57    2.01   2
   4 -11  -4   12.07    2.28   3
  -3  11   4   10.75    2.46   1
   3 -11  -4    8.99    1.94   3
  -3  11   4    6.83    1.84   2
  -2  11   4    0.46    1.08   2
  -2  11   4    0.05    1.74   1
   2 -11  -4    0.70    0.94   3
  -1  11   4    1.43    0.89   2
   1 -11  -4    2.32    1.06   3
  -1  11   4    2.28    1.95   1
   0  11   4    1.20    1.76   1
   0  11   4    0.80    0.80   2
   0 -11  -4    0.14    0.70   3
   1  11   4   31.70    2.15   2
  -1 -11  -4   33.54    2.22   3
   1  11   4   41.24    3.79   1
   2  11   4   25.39    1.95   2
   2  11   4   34.94    3.47   1
  -2 -11  -4   25.77    2.11   3
   3  11   4   20.96    2.97   1
  -3 -11  -4   19.10    1.95   3
   3  11   4   19.57    1.72   2
   4  11   4   13.30    2.70   1
  -5 -11  -4   30.32    2.46   3
   5  11   4   35.25    3.48   1
  -6 -11  -4   18.61    2.31   3
   6  11   4   23.24    2.77   1
  -7 -11  -4    5.79    1.55   3
   7  11   4    7.86    2.23   1
  -8 -11  -4   -0.60    1.21   3
   8  11   4    0.32    1.64   1
   9  11   4    3.36    1.90   1
  -9 -11  -4    1.07    1.38   3
  10  11   4    2.65    1.72   1
 -10 -11  -4    1.40    1.63   3
  11  11   4   17.50    2.64   1
 -11 -11  -4   17.28    3.14   3
 -12 -11  -4    0.16    1.44   3
 -13 -11  -4    1.75    1.88   3
 -14 -11  -4    7.49    2.56   3
 -15 -11  -4    4.39    2.21   3
  -8  12   4   -1.33    2.46   2
  -7  12   4    4.78    2.40   2
  -6  12   4    0.30    1.74   2
  -5  12   4   36.09    3.82   2
  -4  12   4    1.14    1.52   2
  -3  12   4   -0.49    1.25   2
  -3  12   4    3.15    2.11   1
  -2  12   4   34.54    2.97   2
  -2  12   4   31.71    3.55   1
  -1  12   4   19.96    2.25   2
  -1  12   4   18.27    3.00   1
   0 -12  -4    1.86    0.99   3
   0  12   4   -0.18    0.50   2
   0  12   4    1.42    2.21   1
   1  12   4   27.92    3.26   1
  -1 -12  -4   33.20    2.42   3
   1  12   4   30.38    2.18   2
   2  12   4   14.68    1.57   2
   2  12   4   17.06    3.09   1
  -2 -12  -4   12.91    1.76   3
   3  12   4   13.35    2.84   1
  -3 -12  -4    9.79    1.52   3
   4  12   4   -1.15    1.70   1
  -4 -12  -4   -0.50    0.72   3
   5  12   4   -0.57    1.47   1
  -5 -12  -4   -1.80    0.77   3
  -6 -12  -4    7.12    1.62   3
   6  12   4   10.55    2.42   1
  -7 -12  -4   -0.38    1.03   3
   7  12   4    2.11    1.70   1
   8  12   4   34.63    3.79   1
  -8 -12  -4   24.53    2.86   3
  -9 -12  -4   31.54    3.06   3
   9  12   4   38.35    3.91   1
 -10 -12  -4   10.58    2.47   3
  10  12   4    7.73    2.19   1
 -11 -12  -4   -1.08    1.43   3
  11  12   4   -1.49    1.85   1
 -12 -12  -4   11.36    2.98   3
 -13 -12  -4    5.88    2.32   3
 -14 -12  -4    1.31    1.99   3
 -15 -12  -4    1.20    2.14   3
  -8  13   4    4.99    3.16   2
  -7  13   4   13.50    3.30   2
  -6  13   4   -1.66    1.91   2
  -5  13   4    3.37    1.96   2
  -4  13   4    1.12    1.80   2
  -3  13   4    6.72    1.99   2
  -3  13   4   10.58    2.83   1
  -2  13   4    9.40    2.64   1
  -2  13   4   11.24    2.04   2
  -1  13   4   20.34    2.32   2
  -1  13   4   13.15    2.93   1
   0  13   4    0.08    0.51   2
   0  13   4    4.10    2.43   1
   1  13   4   20.87    3.18   1
   2  13   4   -0.19    2.20   1
   3  13   4    7.32    2.95   1
   4  13   4    1.20    2.31   1
  -5 -13  -4   10.96    1.90   3
   5  13   4   11.65    3.06   1
  -6 -13  -4    9.09    1.98   3
   6  13   4    5.00    2.45   1
  -7 -13  -4    5.06    1.73   3
   7  13   4    4.36    2.44   1
   8  13   4   15.48    3.22   1
  -8 -13  -4   11.01    2.35   3
  -9 -13  -4   -1.01    1.29   3
   9  13   4   -1.04    2.00   1
 -10 -13  -4    4.75    1.86   3
  10  13   4    2.88    2.30   1
 -11 -13  -4   25.10    3.70   3
  11  13   4   29.66    3.80   1
 -12 -13  -4   -1.17    1.48   3
 -13 -13  -4    3.88    2.10   3
 -14 -13  -4    6.18    2.36   3
 -15 -13  -4   -0.64    2.17   3
  -7  14   4    1.39    2.62   2
  -6  14   4    0.77    2.11   2
  -5  14   4   18.05    3.14   2
  -4  14   4    4.69    2.19   2
  -3  14   4    2.04    1.68   2
  -2  14   4    0.46    1.25   2
  -2  14   4    0.02    2.39   1
  -1  14   4   -0.37    1.96   1
   0  14   4    1.57    2.22   1
   1  14   4    1.78    2.33   1
   2  14   4   11.83    3.28   1
   3  14   4    1.59    2.81   1
   4  14   4    3.13    2.82   1
   5  14   4   -2.85    2.27   1
   6  14   4   14.36    3.34   1
   7  14   4   11.58    2.79   1
   8  14   4    1.72    2.61   1
   9  14   4    4.82    2.76   1
  -9 -14  -4    0.90    1.45   3
 -10 -14  -4   20.70    3.30   3
  10  14   4   23.05    3.71   1
  11  14   4    2.34    2.58   1
 -11 -14  -4    2.46    1.82   3
 -12 -14  -4    6.09    2.29   3
 -13 -14  -4    3.44    2.22   3
 -14 -14  -4   -0.86    1.87   3
 -15 -14  -4    1.61    2.45   3
  -7  15   4    0.23    2.84   2
  -6  15   4   -0.73    2.11   2
  -5  15   4    4.05    2.18   2
  -4  15   4   -0.70    1.81   2
  -2  15   4   10.19    2.90   1
  -1  15   4    1.03    2.26   1
   0  15   4    1.03    2.12   1
   1  15   4    3.24    2.43   1
   2  15   4    6.07    2.94   1
   3  15   4   14.44    3.30   1
   4  15   4    2.40    2.84   1
   5  15   4   17.61    3.81   1
   6  15   4   46.84    4.50   1
   7  15   4    4.59    3.07   1
   8  15   4   11.65    3.53   1
   9  15   4   11.80    3.69   1
  10  15   4    1.73    2.94   1
  11  15   4    1.41    2.19   1
  12  15   4    8.85    3.32   1
  -2  16   4    1.35    2.39   1
  -1  16   4    1.85    2.34   1
   0  16   4   -0.43    2.01   1
   1  16   4    3.15    2.54   1
   2  16   4    0.31    2.42   1
   3  16   4    4.68    2.87   1
   4  16   4   -0.10    2.98   1
   5  16   4   17.23    3.74   1
   7  16   4   11.15    3.71   1
   8  16   4    3.69    3.15   1
   9  16   4    3.77    3.35   1
  10  16   4    7.45    3.69   1
  11  16   4   -1.96    3.33   1
  12  16   4    6.75    3.36   1
  -1  17   4    2.47    2.29   1
   0  17   4   -0.38    2.03   1
   1  17   4    1.39    2.16   1
   2  17   4    0.81    2.03   1
   3  17   4    0.78    2.34   1
   4  17   4    4.44    3.15   1
   5  17   4    2.57    2.85   1
   6  17   4    5.82    3.33   1
   7  17   4    4.05    3.36   1
   8  17   4    7.29    3.87   1
   9  17   4    1.39    3.63   1
  10  17   4    1.27    3.73   1
  11  17   4    3.55    3.56   1
  12  17   4    2.44    3.69   1
  -1  18   4    0.57    1.97   1
   0  18   4    2.42    1.86   1
   1  18   4    3.36    2.20   1
   2  18   4    2.77    2.27   1
   3  18   4    6.62    3.11   1
   4  18   4   -0.84    2.64   1
   5  18   4   -0.08    2.64   1
   6  18   4    2.28    3.02   1
   7  18   4   -0.07    2.69   1
   8  18   4    1.26    3.69   1
   9  18   4   12.11    5.01   1
  10  18   4    3.45    4.60   1
  11  18   4   11.44    4.50   1
  -1  19   4    0.63    2.15   1
   0  19   4    2.70    2.20   1
   1  19   4    1.17    2.91   1
   2  19   4    2.51    2.88   1
   3  19   4   -0.15    2.58   1
   4  19   4    3.21    2.83   1
   5  19   4    1.04    2.64   1
   6  19   4    1.69    3.32   1
   7  19   4   -1.79    3.18   1
   8  19   4    5.48    3.87   1
   9  19   4    2.70    4.90   1
  10  19   4   -3.66    4.89   1
   0  20   4   -0.80    2.11   1
   1  20   4   -0.04    2.44   1
   2  20   4    1.66    2.73   1
   3  20   4   -0.57    2.80   1
   4  20   4   -0.84    3.43   1
   5  20   4    3.74    3.13   1
   6  20   4    2.16    3.65   1
   7  20   4   -1.23    4.09   1
  -6 -20   5   -0.88    2.20   3
  -5 -20   5    2.95    2.11   3
  -4 -20   5    0.08    1.85   3
  -3 -20   5   -0.87    1.48   3
  -2 -20   5    1.48    1.82   3
  -1 -20   5    0.17    1.80   3
   0 -20   5   -0.53    2.08   3
  -8 -19   5    1.83    2.57   3
   8  19  -5   -1.58    3.95   1
  -7 -19   5    1.91    2.16   3
   7  19  -5    4.61    4.27   1
   6  19  -5    7.56    4.02   1
  -6 -19   5   10.91    3.13   3
   5  19  -5    1.58    3.00   1
  -5 -19   5    0.77    1.90   3
   4  19  -5   -2.68    2.70   1
  -4 -19   5   -0.21    1.48   3
   3  19  -5    0.62    2.60   1
  -3 -19   5   -0.87    1.41   3
   2  19  -5    3.70    2.34   1
  -2 -19   5   -2.01    0.97   3
  -1 -19   5    9.05    2.51   3
   1  19  -5    2.70    2.43   1
   0  19  -5    3.37    2.79   1
   0 -19   5   15.21    3.32   3
   1 -19   5    1.41    1.66   3
  -1  19  -5   -0.50    2.74   1
  -2  19  -5    3.96    3.35   1
   2 -19   5    1.43    2.03   3
  -9 -18   5   -0.43    1.93   3
   9  18  -5    3.42    4.19   1
   8  18  -5    2.91    3.65   1
  -8 -18   5   -1.87    1.62   3
  -7 -18   5    2.18    2.01   3
   7  18  -5    9.50    3.96   1
   6  18  -5    2.63    3.51   1
  -6 -18   5   -0.22    1.57   3
  -5 -18   5    5.08    2.25   3
   5  18  -5    0.88    2.92   1
  -4 -18   5   -0.46    1.55   3
   4  18  -5   -1.10    2.02   1
  -3 -18   5    9.79    2.81   3
   3  18  -5    5.83    2.72   1
  -2 -18   5   -0.88    1.28   3
   2  18  -5    0.13    1.72   1
  -1 -18   5    5.23    2.17   3
   1  18  -5    3.60    2.27   1
   0  18  -5    3.28    2.36   1
   0 -18   5    0.90    1.50   3
  -1  18  -5   -0.84    2.60   1
   1 -18   5    1.70    1.58   3
  -2  18  -5    0.30    2.72   1
   2 -18   5   -0.38    1.36   3
  -3  18  -5    2.80    3.00   1
   3 -18   5    0.32    1.65   3
   4 -18   5    0.36    1.89   3
  -4  18  -5    4.04    3.63   1
 -10 -17   5   -2.30    1.87   3
  -9 -17   5    0.07    1.82   3
   9  17  -5    2.57    3.22   1
  -8 -17   5   -1.09    1.34   3
   8  17  -5    3.17    3.28   1
   7  17  -5   18.17    4.12   1
   6  17  -5    2.79    3.25   1
  -6 -17   5   -0.89    1.31   3
   5  17  -5    1.63    2.72   1
  -5 -17   5    2.43    1.65   3
  -4 -17   5    9.47    2.55   3
   4  17  -5    3.27    2.81   1
  -3 -17   5    0.12    1.33   3
   3  17  -5   -0.99    2.73   1
   2  17  -5    0.68    1.94   1
  -2 -17   5    3.63    1.97   3
  -1 -17   5   -0.35    1.25   3
   1  17  -5    1.63    2.12   1
   0 -17   5   10.14    2.48   3
   0  17  -5   12.10    3.06   1
  -1  17  -5    3.86    2.52   1
   1 -17   5    0.84    1.66   3
   2 -17   5   -0.41    1.38   3
  -2  17  -5    6.49    2.80   1
   3 -17   5    1.73    1.59   3
  -3  17  -5    6.64    2.85   1
  -4  17  -5    6.26    2.93   1
   4 -17   5    2.58    1.92   3
   5 -17   5   -3.80    1.45   3
   6 -17   5    6.99    2.84   3
 -11 -16   5    0.02    2.06   3
 -10 -16   5    0.40    1.88   3
  -9 -16   5    0.10    1.78   3
   8  16  -5    4.36    3.11   1
  -8 -16   5    1.33    1.79   3
   7  16  -5   -0.56    2.62   1
  -7 -16   5    0.25    1.32   3
  -6 -16   5    0.79    1.74   3
   6  16  -5   -2.67    2.62   1
   5  16  -5    4.06    3.00   1
  -5 -16   5    7.94    2.40   3
  -4 -16   5    0.97    1.55   3
   4  16  -5    1.33    2.72   1
   3  16  -5   -1.96    2.19   1
  -3 -16   5    0.73    1.58   3
   2  16  -5   -0.12    2.65   1
  -2 -16   5    0.21    1.43   3
  -1 -16   5    0.44    1.33   3
   1  16  -5    3.80    2.56   1
   0 -16   5    0.75    1.49   3
   0  16  -5    3.08    2.55   1
   1 -16   5    0.86    1.25   3
  -1  16  -5    2.67    2.50   1
   2 -16   5   11.00    2.67   3
  -2  16  -5    8.62    2.81   1
   3 -16   5    0.56    1.53   3
  -3  16  -5    0.53    2.27   1
   4 -16   5    3.58    1.75   3
  -4  16  -5    4.23    2.71   1
  -5  16  -5    1.54    2.49   1
   5 -16   5   -0.44    1.36   3
   6 -16   5    2.13    1.97   3
   7 -16   5   -1.44    1.86   3
 -10 -15   5    4.45    2.31   3
  -9 -15   5    0.46    1.59   3
  -8 -15   5   -0.37    1.40   3
   8  15  -5    0.51    2.68   1
  -7 -15   5    7.95    2.45   3
   7  15  -5    8.58    3.30   1
  -6 -15   5    4.64    1.95   3
   6  15  -5    5.15    2.70   1
   5  15  -5   -0.35    2.36   1
  -5 -15   5    2.07    1.68   3
   4  15  -5    2.14    2.50   1
  -4 -15   5    1.50    1.50   3
  -3 -15   5    2.95    1.81   3
   3  15  -5   -2.40    2.49   1
   2  15  -5    4.56    2.87   1
  -2 -15   5    7.83    2.30   3
   1  15  -5   16.31    3.40   1
  -1 -15   5   16.26    3.12   3
   0  15  -5    4.37    2.86   1
   0 -15   5    6.11    2.11   3
  -1  15  -5    1.14    2.71   1
   1 -15   5    2.41    1.58   3
  -2  15  -5    0.40    2.54   1
   2 -15   5    0.95    1.62   3
  -3  15  -5    9.68    3.02   1
   3 -15   5   14.64    3.06   3
  -4  15  -5   -1.12    2.14   1
   4 -15   5   -0.41    1.28   3
  -5  15  -5    5.79    2.87   1
   5 -15   5    3.63    1.83   3
   6 -15   5    1.88    1.71   3
   7 -15   5    1.41    1.90   3
   8 -15   5   -1.42    1.90   3
 -12 -14   5    5.11    2.51   3
 -11 -14   5    2.91    2.22   3
 -10 -14   5    3.33    1.96   3
  -9 -14   5    7.72    2.52   3
  -8 -14   5    1.73    1.65   3
   7  14  -5    2.61    2.74   1
  -7 -14   5    4.63    2.15   3
  -6 -14   5    0.68    1.54   3
   6  14  -5   -1.62    1.87   1
  -5 -14   5   12.99    2.81   3
   5  14  -5   18.19    3.53   1
  -4 -14   5   14.25    2.76   3
   4  14  -5   18.50    3.54   1
   3  14  -5    0.42    2.32   1
  -3 -14   5   -1.34    1.37   3
   2  14  -5   17.00    3.67   1
  -2 -14   5   16.34    2.97   3
  -1 -14   5   12.24    2.59   3
   1  14  -5   11.83    3.08   1
   0  14  -5   -0.85    2.27   1
   0 -14   5    1.19    1.50   3
   1 -14   5    1.62    1.39   3
  -1  14  -5    3.12    2.85   1
  -2  14  -5    0.42    2.62   1
   2 -14   5    1.11    1.42   3
  -3  14  -5    0.26    2.33   1
   3 -14   5   -0.64    1.16   3
  -4  14  -5   11.22    3.08   1
   4 -14   5   10.94    2.51   3
  -5  14  -5    0.22    2.82   1
   5 -14   5    2.05    1.73   3
   6 -14   5    4.97    2.17   3
   7 -14   5    2.18    1.79   3
   8 -14   5    0.21    1.67   3
  -9  14  -5    1.11    2.44   2
 -12 -13   5    1.53    2.03   3
 -11 -13   5    0.45    1.59   3
 -10 -13   5    2.50    1.96   3
  -9 -13   5    7.75    2.55   3
   8  13  -5   39.14    4.38   1
  -8 -13   5   29.32    3.96   3
  -7 -13   5   -0.04    1.32   3
   7  13  -5   -0.68    2.24   1
   6  13  -5    8.32    2.63   1
  -6 -13   5    3.96    1.86   3
   5  13  -5    8.74    2.65   1
  -5 -13   5    8.79    2.32   3
   4  13  -5    6.41    2.56   1
  -4 -13   5    3.22    1.82   3
   3  13  -5   20.93    3.47   1
  -3 -13   5   16.75    2.84   3
   2  13  -5   36.92    4.54   1
  -2 -13   5   23.83    3.22   3
  -1 -13   5   20.48    3.08   3
   1  13  -5   21.10    3.45   1
   0 -13   5   27.21    3.33   3
   0  13  -5   32.15    4.03   1
   1 -13   5   36.83    3.50   3
  -1  13  -5   40.21    4.33   1
  -2  13  -5   26.73    3.53   1
   2 -13   5   38.10    3.69   3
   3 -13   5   -0.29    0.99   3
  -3  13  -5    0.15    1.94   1
   4 -13   5    0.92    1.32   3
  -4  13  -5   -0.90    1.96   1
  -5  13  -5   -1.60    2.06   1
   5 -13   5   -0.11    1.46   3
   6 -13   5   12.87    2.86   3
  -6  13  -5   13.37    2.63   2
  -6  13  -5   13.22    3.26   1
   7 -13   5    2.71    2.00   3
  -7  13  -5    5.96    2.07   2
  -8  13  -5    0.36    1.93   2
   8 -13   5    2.71    1.89   3
  -9  13  -5    1.14    2.17   2
   9 -13   5    1.42    1.91   3
 -13 -12   5    1.48    2.45   3
 -12 -12   5   -1.12    1.35   3
 -11 -12   5    1.31    1.55   3
 -10 -12   5   -0.72    1.64   3
  -9 -12   5    2.95    1.71   3
  -8 -12   5    0.04    1.53   3
   8  12  -5    4.94    2.37   1
  -7 -12   5   25.13    3.55   3
   7  12  -5   32.32    4.00   1
   6  12  -5   63.43    4.64   1
  -6 -12   5   63.02    4.77   3
  -5 -12   5   69.38    4.89   3
   5  12  -5   86.08    5.13   1
   4  12  -5   40.79    4.16   1
  -4 -12   5   35.68    3.43   3
  -3 -12   5   43.86    3.91   3
   3  12  -5   45.66    4.15   1
   2  12  -5  130.62    6.31   1
  -2 -12   5  131.78    6.71   3
  -1 -12   5    0.35    1.38   3
   1  12  -5    1.96    2.03   1
   0 -12   5    1.93    1.31   3
   0  12  -5    1.95    1.99   1
  -1  12  -5   13.51    2.96   1
   1 -12   5   11.83    2.34   3
   2 -12   5    1.11    1.27   3
  -2  12  -5    2.21    2.18   1
  -3  12  -5   -1.81    1.79   1
   3 -12   5    1.15    1.21   3
   4 -12   5    0.39    1.35   3
  -4  12  -5   -0.29    1.80   1
  -4  12  -5    1.81    1.27   2
   5 -12   5    7.13    2.06   3
  -5  12  -5    6.44    2.56   1
  -5  12  -5    8.73    1.84   2
  -6  12  -5    2.94    1.70   2
  -6  12  -5    1.16    2.29   1
   6 -12   5    0.27    1.49   3
  -7  12  -5    0.32    1.61   2
   7 -12   5   -0.24    1.26   3
  -8  12  -5    2.89    1.96   2
   8 -12   5    1.45    1.60   3
  -9  12  -5    0.52    2.07   2
   9 -12   5    0.47    1.68   3
  10 -12   5    2.71    2.11   3
 -10  12  -5    1.06    2.33   2
 -13 -11   5    1.42    2.24   3
 -12 -11   5    4.01    2.13   3
 -11 -11   5    4.07    2.23   3
 -10 -11   5   -1.39    1.23   3
  -9 -11   5   -0.38    1.31   3
   8  11  -5   40.20    4.07   1
  -8 -11   5   32.18    3.95   3
  -7 -11   5   33.82    3.80   3
   7  11  -5   39.22    3.91   1
  -6 -11   5   13.22    2.58   3
   6  11  -5   13.20    2.70   1
  -5 -11   5    2.14    1.31   3
   5  11  -5    1.10    1.96   1
  -4 -11   5    0.46    1.17   3
   4  11  -5    0.08    1.56   1
   3  11  -5   25.38    3.13   1
  -3 -11   5   20.90    2.74   3
  -2 -11   5    8.28    2.00   3
  -1 -11   5    0.05    1.05   3
   1  11  -5    0.70    1.72   1
   0  11  -5    7.89    2.40   1
   0 -11   5   10.52    2.30   3
   1 -11   5    0.60    1.07   3
  -1  11  -5    3.36    1.91   1
   2 -11   5    8.13    2.03   3
  -2  11  -5    8.46    1.42   2
  -2  11  -5    6.41    2.31   1
  -3  11  -5    8.72    2.41   1
   3 -11   5   11.37    2.20   3
  -4  11  -5   51.21    3.39   2
  -4  11  -5   59.61    4.26   1
   4 -11   5   51.49    4.05   3
  -5  11  -5    0.97    1.91   1
   5 -11   5    3.26    1.60   3
  -5  11  -5    3.24    1.48   2
   6 -11   5    4.44    1.82   3
  -6  11  -5    6.60    1.90   2
  -6  11  -5    2.93    2.06   1
   7 -11   5    6.58    2.24   3
  -7  11  -5    5.22    2.06   2
  -8  11  -5   12.19    2.58   2
   8 -11   5   15.18    3.07   3
   9 -11   5    8.74    2.53   3
  -9  11  -5    8.14    2.75   2
 -10  11  -5    2.60    2.45   2
  10 -11   5    2.21    1.87   3
  11 -11   5   -0.21    2.07   3
 -11  11  -5    1.92    2.71   2
 -13 -10   5    4.14    2.62   3
 -12 -10   5    4.16    2.26   3
 -11 -10   5   -0.42    1.42   3
 -10 -10   5   -0.61    1.39   3
  -9 -10   5    3.75    1.94   3
  -8 -10   5    0.94    1.30   3
   7  10  -5   -0.05    1.53   1
  -7 -10   5    2.11    1.50   3
   6  10  -5    2.03    1.78   1
  -6 -10   5    2.37    1.41   3
  -5 -10   5   35.82    3.25   3
   5  10  -5   30.38    2.88   1
  -4 -10   5  256.98    9.60   3
   4  10  -5  252.87    8.82   1
   3  10  -5   12.09    2.36   1
  -3 -10   5   10.96    2.12   3
   2  10  -5   -0.90    1.44   1
  -2 -10   5    1.04    1.16   3
  -1 -10   5   13.45    2.33   3
   1  10  -5   10.54    2.21   1
   0 -10   5   87.55    4.84   3
   0  10  -5   92.00    4.86   1
   1 -10   5   75.43    4.42   3
  -1  10  -5   74.29    3.27   2
  -1  10  -5   73.97    4.34   1
  -2  10  -5   15.14    2.48   1
  -2  10  -5   13.06    1.62   2
   2 -10   5   17.52    2.42   3
  -3  10  -5    0.09    0.82   2
  -3  10  -5   -0.22    1.56   1
   3 -10   5    0.29    1.02   3
  -4  10  -5   44.52    3.57   1
   4 -10   5   46.84    3.65   3
  -4  10  -5   45.62    3.12   2
  -5  10  -5    8.79    2.27   1
  -5  10  -5   10.43    1.96   2
   5 -10   5   10.71    2.33   3
  -6  10  -5   70.60    4.42   1
   6 -10   5   62.41    4.59   3
  -6  10  -5   70.84    4.24   2
   7 -10   5    0.45    1.43   3
  -7  10  -5    3.52    1.81   2
   8 -10   5    0.30    1.53   3
  -8  10  -5    1.45    1.77   2
   9 -10   5    0.51    1.41   3
  -9  10  -5    1.44    1.95   2
 -10  10  -5    7.12    2.83   2
  10 -10   5    6.11    2.24   3
 -11  10  -5    4.26    2.71   2
 -13  -9   5    1.64    2.11   3
 -12  -9   5   -2.09    1.57   3
 -11  -9   5    3.43    1.84   3
 -10  -9   5   15.50    3.18   3
  -9  -9   5    1.52    1.61   3
  -8  -9   5    5.18    2.04   3
  -7  -9   5   44.87    3.61   3
   6   9  -5   -1.48    1.19   1
  -6  -9   5   -0.26    0.97   3
   5   9  -5   11.54    2.12   1
  -5  -9   5    9.01    1.98   3
   4   9  -5   33.61    2.80   1
  -4  -9   5   35.83    3.01   3
   3   9  -5   50.58    3.27   1
  -3  -9   5   50.12    3.43   3
   2   9  -5   36.42    2.82   1
  -2  -9   5   39.31    3.04   3
   1   9  -5   23.64    2.54   1
  -1  -9   5   20.78    2.40   3
   0   9  -5   13.85    1.24   2
   0  -9   5   14.22    2.16   3
   0   9  -5   15.61    2.27   1
  -1   9  -5   -0.97    1.30   1
  -1   9  -5   -0.24    0.70   2
   1  -9   5    0.52    0.83   3
  -2   9  -5    1.61    0.92   2
  -2   9  -5    0.40    1.18   1
   2  -9   5    0.85    0.93   3
   3  -9   5    1.14    0.93   3
  -3   9  -5   -0.58    0.82   2
  -3   9  -5   -0.18    1.40   1
  -4   9  -5   26.48    2.38   2
  -4   9  -5   29.45    3.14   1
   4  -9   5   25.70    2.62   3
   5  -9   5   10.32    2.15   3
  -5   9  -5   16.56    2.38   2
  -5   9  -5   13.48    2.52   1
   6  -9   5   12.03    2.38   3
  -6   9  -5   13.93    2.49   1
  -6   9  -5   11.67    2.21   2
  -7   9  -5   72.85    4.38   1
   7  -9   5   68.23    4.95   3
  -7   9  -5   68.22    4.46   2
  -8   9  -5   13.97    2.82   2
   8  -9   5   14.78    2.83   3
   9  -9   5    2.30    1.68   3
  -9   9  -5    4.20    2.33   2
  10  -9   5    0.48    1.43   3
 -10   9  -5    1.45    2.22   2
  11  -9   5    0.62    1.61   3
 -11   9  -5    0.71    2.51   2
  12  -9   5   -0.81    2.20   3
 -12   9  -5   -3.43    2.39   2
 -13  -8   5   -1.07    1.95   3
 -12  -8   5    6.14    2.55   3
 -11  -8   5    2.65    1.86   3
 -10  -8   5    2.75    1.79   3
  -9  -8   5   11.02    2.68   3
  -8  -8   5    0.50    1.19   3
   7   8  -5   -1.04    1.14   1
  -7  -8   5    0.36    1.24   3
  -6  -8   5   25.16    2.76   3
   6   8  -5   33.30    2.66   1
   5   8  -5   24.26    2.31   1
  -5  -8   5   25.13    2.77   3
  -4  -8   5   38.99    2.97   3
   4   8  -5   38.15    2.82   1
  -3  -8   5   29.31    2.51   3
   3   8  -5   29.28    2.54   1
  -2  -8   5  348.26   10.97   3
   2   8  -5  326.42    9.91   1
   1   8  -5    1.47    1.18   1
  -1  -8   5    1.75    1.03   3
   0  -8   5  135.14    5.90   3
   0   8  -5  135.98    5.53   1
   0   8  -5  139.74    4.21   2
   1  -8   5  119.48    5.40   3
  -1   8  -5  123.17    4.09   2
  -1   8  -5  113.11    4.97   1
   2  -8   5   49.31    3.18   3
  -2   8  -5   49.63    3.28   1
   3  -8   5   26.46    2.48   3
  -3   8  -5   27.01    2.19   2
  -3   8  -5   32.84    2.77   1
  -4   8  -5   46.59    3.19   1
  -4   8  -5   49.82    3.08   2
   4  -8   5   48.37    3.35   3
  -5   8  -5    0.64    1.10   2
   5  -8   5    0.30    0.92   3
  -5   8  -5   -0.23    1.34   1
   6  -8   5    2.21    1.35   3
  -6   8  -5    1.61    1.61   1
  -6   8  -5    2.69    1.45   2
  -7   8  -5   30.54    3.19   1
   7  -8   5   26.17    3.27   3
  -7   8  -5   33.91    3.39   2
   8  -8   5   27.14    3.56   3
  -8   8  -5   19.04    2.88   2
  -9   8  -5   20.80    3.12   2
   9  -8   5   14.71    2.90   3
 -10   8  -5    2.59    2.47   2
  10  -8   5    2.68    1.82   3
  11  -8   5   21.62    3.73   3
 -11   8  -5   19.28    3.44   2
 -12   8  -5   -3.95    2.33   2
  12  -8   5    0.62    1.64   3
 -14  -7   5    6.21    2.98   3
 -13  -7   5    0.83    1.99   3
 -12  -7   5    3.05    2.36   3
 -11  -7   5   11.08    2.87   3
 -10  -7   5   19.07    3.34   3
  -9  -7   5    6.79    2.15   3
  -8  -7   5    7.89    2.04   3
   7   7  -5   13.16    1.97   1
  -7  -7   5    9.11    1.73   3
  -6  -7   5    4.43    1.48   3
   6   7  -5    2.74    1.35   1
  -5  -7   5   17.92    2.21   3
   5   7  -5   24.14    2.31   1
  -4  -7   5   61.91    3.52   3
   4   7  -5   68.85    3.44   1
   3   7  -5   19.57    2.09   1
  -3  -7   5   15.80    2.04   3
   2   7  -5   35.84    2.52   1
  -2  -7   5   34.52    2.57   3
   1   7  -5   26.78    2.31   1
  -1  -7   5   28.11    1.42   2
  -1  -7   5   27.64    2.40   3
   0  -7   5    3.74    0.78   2
   0   7  -5    2.56    1.27   1
   0  -7   5    4.79    1.32   3
   1  -7   5  192.23    7.05   3
  -1   7  -5  192.19    6.52   1
  -1   7  -5  196.47    5.56   2
  -3   7  -5   72.17    3.41   2
  -3   7  -5   72.07    3.67   1
   3  -7   5   76.38    4.13   3
  -4   7  -5   40.66    2.76   2
   4  -7   5   37.13    2.81   3
  -4   7  -5   35.28    2.66   1
  -5   7  -5   52.28    3.25   2
  -5   7  -5   53.41    3.22   1
   5  -7   5   54.53    3.63   3
  -6   7  -5   10.63    1.97   1
   6  -7   5   10.71    2.21   3
  -6   7  -5    9.13    1.86   2
   7  -7   5    5.43    1.72   3
  -7   7  -5    7.11    1.73   1
  -7   7  -5    4.66    1.88   2
  -8   7  -5   45.66    4.17   2
   8  -7   5   36.47    3.56   3
   9  -7   5   17.10    3.11   3
  -9   7  -5   11.39    2.70   2
  10  -7   5   -0.81    1.37   3
 -10   7  -5    0.40    1.89   2
 -11   7  -5   19.85    3.39   2
  11  -7   5   25.75    3.85   3
  12  -7   5   -0.20    1.37   3
 -12   7  -5   -1.74    2.07   2
  13  -7   5    2.02    2.15   3
 -14  -6   5    0.29    1.85   3
 -13  -6   5    1.43    1.71   3
 -12  -6   5    2.14    1.97   3
 -11  -6   5    0.66    1.39   3
 -10  -6   5    0.01    1.27   3
  -9  -6   5   81.70    5.46   3
  -8  -6   5    9.96    2.19   3
  -7  -6   5    6.13    1.17   2
  -7  -6   5    5.82    1.76   3
  -6  -6   5   12.62    1.34   2
  -6  -6   5    9.63    1.95   3
   6   6  -5   12.80    1.78   1
  -5  -6   5   13.44    1.95   3
  -5  -6   5   12.14    1.20   2
   4   6  -5   49.41    2.75   1
  -4  -6   5   45.18    2.95   3
  -4  -6   5   43.68    1.89   2
  -3  -6   5   30.23    1.43   2
   3   6  -5   30.65    2.21   1
  -3  -6   5   31.88    2.42   3
  -2  -6   5  344.28    7.73   2
   2   6  -5  341.51    9.50   1
  -2  -6   5  329.02   10.23   3
  -1  -6   5    0.37    0.47   2
  -1  -6   5    0.05    0.72   3
   1   6  -5    0.26    0.99   1
   0  -6   5   68.70    2.56   2
   0  -6   5   78.37    3.88   3
   0   6  -5   71.34    3.48   1
   1  -6   5  438.12   12.47   3
   1  -6   5  419.75   10.43   2
  -1   6  -5  428.69   11.71   1
   2  -6   5   13.00    1.74   3
  -2   6  -5   14.97    2.04   1
   3  -6   5   10.79    1.69   3
  -3   6  -5   12.21    1.84   1
  -3   6  -5   14.12    1.65   2
  -4   6  -5   44.34    2.68   2
   4  -6   5   47.39    3.07   3
  -4   6  -5   48.54    2.98   1
  -5   6  -5   26.61    2.40   2
  -5   6  -5   24.19    2.27   1
   5  -6   5   23.64    2.38   3
  -6   6  -5   51.30    3.18   1
  -6   6  -5   59.04    3.65   2
   6  -6   5   50.98    3.66   3
  -7   6  -5    1.27    1.23   1
  -7   6  -5    0.52    1.24   2
   7  -6   5    0.83    1.16   3
   8  -6   5   12.23    2.51   3
  -8   6  -5    8.37    2.09   2
  -9   6  -5   -0.35    1.64   2
   9  -6   5   -0.05    1.32   3
  10  -6   5   15.91    3.00   3
 -10   6  -5   14.81    2.88   2
  11  -6   5    2.81    1.69   3
 -11   6  -5    5.25    2.24   2
  12  -6   5   -1.01    1.45   3
 -12   6  -5    1.97    2.02   2
 -13   6  -5   -0.92    2.18   2
  13  -6   5    1.00    1.82   3
 -14  -5   5    1.15    2.04   3
 -13  -5   5   10.43    3.04   3
 -12  -5   5    2.14    1.83   3
 -11  -5   5    5.47    1.99   3
 -10  -5   5    4.02    1.77   3
  -9  -5   5   18.65    2.93   3
  -9  -5   5   22.74    2.30   2
  -8  -5   5    0.57    1.12   3
  -8  -5   5    2.65    1.21   2
  -7  -5   5    3.13    1.03   2
  -7  -5   5    4.18    1.54   3
   6   5  -5   20.24    1.89   1
  -6  -5   5   21.89    2.49   3
  -6  -5   5   24.53    1.83   2
   5   5  -5   41.02    2.41   1
  -5  -5   5   41.16    2.11   2
  -5  -5   5   40.57    2.94   3
   4   5  -5    0.29    0.50   1
  -4  -5   5    4.00    1.13   3
  -4  -5   5    4.13    0.78   2
  -3  -5   5  252.51    6.28   2
   3   5  -5  259.19    7.28   1
  -3  -5   5  254.86    8.16   3
   2   5  -5   48.59    2.65   1
  -2  -5   5   51.86    1.92   2
  -2  -5   5   50.93    2.91   3
  -1  -5   5  486.07   13.62   3
   1   5  -5  479.33   12.56   1
  -1  -5   5  501.31   11.02   2
   0   5  -5  386.61   10.61   1
   0  -5   5  406.32   11.43   3
   0  -5   5  393.51    9.29   2
  -1   5  -5   36.54    2.47   1
   1  -5   5   34.87    1.88   2
   1  -5   5   37.30    2.41   3
  -2   5  -5  326.14    9.16   1
   2  -5   5  321.82    8.46   2
   2  -5   5  325.99    9.72   3
  -3   5  -5  166.29    5.81   1
   3  -5   5  170.66    6.14   3
   3  -5   5  168.85    5.53   2
   4  -5   5   14.71    1.89   3
  -4   5  -5   17.72    1.96   1
  -4   5  -5   16.34    1.84   2
   5  -5   5    1.03    0.85   3
  -5   5  -5    1.96    1.07   2
  -5   5  -5    2.21    1.16   1
  -6   5  -5   15.47    2.04   2
   6  -5   5   14.12    2.23   3
  -6   5  -5   14.83    1.86   1
  -7   5  -5   55.70    3.66   2
   7  -5   5   54.92    3.83   3
  -7   5  -5   57.02    3.18   1
  -8   5  -5    4.94    1.80   2
   8  -5   5    6.06    1.84   3
   9  -5   5   30.66    3.64   3
  -9   5  -5   34.63    3.65   2
  10  -5   5   -0.10    1.30   3
 -10   5  -5    1.43    2.02   2
  11  -5   5    3.18    1.96   3
 -11   5  -5    7.44    2.57   2
  12  -5   5   10.58    2.65   3
 -12   5  -5    7.14    2.58   2
 -13   5  -5    2.77    2.01   2
  13  -5   5    3.81    2.07   3
 -14  -4   5   -0.19    2.12   3
 -13  -4   5    0.91    2.02   3
 -12  -4   5    0.27    1.72   3
 -11  -4   5   11.89    2.78   3
 -11  -4   5   12.73    2.28   2
 -10  -4   5    3.85    1.50   2
 -10  -4   5    2.18    1.62   3
  -9  -4   5   48.84    3.28   2
  -9  -4   5   52.40    4.19   3
  -8  -4   5   20.49    2.11   2
  -8  -4   5   16.60    2.29   3
  -7  -4   5   29.15    2.73   3
  -7  -4   5   30.04    2.41   2
  -6  -4   5   81.75    4.25   3
  -6  -4   5   93.17    3.67   2
  -5  -4   5   30.63    2.42   3
  -5  -4   5   28.57    1.87   2
   5   4  -5   28.29    1.85   1
  -4  -4   5   44.45    2.06   2
  -4  -4   5   40.55    2.66   3
   4   4  -5   41.03    2.20   1
  -3  -4   5    5.04    0.80   2
  -3  -4   5    4.62    1.09   3
   3   4  -5    1.01    0.52   1
  -2  -4   5   15.75    1.47   3
   2   4  -5   16.51    1.63   1
  -2  -4   5   14.94    1.11   2
   1   4  -5  187.05    5.84   1
  -1  -4   5  192.94    6.40   3
  -1  -4   5  189.96    4.87   2
   0  -4   5    1.57    0.74   3
   0  -4   5    2.50    0.57   2
   0   4  -5    2.60    1.01   1
   1  -4   5    0.62    0.54   3
  -1   4  -5   -0.17    0.76   1
   1  -4   5    0.10    0.44   2
   2  -4   5   16.45    1.55   3
  -2   4  -5   22.00    2.01   1
   2  -4   5   18.97    1.48   2
  -3   4  -5   29.14    2.16   1
   3  -4   5   25.80    1.97   3
   3  -4   5   23.94    1.91   2
  -4   4  -5   59.07    3.03   1
   4  -4   5   64.03    3.20   2
   4  -4   5   58.10    3.25   3
  -5   4  -5   54.85    2.94   1
  -5   4  -5   52.67    3.12   2
   5  -4   5   54.76    3.34   3
  -6   4  -5   -0.25    0.95   2
  -6   4  -5    0.42    0.90   1
   6  -4   5   -0.61    0.58   3
  -7   4  -5   31.07    2.81   2
  -7   4  -5   28.13    2.21   1
   7  -4   5   25.54    2.81   3
   8  -4   5   -0.14    0.96   3
  -8   4  -5    1.69    1.37   2
  -8   4  -5    0.14    1.00   1
  -9   4  -5   21.65    2.85   2
   9  -4   5   21.00    2.96   3
 -10   4  -5   16.54    2.81   2
  10  -4   5   15.35    2.80   3
  11  -4   5   23.09    3.50   3
 -11   4  -5   16.28    3.02   2
  12  -4   5    1.41    1.64   3
 -12   4  -5    1.04    1.83   2
 -13   4  -5    1.79    1.74   2
  13  -4   5    1.77    1.58   3
  14  -4   5    0.64    2.08   3
 -14   4  -5   -0.55    1.71   2
 -14  -3   5    5.12    2.37   3
 -13  -3   5    3.33    2.31   3
 -12  -3   5   -1.70    1.26   3
 -12  -3   5    0.81    1.68   2
 -11  -3   5    2.00    1.82   3
 -11  -3   5    3.41    1.77   2
 -10  -3   5   14.18    2.24   2
 -10  -3   5   12.00    2.63   3
  -9  -3   5    1.37    1.21   2
  -9  -3   5    1.45    1.47   3
  -8  -3   5   24.02    2.33   2
  -8  -3   5   17.06    2.61   3
  -7  -3   5   15.54    2.19   3
  -7  -3   5   19.57    1.95   2
  -6  -3   5   14.45    2.11   3
  -6  -3   5   13.14    1.76   2
  -5  -3   5    0.41    0.67   2
  -5  -3   5   -0.78    0.62   3
  -4  -3   5   -0.07    0.72   3
   4   3  -5    0.25    0.64   1
  -4  -3   5   -0.27    0.55   2
   3   3  -5   -0.27    0.60   1
  -3  -3   5   -0.21    0.49   3
  -3  -3   5    0.16    0.54   2
  -2  -3   5   12.36    1.06   2
   2   3  -5   15.22    1.42   1
  -2  -3   5   11.67    1.32   3
  -1  -3   5    3.65    0.88   3
   1   3  -5    3.37    0.92   1
  -1  -3   5    2.72    0.62   2
   0   3  -5  105.78    3.85   1
   0  -3   5  109.47    4.07   3
   0  -3   5  108.75    3.22   2
   1  -3   5  107.42    3.31   2
   1  -3   5  103.96    3.92   3
  -1   3  -5  101.68    3.78   1
  -2   3  -5  117.26    4.16   1
   2  -3   5  117.79    3.81   2
   2  -3   5  116.79    4.23   3
   3  -3   5    2.04    0.81   2
  -3   3  -5    2.34    1.01   1
   3  -3   5    2.53    0.83   3
   4  -3   5    4.34    1.15   2
   4  -3   5    1.42    0.84   3
  -4   3  -5    1.82    0.98   1
   5  -3   5    8.90    1.55   3
  -5   3  -5    9.89    1.46   1
   6  -3   5   62.39    3.68   3
  -6   3  -5   58.91    3.41   2
  -6   3  -5   56.76    2.93   1
  -7   3  -5   87.27    3.72   1
   7  -3   5   96.49    4.85   3
  -7   3  -5   82.25    3.95   2
   8  -3   5    5.25    1.69   3
  -8   3  -5    4.06    1.63   2
  -8   3  -5    4.23    1.31   1
  -9   3  -5   28.23    3.09   2
   9  -3   5   27.43    3.29   3
 -10   3  -5   19.41    2.91   2
  10  -3   5   20.77    3.36   3
 -11   3  -5   68.38    4.83   2
  11  -3   5   67.76    5.04   3
 -12   3  -5   22.64    3.00   2
  12  -3   5   28.48    3.87   3
 -13   3  -5    2.34    1.90   2
  13  -3   5    0.79    1.67   3
 -14   3  -5    0.35    1.82   2
  14  -3   5    0.75    1.83   3
 -14  -2   5    5.60    2.08   2
 -14  -2   5    5.99    2.82   3
 -13  -2   5   11.38    3.20   3
 -13  -2   5   11.11    2.26   2
 -12  -2   5   -0.64    1.65   2
  11   2  -5    7.72    2.50   3
 -11  -2   5    5.31    2.10   2
 -10  -2   5   19.76    2.55   2
  10   2  -5   23.02    3.49   3
   9   2  -5    0.34    1.23   3
  -9  -2   5    1.24    1.24   2
  -8  -2   5   14.53    1.98   2
   8   2  -5   11.97    2.40   3
  -7  -2   5   83.52    3.91   2
   7   2  -5   83.45    4.59   3
  -6  -2   5   58.64    3.57   3
  -6  -2   5   50.83    2.79   2
  -5  -2   5   35.93    2.21   2
  -5  -2   5   31.10    2.33   3
  -4  -2   5    5.62    1.01   3
  -3  -2   5    2.51    0.90   3
  -3  -2   5    2.07    0.65   2
   3   2  -5    3.99    0.86   1
   2   2  -5   -0.40    0.46   1
  -2  -2   5   -0.13    0.50   3
  -2  -2   5    0.06    0.46   2
   1   2  -5    0.05    0.68   1
  -1  -2   5    0.19    0.45   3
  -1  -2   5    0.31    0.44   2
   0  -2   5    0.54    0.46   2
   0  -2   5    0.14    0.52   3
   0   2  -5    0.46    0.72   1
   1  -2   5  243.24    6.25   2
   1  -2   5  247.81    7.07   3
  -1   2  -5  246.64    6.86   1
   2  -2   5   51.96    2.39   3
   2  -2   5   56.65    2.30   2
  -2   2  -5   58.87    2.64   1
   3  -2   5  409.17   11.18   3
   3  -2   5  409.65   10.33   2
  -3   2  -5  412.43   10.70   1
   4  -2   5  131.39    4.90   3
  -4   2  -5  131.77    4.66   1
   4  -2   5  132.56    4.73   2
   5  -2   5  166.27    5.80   2
   5  -2   5  179.05    6.36   3
  -5   2  -5  177.63    5.67   1
   6  -2   5   26.72    2.25   3
  -6   2  -5   27.10    2.03   1
   7  -2   5   20.76    2.45   3
  -7   2  -5   23.89    2.47   2
  -7   2  -5   22.69    2.00   1
  -8   2  -5   11.14    1.58   1
   8  -2   5    9.24    1.92   3
  -8   2  -5   12.12    2.04   2
  -9   2  -5   72.34    4.30   2
   9  -2   5   74.29    4.69   3
  10  -2   5    2.23    1.57   3
 -10   2  -5    1.63    1.55   2
 -11   2  -5   13.74    2.61   2
  11  -2   5   16.51    2.98   3
 -12   2  -5    0.10    1.72   2
  12  -2   5    2.78    1.88   3
  13  -2   5    1.24    1.95   3
 -13   2  -5    2.60    1.76   2
 -14   2  -5    1.24    1.82   2
  14  -2   5    2.14    2.31   3
 -14  -1   5    2.92    1.97   2
  13   1  -5    3.26    2.02   3
 -13  -1   5    2.03    1.60   2
  12   1  -5   12.00    2.80   3
 -12  -1   5   11.89    2.41   2
 -11  -1   5    2.08    1.64   2
  11   1  -5    1.04    1.64   3
 -10  -1   5   21.28    2.69   2
  10   1  -5   17.23    3.00   3
   9   1  -5    8.69    2.09   3
   8   1  -5  103.70    5.42   3
  -8  -1   5   99.75    4.76   2
  -7  -1   5    6.96    1.51   2
   7   1  -5    4.80    1.44   3
   6   1  -5    0.67    0.89   3
  -6  -1   5    0.44    0.87   2
  -5  -1   5    2.95    1.00   2
   5   1  -5    4.34    1.21   3
  -4  -1   5   -0.24    0.63   2
  -4  -1   5   -1.20    0.54   3
  -3  -1   5  469.83   11.16   2
  -3  -1   5  452.69   12.30   3
   2   1  -5  396.46    9.46   1
  -2  -1   5  390.94    9.48   2
  -2  -1   5  391.41   10.48   3
  -1  -1   5   79.42    2.67   2
  -1  -1   5   74.93    2.76   3
   0   1  -5   17.35    1.51   1
   0  -1   5   20.05    1.35   3
   0  -1   5   15.59    1.25   2
   1  -1   5   82.26    2.71   2
   1  -1   5   83.60    2.95   3
  -1   1  -5   71.10    2.92   1
   2  -1   5  100.34    3.28   2
  -2   1  -5   93.39    3.51   1
   2  -1   5   99.01    3.39   3
  -3   1  -5    0.65    0.79   1
   3  -1   5    0.20    0.45   3
   3  -1   5    0.91    0.63   2
   4  -1   5    1.86    0.81   2
   4  -1   5    3.55    0.94   3
  -4   1  -5    4.12    1.06   1
   5  -1   5  209.71    7.00   3
   5  -1   5  218.02    6.69   2
  -5   1  -5  205.41    6.40   1
   6  -1   5    1.12    0.92   2
  -6   1  -5    0.47    0.83   1
   6  -1   5   -0.26    0.59   3
   7  -1   5   36.54    2.76   3
  -7   1  -5   37.86    2.97   2
  -7   1  -5   38.16    2.41   1
  -8   1  -5   48.78    2.88   1
  -8   1  -5   51.82    3.56   2
   8  -1   5   47.25    3.50   3
  -9   1  -5   42.06    3.35   2
   9  -1   5   44.06    3.59   3
 -10   1  -5    0.41    1.32   2
  10  -1   5    2.30    1.56   3
  11  -1   5   16.26    2.92   3
 -11   1  -5   15.73    2.76   2
 -12   1  -5   -0.02    1.66   2
  12  -1   5    0.67    1.77   3
  13  -1   5    2.91    1.91   3
 -13   1  -5    1.10    1.75   2
 -14   1  -5    3.16    1.80   2
  14  -1   5   -2.52    1.93   3
  15  -1   5    3.17    2.69   3
 -15   1  -5   -2.16    1.97   2
 -14   0   5   -0.49    2.00   2
  13   0  -5    2.19    2.03   3
 -13   0   5    0.61    1.51   2
 -12   0   5    3.86    1.79   2
  12   0  -5   -2.74    1.01   3
  11   0  -5   -0.66    1.19   3
 -11   0   5    2.21    1.85   2
 -10   0   5    5.82    2.11   2
  10   0  -5    4.48    2.02   3
  -9   0   5    7.24    2.02   2
   9   0  -5    4.58    1.83   3
  -8   0   5   25.33    2.67   2
   8   0  -5   23.03    3.02   3
  -7   0   5    7.17    1.61   2
   7   0  -5    6.95    1.78   3
  -6   0   5    7.51    1.46   2
   6   0  -5    7.39    1.64   3
   5   0  -5   15.71    1.86   3
  -5   0   5   16.31    1.72   2
  -4   0   5  352.24    9.40   2
   4   0  -5  356.97   10.32   3
  -3   0   5   55.68    2.59   2
   3   0  -5   54.82    2.74   3
  -2   0   5    3.29    0.78   3
   2   0  -5    5.01    0.80   1
  -2   0   5    5.48    0.86   2
   0   0  -5  177.63    5.11   1
   0   0   5  184.35    4.99   2
   1   0   5   21.77    1.40   2
  -1   0  -5   22.02    1.71   1
   2   0   5   53.06    2.03   2
  -3   0  -5    9.08    1.34   1
   3   0   5    7.64    0.93   3
   3   0   5    8.98    1.02   2
  -4   0  -5   30.27    2.03   1
   4   0   5   31.41    1.96   3
   4   0   5   31.82    1.95   2
   5   0   5   83.33    3.61   3
   5   0   5   80.34    3.49   2
  -5   0  -5   76.77    3.47   1
   6   0   5    1.46    0.90   2
  -6   0  -5   -0.30    0.94   1
   6   0   5    0.69    0.75   3
  -7   0  -5   16.80    1.90   1
   7   0   5   15.92    2.06   3
   8   0   5    9.99    1.90   3
  -8   0  -5   10.08    1.96   2
  -8   0  -5    8.95    1.46   1
  -9   0  -5   23.04    2.64   2
  -9   0  -5   23.73    2.14   1
   9   0   5   25.56    2.99   3
  10   0   5    9.88    2.38   3
 -10   0  -5   13.18    2.29   2
 -11   0  -5   11.94    2.39   2
  11   0   5   10.97    2.46   3
  12   0   5    2.41    2.00   3
 -12   0  -5    3.00    1.98   2
 -13   0  -5    1.65    1.85   2
  13   0   5    0.29    1.61   3
  14   0   5    1.31    2.33   3
 -14   0  -5    1.68    1.61   2
  15   0   5   -1.36    2.38   3
 -15   0  -5    0.52    1.86   2
 -13   1   5    4.70    1.94   2
  13  -1  -5    9.18    2.67   3
 -12   1   5   10.08    2.37   2
 -11   1   5    3.76    1.77   2
  11  -1  -5    1.83    1.68   3
  10  -1  -5   10.35    2.47   3
 -10   1   5   11.36    2.46   2
  -9   1   5   68.81    4.42   2
   9  -1  -5   70.82    4.84   3
   8  -1  -5    0.15    1.11   3
  -8   1   5   -0.32    1.16   2
  -7   1   5   18.15    2.24   2
   7  -1  -5   14.01    2.16   3
  -6   1   5   19.50    2.11   2
   6  -1  -5   19.43    2.26   3
  -5   1   5   29.24    2.29   2
   5  -1  -5   24.57    2.08   3
   4  -1  -5  209.55    7.07   3
  -4   1   5  230.06    6.89   2
   3  -1  -5   18.92    1.63   3
  -3   1   5   17.70    1.64   2
  -2   1   5  451.40   11.04   2
   2  -1  -5  462.82   11.77   3
  -1   1   5 1445.60   33.61   3
   1  -1  -5 1360.61   31.87   1
  -1   1   5 1515.18   30.95   2
   0   1   5   16.01    0.95   3
   0   1   5   14.19    1.30   2
   0  -1  -5   15.41    1.42   1
   1   1   5 1686.88   36.26   2
   1   1   5 1704.32   39.37   3
  -2  -1  -5  413.53   10.43   1
   2   1   5  416.91   10.17   3
   2   1   5  406.43    9.81   2
  -3  -1  -5  500.78   12.45   1
   3   1   5  499.32   11.82   2
   4   1   5    3.77    0.91   2
   4   1   5    4.40    0.86   3
  -4  -1  -5    5.58    1.18   1
   5   1   5  168.38    5.71   3
   5   1   5  174.43    5.47   2
  -5  -1  -5  170.29    5.54   1
  -6  -1  -5   27.46    2.18   1
   6   1   5   26.74    2.14   2
   6   1   5   23.21    1.94   3
   7   1   5   54.40    3.25   3
   7   1   5   52.45    3.17   2
  -7  -1  -5   54.01    2.96   1
  -8  -1  -5  174.76    5.94   1
   8   1   5  170.42    6.81   3
  -8  -1  -5  173.61    6.26   2
  -9  -1  -5   24.93    2.77   2
   9   1   5   16.68    2.35   3
  -9  -1  -5   24.84    2.31   1
  10   1   5   10.89    2.31   3
 -10  -1  -5   11.23    2.26   2
  11   1   5    1.68    1.61   3
 -11  -1  -5    2.68    1.56   2
  12   1   5   52.39    4.50   3
 -12  -1  -5   45.21    3.91   2
 -13  -1  -5    3.20    1.83   2
  13   1   5    1.68    1.88   3
  14   1   5    5.32    2.61   3
 -14  -1  -5    5.33    2.05   2
  15   1   5   -0.32    2.23   3
 -15  -1  -5   -0.65    1.60   2
 -13   2   5    2.11    1.94   2
  13  -2  -5    0.66    1.96   3
  12  -2  -5    9.34    2.66   3
 -12   2   5    3.87    1.92   2
  11  -2  -5    0.09    1.41   3
 -11   2   5    0.54    1.77   2
  10  -2  -5    0.87    1.42   3
 -10   2   5    2.60    1.73   2
   9  -2  -5    2.22    1.55   3
  -9   2   5    0.51    1.70   2
  -8   2   5    3.06    1.62   2
   8  -2  -5    4.98    1.76   3
  -7   2   5   15.97    2.31   2
   7  -2  -5   14.67    2.35   3
  -6   2   5    8.16    1.63   2
   6  -2  -5    7.74    1.68   3
   5  -2  -5   -0.05    0.72   3
  -5   2   5    0.18    0.91   2
   4  -2  -5   23.16    1.97   3
  -4   2   5   23.49    2.13   2
  -3   2   5  122.92    4.46   2
   3  -2  -5  119.33    4.43   3
   2  -2  -5  402.64   10.42   3
  -2   2   5  390.51   10.00   2
   1  -2  -5    3.61    0.62   3
  -1   2   5    2.87    0.83   1
  -1   2   5    3.11    0.81   2
   0   2   5  345.31    8.60   2
   0   2   5  331.88    8.37   3
   0   2   5  355.24    8.64   1
   1   2   5 1735.68   37.29   2
   1   2   5 1726.39   38.58   1
   1   2   5 1759.48   41.51   3
   2   2   5 1592.02   35.71   1
   2   2   5 1575.40   34.21   2
   2   2   5 1633.33   37.18   3
   3   2   5 1330.40   30.45   1
   3   2   5 1345.10   29.18   2
   3   2   5 1365.24   31.58   3
   4   2   5  124.45    4.06   2
   4   2   5  127.20    4.40   1
   5   2   5   25.41    2.14   1
   5   2   5   21.19    1.70   3
   5   2   5   21.48    1.71   2
   6   2   5    0.49    0.80   2
   6   2   5    0.13    0.63   3
  -7  -2  -5   30.60    2.31   1
   7   2   5   27.96    2.32   2
   7   2   5   27.55    2.19   3
  -8  -2  -5  284.84    8.45   1
   8   2   5  291.73    9.66   3
  -9  -2  -5   -0.28    1.10   2
  -9  -2  -5    0.44    1.27   1
   9   2   5    2.61    1.44   3
 -10  -2  -5   95.35    4.90   2
  10   2   5   94.99    5.38   3
  11   2   5    6.48    2.07   3
 -11  -2  -5    7.96    1.95   2
 -12  -2  -5   24.06    3.02   2
  12   2   5   20.59    3.30   3
 -13  -2  -5    8.72    2.28   2
  13   2   5   10.19    2.77   3
  14   2   5   12.29    3.22   3
 -14  -2  -5   13.30    2.67   2
 -15  -2  -5    0.17    1.55   2
  15   2   5    0.88    2.50   3
 -16  -2  -5    4.56    2.11   2
  13  -3  -5    3.23    2.55   3
  12  -3  -5   11.72    2.84   3
 -12   3   5   15.12    2.78   2
 -11   3   5    0.74    1.69   2
  11  -3  -5    1.75    1.58   3
  10  -3  -5   21.11    3.36   3
 -10   3   5   21.81    3.03   2
   9  -3  -5   16.20    2.84   3
  -9   3   5   13.75    2.55   2
   8  -3  -5    2.24    1.43   3
  -8   3   5    3.90    1.90   2
   7  -3  -5  106.96    5.44   3
  -7   3   5  103.88    5.07   2
  -6   3   5    4.45    1.42   2
   6  -3  -5    4.13    1.27   3
  -5   3   5    2.08    1.17   2
   5  -3  -5    2.94    1.19   3
  -4   3   5   10.63    1.58   2
   4  -3  -5   10.35    1.53   3
   3  -3  -5   83.01    3.53   3
  -3   3   5   84.94    3.67   2
   2  -3  -5  101.98    3.66   3
  -2   3   5  103.58    3.88   2
  -2   3   5  103.12    3.38   1
  -1   3   5  562.56   13.38   1
  -1   3   5  543.79   13.40   2
   1  -3  -5  581.25   13.88   3
   0  -3  -5   37.93    1.36   3
   0   3   5   37.68    2.02   2
   0   3   5   39.26    2.04   1
   1   3   5   78.02    3.06   1
   1   3   5   74.89    2.89   2
   2   3   5 1644.47   35.28   2
   2   3   5 1639.81   36.79   1
   2   3   5 1645.90   38.62   3
   3   3   5  998.96   21.93   2
   3   3   5  991.53   23.42   3
   3   3   5  987.56   23.03   1
   4   3   5   10.63    1.40   1
   4   3   5   11.56    1.25   2
   4   3   5    6.67    0.84   3
   5   3   5    6.04    1.25   1
   5   3   5    5.88    1.04   3
   5   3   5    6.58    1.08   2
   6   3   5  339.84    9.44   1
   6   3   5  348.14   10.05   3
   6   3   5  338.01    9.22   2
   7   3   5  296.55    8.73   2
   7   3   5  300.28    8.71   1
   7   3   5  297.12    9.42   3
   8   3   5   14.76    2.04   3
   8   3   5   12.01    1.78   2
   9   3   5   20.94    2.63   3
  -9  -3  -5   22.76    2.59   2
 -10  -3  -5    0.01    1.16   2
  10   3   5   -0.44    1.13   3
  11   3   5   45.53    3.84   3
 -11  -3  -5   48.83    3.76   2
 -12  -3  -5   51.24    3.77   2
  12   3   5   56.80    4.70   3
 -13  -3  -5    5.42    1.92   2
  13   3   5    6.17    2.41   3
  14   3   5   -2.50    1.85   3
 -14  -3  -5   -0.30    1.46   2
 -15  -3  -5    1.34    1.48   2
  15   3   5   -0.93    2.01   3
  16   3   5    6.12    3.21   3
 -16  -3  -5    7.23    2.41   2
  13  -4  -5   -0.48    1.87   3
  12  -4  -5    2.01    1.69   3
 -12   4   5    1.37    1.96   2
  11  -4  -5    1.59    1.74   3
 -11   4   5    2.99    2.00   2
 -10   4   5    1.63    1.87   2
  10  -4  -5    1.54    1.52   3
   9  -4  -5    3.36    1.70   3
  -9   4   5    3.25    1.86   2
  -8   4   5   41.41    3.63   2
   8  -4  -5   50.06    3.90   3
   7  -4  -5    4.34    1.63   3
  -7   4   5    3.82    1.73   2
   6  -4  -5   60.42    3.78   3
  -6   4   5   64.95    3.90   2
   5  -4  -5  296.56    9.71   3
  -5   4   5  302.49    9.33   2
   4  -4  -5  121.10    4.86   3
  -4   4   5  116.08    4.84   2
   3  -4  -5   -0.17    0.64   3
  -3   4   5   -0.29    0.71   2
  -2   4   5   14.40    1.57   2
   2  -4  -5   13.06    1.25   3
  -2   4   5   14.91    1.41   1
   1  -4  -5  276.18    7.22   3
  -1   4   5  267.68    7.27   1
  -1   4   5  260.59    7.33   2
   0   4   5    5.66    0.95   2
   0   4   5    5.98    1.11   1
   0  -4  -5    6.38    0.65   3
   1   4   5    6.97    0.99   2
   1   4   5    9.81    1.38   1
   2   4   5    0.02    0.88   1
  -2  -4  -5    0.54    0.27   3
   2   4   5    1.02    0.61   2
   3   4   5    3.32    1.04   1
   3   4   5    3.73    0.78   2
   4   4   5   28.76    2.05   1
   4   4   5   23.75    1.38   3
   4   4   5   26.46    1.70   2
   6   4   5   21.86    2.04   1
   6   4   5   21.64    1.81   3
   6   4   5   23.67    1.89   2
   7   4   5  191.24    6.21   2
   7   4   5  190.67    6.73   3
   7   4   5  188.80    6.19   1
   8   4   5   42.34    2.68   1
   8   4   5   46.43    2.89   2
   8   4   5   41.86    2.96   3
   9   4   5    3.09    1.22   1
   9   4   5    1.16    1.00   3
 -10  -4  -5    0.26    1.26   1
 -10  -4  -5   -0.14    1.20   2
  10   4   5   -0.59    0.96   3
  11   4   5   43.71    3.86   3
 -11  -4  -5   43.80    3.34   2
  12   4   5   -0.02    1.38   3
 -12  -4  -5   -0.56    1.21   2
 -13  -4  -5    2.15    1.70   2
  13   4   5    4.02    1.93   3
 -14  -4  -5   11.36    2.49   2
  14   4   5   12.68    3.01   3
  15   4   5    2.04    2.18   3
 -15  -4  -5    2.42    1.60   2
 -16  -4  -5    0.61    1.58   2
  16   4   5   -1.14    2.62   3
 -12   5   5    5.40    2.67   2
 -11   5   5    5.51    2.23   2
  11  -5  -5    4.26    2.10   3
 -10   5   5    6.96    2.31   2
  10  -5  -5    7.54    2.28   3
   9  -5  -5    4.42    2.05   3
  -9   5   5    9.25    2.43   2
   8  -5  -5    1.78    1.39   3
  -8   5   5    2.68    1.89   2
   7  -5  -5   51.35    3.84   3
  -7   5   5   47.92    3.75   2
   6  -5  -5   26.01    2.59   3
  -6   5   5   29.82    3.02   2
   5  -5  -5   15.84    2.04   3
  -5   5   5   16.79    2.13   2
   4  -5  -5   92.62    4.38   3
  -4   5   5  108.93    4.93   2
  -3   5   5   -0.50    0.78   2
   3  -5  -5   -0.33    0.60   3
  -3   5   5    0.57    0.78   1
   2  -5  -5  364.40   10.08   3
  -2   5   5  370.07   10.04   2
  -2   5   5  366.82    9.56   1
   1  -5  -5   67.84    2.72   3
  -1   5   5   68.03    3.14   2
  -1   5   5   71.37    3.10   1
   0   5   5   61.23    2.92   1
   0  -5  -5   56.44    2.10   3
   0   5   5   56.73    2.69   2
  -1  -5  -5    0.07    0.28   3
   1   5   5   -0.25    0.60   2
   1   5   5    0.64    0.86   1
   2   5   5    6.27    1.00   2
   2   5   5    6.20    1.25   1
  -2  -5  -5    5.42    0.54   3
   3   5   5  136.98    4.26   2
  -3  -5  -5  139.32    4.04   3
   3   5   5  139.90    5.02   1
  -4  -5  -5  115.15    3.82   3
   4   5   5  123.68    4.57   1
   4   5   5  123.38    3.90   2
   5   5   5   26.35    2.27   1
   5   5   5   28.30    1.83   2
   6   5   5  225.42    7.16   1
   6   5   5  232.93    7.28   3
   6   5   5  231.54    6.74   2
   7   5   5   18.18    1.78   2
   7   5   5   18.47    1.80   3
   7   5   5   21.75    2.17   1
   8   5   5   -0.31    0.63   3
   8   5   5   -0.18    0.90   1
   8   5   5    0.28    0.82   2
 -10  -5  -5    4.44    1.62   2
  10   5   5    6.04    1.68   1
  10   5   5    4.06    1.47   3
  11   5   5   12.64    2.45   3
 -11  -5  -5   13.36    2.19   2
 -12  -5  -5   46.50    3.45   2
  12   5   5   35.14    3.58   3
  13   5   5   31.60    4.11   3
 -13  -5  -5   30.66    3.23   2
 -14  -5  -5    4.51    1.84   2
  14   5   5    6.65    2.71   3
  15   5   5   -1.80    1.88   3
 -15  -5  -5   -0.45    1.36   2
  16   5   5    0.13    2.69   3
  12  -6  -5    1.23    2.15   3
 -11   6   5    7.95    2.39   2
 -10   6   5    1.08    1.97   2
  10  -6  -5    1.03    1.52   3
  -9   6   5    5.97    2.45   2
   9  -6  -5    6.86    2.18   3
   8  -6  -5   11.08    2.46   3
  -8   6   5   12.73    2.78   2
  -7   6   5    2.73    1.82   2
   7  -6  -5    2.43    1.38   3
   6  -6  -5   83.35    4.66   3
  -6   6   5   78.84    4.60   2
  -5   6   5   67.11    3.93   2
   5  -6  -5   64.10    3.75   3
  -4   6   5   72.91    4.00   2
   4  -6  -5   74.57    3.80   3
  -3   6   5  135.74    5.37   2
   3  -6  -5  144.50    5.42   3
  -3   6   5  136.71    4.76   1
   2  -6  -5    0.16    0.56   3
  -2   6   5    0.23    0.92   1
  -2   6   5    0.78    0.78   2
  -1   6   5   52.77    2.81   2
   1  -6  -5   51.33    2.37   3
  -1   6   5   48.49    2.75   1
   0   6   5   25.30    2.17   1
   0  -6  -5   27.32    1.48   3
   0   6   5   27.06    1.95   2
  -1  -6  -5    3.94    0.60   3
   1   6   5    4.10    0.93   2
   1   6   5    2.28    1.24   1
   2   6   5   16.01    1.89   1
   2   6   5   15.96    1.44   2
  -2  -6  -5   14.56    1.02   3
   3   6   5   36.07    2.54   1
  -3  -6  -5   33.10    1.63   3
   3   6   5   32.35    1.89   2
  -4  -6  -5   11.29    1.12   3
   4   6   5    9.81    1.49   1
  -5  -6  -5  198.56    6.11   3
   5   6   5  226.14    6.80   1
   7   6   5    8.55    1.27   2
   7   6   5    8.09    1.38   3
   7   6   5    9.48    1.65   1
   8   6   5   20.51    2.05   2
   8   6   5   23.19    2.22   1
   8   6   5   18.63    2.14   3
   9   6   5   27.92    2.53   2
   9   6   5   23.12    2.57   3
   9   6   5   25.72    2.48   1
  10   6   5    1.11    1.17   3
  10   6   5    1.46    0.78   1
 -10  -6  -5   -1.60    1.18   2
 -11  -6  -5   18.92    2.34   2
  11   6   5   21.60    3.00   3
 -12  -6  -5    0.17    1.13   2
  12   6   5   -0.48    1.54   3
 -13  -6  -5   -0.50    1.25   2
  13   6   5    4.05    2.06   3
 -14  -6  -5    0.73    1.37   2
  14   6   5   -0.02    1.73   3
  15   6   5   11.02    3.39   3
  16   6   5   -0.86    2.41   3
 -11   7   5    0.63    2.38   2
  11  -7  -5    0.83    1.60   3
  10  -7  -5   -0.31    1.49   3
 -10   7   5    1.26    2.15   2
   9  -7  -5   25.05    3.60   3
  -9   7   5   19.13    2.95   2
   8  -7  -5    3.00    1.70   3
  -8   7   5    3.15    2.00   2
  -7   7   5    5.02    2.16   2
   7  -7  -5    4.44    1.62   3
  -6   7   5    1.26    1.40   2
   6  -7  -5    2.55    1.41   3
   5  -7  -5   75.99    4.34   3
  -5   7   5   80.93    4.71   2
   4  -7  -5   38.07    2.78   3
  -4   7   5   36.72    3.00   2
  -3   7   5    9.94    1.61   1
   3  -7  -5    5.64    1.27   3
  -3   7   5    5.02    1.37   2
  -2   7   5    0.15    1.09   1
  -2   7   5    1.37    0.87   2
   2  -7  -5    1.20    0.69   3
  -1   7   5   17.43    1.77   2
  -1   7   5   17.77    2.06   1
   1  -7  -5   16.96    1.44   3
   0   7   5   81.73    3.59   2
   0   7   5   78.16    3.69   1
   0  -7  -5   86.66    3.13   3
   1   7   5  148.35    5.43   1
  -1  -7  -5  149.15    4.50   3
   1   7   5  154.40    5.04   2
   2   7   5   78.91    3.77   1
  -2  -7  -5   79.15    2.82   3
   2   7   5   80.68    3.28   2
  -4  -7  -5  121.53    4.11   3
   4   7   5  110.50    3.95   2
   4   7   5  124.24    4.94   1
   5   7   5    3.34    0.90   2
   5   7   5    4.40    1.46   1
  -5  -7  -5    4.83    1.08   3
   6   7   5   11.73    1.98   1
   6   7   5   10.55    1.27   2
  -6  -7  -5   11.94    1.51   3
   7   7   5   11.33    2.00   1
   7   7   5    6.53    1.17   2
  -7  -7  -5   12.57    1.66   3
   8   7   5    1.66    1.29   1
   8   7   5   -0.31    0.47   2
   9   7   5   12.35    2.04   3
   9   7   5   15.18    2.03   1
  10   7   5    2.52    1.32   1
  10   7   5    2.86    1.36   3
 -10  -7  -5    1.56    1.33   2
  11   7   5    3.30    1.64   3
 -11  -7  -5    4.19    1.35   2
  12   7   5   25.18    3.47   3
 -12  -7  -5   23.97    2.56   2
  13   7   5   18.29    3.29   3
  14   7   5    0.39    1.80   3
  15   7   5    1.57    2.38   3
  10  -8  -5   -1.25    1.25   3
 -10   8   5    0.51    2.95   2
  -9   8   5   11.36    3.05   2
   9  -8  -5    6.07    2.21   3
  -8   8   5    3.27    2.08   2
   8  -8  -5   -0.73    1.48   3
   7  -8  -5   46.71    3.94   3
  -7   8   5   34.60    3.65   2
   6  -8  -5   61.83    4.22   3
  -6   8   5   71.15    4.73   2
   5  -8  -5   22.00    2.70   3
  -5   8   5   24.94    2.99   2
   4  -8  -5  185.84    7.20   3
  -4   8   5  190.54    7.26   2
  -3   8   5  144.10    4.97   1
   3  -8  -5  120.78    5.23   3
  -3   8   5  123.25    5.42   2
  -2   8   5    4.07    1.26   2
  -2   8   5    5.00    1.46   1
   2  -8  -5    4.97    1.19   3
  -1   8   5   65.70    3.36   2
  -1   8   5   58.23    3.28   1
   1  -8  -5   64.63    2.99   3
   0   8   5    0.57    0.71   2
   0  -8  -5   -0.22    0.51   3
   0   8   5   -1.08    1.08   1
  -1  -8  -5    3.95    0.76   3
   1   8   5    4.43    1.43   1
   1   8   5    4.42    1.05   2
   2   8   5  103.92    4.48   1
  -3  -8  -5  124.33    4.24   3
   3   8   5  124.34    4.30   2
   3   8   5  129.14    5.16   1
  -4  -8  -5   15.23    1.45   3
   4   8   5   18.95    2.42   1
   4   8   5   17.68    1.52   2
  -5  -8  -5   -0.02    0.54   3
   5   8   5    0.24    0.58   2
   5   8   5   -0.82    0.94   1
   6   8   5  197.10    7.02   1
  -6  -8  -5  196.14    6.69   3
   6   8   5  192.48    5.74   2
   7   8   5   22.51    1.86   2
   7   8   5   26.37    2.81   1
  -7  -8  -5   24.78    2.19   3
   8   8   5    8.71    1.43   2
   8   8   5   12.64    2.09   1
  -8  -8  -5    6.96    1.35   3
   9   8   5    1.38    1.21   1
  -9  -8  -5   -0.17    0.99   3
   9   8   5   -0.51    0.93   2
  10   8   5    5.67    1.76   1
 -10  -8  -5    6.75    1.55   2
 -10  -8  -5    7.66    2.04   3
  11   8   5    4.95    1.69   1
 -11  -8  -5    3.80    1.69   3
 -12  -8  -5   -1.02    1.27   3
 -13  -8  -5    3.03    1.79   3
 -14  -8  -5    2.44    1.72   3
 -15  -8  -5    1.79    1.81   3
 -16  -8  -5    1.40    2.14   3
 -10   9   5    1.30    2.58   2
  -9   9   5   -1.10    2.23   2
  -8   9   5    8.14    2.75   2
   8  -9  -5    9.03    2.43   3
  -7   9   5   14.41    3.11   2
   7  -9  -5   15.09    2.92   3
  -6   9   5    0.05    1.48   2
   6  -9  -5    0.79    1.15   3
   5  -9  -5   27.12    3.09   3
  -5   9   5   29.76    3.22   2
   4  -9  -5   38.94    3.12   3
  -4   9   5   36.51    3.36   2
  -3   9   5   18.79    2.37   2
   3  -9  -5   21.53    2.18   3
  -3   9   5   23.81    2.60   1
  -2   9   5   31.51    2.68   2
  -2   9   5   31.38    2.76   1
   1  -9  -5  110.33    4.41   3
  -1   9   5  105.76    4.55   2
  -1   9   5  105.11    4.78   1
   0  -9  -5    3.43    0.88   3
   0   9   5    3.39    1.12   2
   0   9   5    4.78    1.67   1
  -1  -9  -5  118.63    4.21   3
   1   9   5  129.98    4.62   2
   1   9   5  112.33    4.79   1
   3   9   5  491.37   13.70   1
  -3  -9  -5  493.22   13.10   3
   3   9   5  510.95   12.40   2
   4   9   5   78.58    3.07   2
  -4  -9  -5   76.32    3.26   3
   4   9   5   72.26    4.07   1
   5   9   5   19.10    2.55   1
  -5  -9  -5   17.25    1.68   3
   5   9   5   15.87    1.45   2
   6   9   5   69.99    3.02   2
   6   9   5   67.09    3.95   1
  -6  -9  -5   74.98    3.74   3
   7   9   5    2.37    1.51   1
   7   9   5    1.70    0.88   2
  -7  -9  -5    3.83    1.22   3
   8   9   5    5.59    1.75   1
   8   9   5    5.34    1.20   2
  -8  -9  -5    5.50    1.54   3
   9   9   5    9.41    2.10   1
  -9  -9  -5    8.58    1.94   3
  10   9   5   16.34    2.51   1
 -10  -9  -5   17.56    2.66   3
  11   9   5    7.15    2.03   1
 -11  -9  -5    5.44    1.73   3
 -12  -9  -5   11.28    2.68   3
 -13  -9  -5    5.72    2.23   3
 -14  -9  -5    6.14    2.44   3
 -15  -9  -5   -0.28    1.67   3
 -16  -9  -5    1.48    2.19   3
  -9  10   5    5.28    2.95   2
  -8  10   5   -0.33    2.17   2
  -7  10   5    2.44    2.09   2
  -6  10   5    1.31    1.94   2
   5 -10  -5    4.13    1.66   3
  -5  10   5    4.54    1.94   2
   4 -10  -5   29.98    2.86   3
  -4  10   5   40.65    3.52   2
  -3  10   5    0.85    1.32   2
   3 -10  -5    4.11    1.42   3
  -3  10   5    1.17    1.64   1
   2 -10  -5   20.53    2.07   3
  -2  10   5   22.78    2.93   1
  -2  10   5   23.73    2.49   2
  -1  10   5   23.53    3.03   1
  -1  10   5   18.41    2.03   2
   1 -10  -5   19.75    1.93   3
   0 -10  -5   21.46    1.91   3
   0  10   5   29.77    3.31   1
   0  10   5   21.81    2.14   2
   1  10   5   16.51    2.58   1
   1  10   5   15.49    1.72   2
  -1 -10  -5   14.25    1.44   3
  -2 -10  -5    1.91    0.79   3
   2  10   5    1.77    1.30   1
   2  10   5    1.67    0.80   2
   3  10   5    2.37    1.63   1
  -3 -10  -5    2.12    0.83   3
   3  10   5    2.53    1.00   2
  -4 -10  -5    1.93    0.79   3
   4  10   5    0.44    1.43   1
   4  10   5    1.71    0.82   2
  -5 -10  -5   17.80    1.82   3
   5  10   5   20.05    1.65   2
   5  10   5   22.67    2.80   1
  -6 -10  -5   12.60    1.76   3
   6  10   5   11.73    1.40   2
   6  10   5   11.61    2.29   1
  -7 -10  -5    4.48    1.38   3
   7  10   5    6.97    1.99   1
   8  10   5   21.38    1.90   1
  -8 -10  -5   23.30    1.88   3
  -9 -10  -5   -0.86    1.02   3
   9  10   5   -0.84    1.51   1
 -10 -10  -5    0.29    1.30   3
  10  10   5   -0.14    1.52   1
 -11 -10  -5    2.19    1.43   3
  11  10   5    0.65    1.52   1
 -12 -10  -5    3.08    1.87   3
 -13 -10  -5    2.84    1.86   3
 -14 -10  -5    0.78    1.61   3
 -15 -10  -5   -0.23    1.65   3
 -16 -10  -5    8.92    3.25   3
  -9  11   5    5.08    3.15   2
  -8  11   5    1.99    2.42   2
  -7  11   5    0.44    1.90   2
  -6  11   5    0.90    1.90   2
  -5  11   5    8.11    2.24   2
  -4  11   5   40.03    3.76   2
  -3  11   5   16.08    2.40   2
  -3  11   5   19.21    3.12   1
  -2  11   5    1.34    2.13   1
  -2  11   5   -0.51    1.06   2
  -1  11   5    1.35    1.24   2
  -1  11   5    6.47    2.21   1
   0  11   5   11.27    1.64   2
   0  11   5   11.34    2.53   1
   1  11   5    1.41    0.67   2
   1  11   5    8.17    2.57   1
  -2 -11  -5    3.03    1.04   3
   2  11   5    2.10    1.81   1
   2  11   5    0.93    0.78   2
   3  11   5    4.67    1.94   1
   3  11   5    3.73    1.14   2
  -3 -11  -5    3.15    0.99   3
   4  11   5    1.24    0.77   2
   4  11   5    2.36    1.64   1
  -4 -11  -5    1.54    0.92   3
   5  11   5   -1.51    1.41   1
  -5 -11  -5    0.20    0.80   3
  -6 -11  -5    9.29    1.74   3
   6  11   5   11.54    2.69   1
   7  11   5   12.19    2.52   1
  -7 -11  -5   10.77    1.85   3
   8  11   5    0.93    1.75   1
  -8 -11  -5    1.70    1.27   3
   9  11   5   47.30    3.85   1
  -9 -11  -5   50.56    3.80   3
  10  11   5   24.39    3.25   1
 -10 -11  -5   20.31    3.02   3
 -11 -11  -5   25.81    3.58   3
  11  11   5   29.76    3.50   1
 -12 -11  -5    6.09    2.31   3
 -13 -11  -5    0.74    1.77   3
 -14 -11  -5    3.50    2.09   3
 -15 -11  -5    5.66    2.54   3
 -16 -11  -5   -0.42    2.32   3
  -8  12   5   10.88    3.35   2
  -7  12   5    3.59    2.39   2
  -6  12   5    4.12    2.12   2
  -5  12   5    2.88    1.99   2
  -4  12   5   21.68    2.97   2
  -3  12   5    2.90    1.77   2
  -2  12   5   22.72    2.68   2
  -2  12   5   22.94    3.59   1
  -1  12   5   51.10    3.96   1
  -1  12   5   48.92    3.42   2
   0  12   5    1.18    2.14   1
   0  12   5   -0.21    0.78   2
   1  12   5   17.50    3.00   1
   2  12   5    2.93    1.00   2
   2  12   5    5.66    2.56   1
   3  12   5   15.19    2.83   1
   4  12   5   78.45    4.90   1
   5  12   5   48.90    3.84   1
  -6 -12  -5   26.17    2.53   3
   6  12   5   35.48    3.79   1
   7  12   5    6.19    2.29   1
  -7 -12  -5    3.86    1.49   3
   8  12   5   13.79    2.83   1
  -8 -12  -5   11.61    2.25   3
  -9 -12  -5    9.14    2.03   3
   9  12   5    6.16    2.51   1
  10  12   5    3.82    1.93   1
 -10 -12  -5    4.49    1.79   3
  11  12   5    4.73    2.11   1
 -11 -12  -5    1.10    1.74   3
 -12 -12  -5    0.77    1.64   3
 -13 -12  -5   13.39    3.24   3
 -14 -12  -5    5.91    2.59   3
 -15 -12  -5    3.43    2.45   3
  -7  13   5    0.70    2.20   2
  -6  13   5   -1.18    1.93   2
  -5  13   5    2.03    1.91   2
  -4  13   5    3.76    1.85   2
  -3  13   5   32.57    3.37   2
  -2  13   5   16.05    3.30   1
  -1  13   5    0.47    1.21   2
  -1  13   5    1.57    2.35   1
   0  13   5   42.83    3.09   2
   0  13   5   49.79    4.20   1
   1  13   5    6.58    1.38   2
   1  13   5    4.96    2.66   1
   2  13   5   10.31    3.16   1
   3  13   5    2.26    2.38   1
   4  13   5   67.67    4.73   1
   5  13   5   36.88    4.16   1
   6  13   5   20.62    3.48   1
   7  13   5    3.67    2.46   1
   8  13   5   60.44    4.65   1
   9  13   5   10.72    2.79   1
  -9 -13  -5    7.27    2.21   3
 -10 -13  -5    2.41    1.63   3
  10  13   5    2.23    2.29   1
 -11 -13  -5    1.83    1.75   3
  11  13   5    1.73    2.06   1
  12  13   5   28.77    4.02   1
 -12 -13  -5   26.92    3.94   3
 -13 -13  -5    8.65    2.80   3
 -14 -13  -5    6.06    2.14   3
 -15 -13  -5    0.57    2.26   3
  -7  14   5    0.70    2.40   2
  -6  14   5    5.47    2.73   2
  -5  14   5    0.67    1.92   2
  -4  14   5    1.86    1.83   2
  -3  14   5    1.65    1.59   2
  -2  14   5    0.46    1.45   2
  -2  14   5    4.32    2.83   1
  -1  14   5    6.34    2.82   1
  -1  14   5    7.14    1.80   2
   0  14   5    6.59    2.65   1
   1  14   5    6.74    2.71   1
   2  14   5   12.86    3.30   1
   3  14   5    2.42    2.87   1
   4  14   5    1.38    2.81   1
   5  14   5    1.96    2.87   1
   6  14   5   13.67    3.30   1
   7  14   5   47.76    4.42   1
   8  14   5    0.49    2.39   1
   9  14   5   17.04    3.56   1
  10  14   5    0.26    1.56   1
  11  14   5    0.64    2.31   1
  12  14   5    7.63    3.01   1
  -6  15   5   -1.54    2.31   2
  -5  15   5   -2.37    1.75   2
  -4  15   5    1.76    2.10   2
  -2  15   5    8.06    2.72   1
  -1  15   5    4.51    2.50   1
   0  15   5    0.80    2.53   1
   1  15   5    2.02    2.50   1
   2  15   5    1.44    2.52   1
   3  15   5   16.22    3.20   1
   4  15   5    3.54    2.92   1
   5  15   5    7.20    2.97   1
   6  15   5    2.47    2.46   1
   7  15   5   14.46    3.54   1
   8  15   5    3.47    2.81   1
   9  15   5    1.38    2.98   1
  10  15   5    5.58    3.14   1
  11  15   5    2.58    3.04   1
  12  15   5    9.12    3.38   1
  -1  16   5    3.23    2.51   1
   0  16   5   -0.98    1.77   1
   1  16   5    1.86    2.22   1
   2  16   5    3.67    2.48   1
   3  16   5    5.14    2.63   1
   4  16   5    3.66    3.20   1
   5  16   5    0.33    2.86   1
   6  16   5    0.96    2.65   1
   7  16   5    1.51    3.06   1
   8  16   5    0.23    3.23   1
   9  16   5   35.19    5.11   1
  10  16   5    0.70    2.98   1
  11  16   5    2.12    2.99   1
  12  16   5    5.66    3.54   1
  -1  17   5    0.46    1.60   1
   0  17   5    1.09    1.94   1
   1  17   5    5.35    2.31   1
   2  17   5   -0.31    2.14   1
   3  17   5    2.59    2.44   1
   4  17   5    1.47    2.49   1
   5  17   5    1.89    2.83   1
   6  17   5    1.52    2.59   1
   7  17   5    5.52    3.65   1
   8  17   5    3.17    3.64   1
   9  17   5    7.20    3.77   1
  10  17   5   -0.48    3.45   1
  11  17   5    4.64    2.88   1
  12  17   5   -1.41    3.22   1
  -1  18   5    0.23    1.91   1
   0  18   5   -0.84    1.93   1
   1  18   5   -0.36    1.56   1
   2  18   5   -0.10    1.98   1
   3  18   5    2.73    2.70   1
   4  18   5   -0.63    2.44   1
   5  18   5    6.85    3.28   1
   6  18   5    0.71    3.04   1
   7  18   5    1.56    3.32   1
   8  18   5    8.00    4.37   1
   9  18   5   19.32    4.85   1
  10  18   5    5.00    4.10   1
  11  18   5   -2.42    3.28   1
  12  18   5    7.14    4.53   1
   0  19   5    1.75    2.06   1
   1  19   5    1.49    2.46   1
   2  19   5    1.35    2.39   1
   3  19   5   -0.37    2.62   1
   4  19   5   -1.63    2.72   1
   5  19   5    3.68    3.15   1
   6  19   5    1.97    3.29   1
   7  19   5   -5.93    3.20   1
   8  19   5   -2.59    3.88   1
   9  19   5    7.40    4.71   1
  10  19   5    5.66    5.09   1
   1  20   5    4.12    2.48   1
   2  20   5    1.71    2.68   1
   3  20   5    0.91    3.01   1
   4  20   5    0.92    3.58   1
   5  20   5    0.13    3.23   1
   6  20   5    0.69    3.12   1
  -5 -20   6    3.63    2.49   3
  -4 -20   6   -3.51    1.64   3
  -3 -20   6    0.95    1.99   3
  -2 -20   6    0.35    2.14   3
  -1 -20   6    1.37    1.96   3
   0 -20   6   -1.61    1.90   3
   7  19  -6    8.80    4.27   1
  -7 -19   6    1.90    2.15   3
  -6 -19   6   -0.21    2.11   3
   6  19  -6   -1.04    3.56   1
   5  19  -6   -1.91    3.27   1
  -5 -19   6    3.22    2.53   3
  -4 -19   6   -0.88    1.63   3
   4  19  -6   -1.63    2.44   1
  -3 -19   6    1.03    1.64   3
   3  19  -6    0.68    2.55   1
  -2 -19   6    3.21    2.12   3
   2  19  -6    2.67    2.38   1
   1  19  -6    2.45    2.54   1
  -1 -19   6    0.60    1.61   3
   0 -19   6    5.02    2.32   3
   0  19  -6    5.58    3.15   1
  -1  19  -6    3.75    3.18   1
   1 -19   6    3.08    2.13   3
   2 -19   6    0.80    2.33   3
  -9 -18   6   -0.71    2.08   3
  -8 -18   6    2.62    2.26   3
   8  18  -6   10.91    4.10   1
   7  18  -6    2.72    4.18   1
  -7 -18   6    3.15    2.16   3
  -6 -18   6    0.48    1.61   3
   6  18  -6   -0.03    3.41   1
  -5 -18   6    0.03    1.50   3
   5  18  -6   -3.48    2.72   1
  -4 -18   6    1.48    1.82   3
   4  18  -6    1.56    2.74   1
  -3 -18   6    6.46    2.25   3
   3  18  -6    5.60    2.99   1
   2  18  -6    0.82    2.69   1
  -2 -18   6    8.53    2.34   3
  -1 -18   6    6.03    2.32   3
   1  18  -6    2.53    2.15   1
   0  18  -6   -0.79    2.21   1
   0 -18   6    2.66    1.66   3
   1 -18   6    3.29    1.77   3
  -1  18  -6   -1.88    2.49   1
   2 -18   6   10.49    2.74   3
  -3  18  -6   11.15    3.64   1
   3 -18   6    9.90    2.79   3
  -4  18  -6    5.91    3.17   1
   4 -18   6    1.97    1.99   3
  -9 -17   6   -0.15    2.03   3
  -8 -17   6    2.56    1.89   3
   8  17  -6    3.67    3.58   1
  -7 -17   6    3.74    2.29   3
   7  17  -6    4.56    3.16   1
   6  17  -6    0.69    3.40   1
   5  17  -6    6.88    3.14   1
  -5 -17   6    5.64    2.20   3
  -4 -17   6    7.53    2.43   3
   4  17  -6    9.04    3.23   1
   3  17  -6   -0.23    2.47   1
  -3 -17   6    2.40    1.67   3
  -2 -17   6    4.05    1.82   3
   2  17  -6   -1.19    2.38   1
  -1 -17   6    2.67    1.78   3
   1  17  -6    5.05    2.54   1
   0  17  -6   10.01    2.97   1
   0 -17   6   10.26    2.55   3
   1 -17   6    1.12    1.28   3
  -1  17  -6    0.79    2.58   1
   2 -17   6    0.38    1.21   3
  -2  17  -6   -0.62    2.46   1
  -3  17  -6   -2.53    2.38   1
   3 -17   6   -2.76    1.14   3
   4 -17   6    2.14    1.83   3
  -4  17  -6    3.90    2.75   1
   5 -17   6    1.77    2.09   3
  -5  17  -6    9.18    2.99   1
 -10 -16   6    3.43    2.26   3
  -9 -16   6    2.33    2.16   3
   8  16  -6    0.27    2.51   1
  -8 -16   6    0.64    1.66   3
   7  16  -6    2.38    3.08   1
  -7 -16   6    1.93    1.75   3
   6  16  -6   10.46    3.01   1
  -6 -16   6    9.51    2.67   3
   5  16  -6    1.05    2.73   1
  -5 -16   6    0.99    1.38   3
  -4 -16   6   -0.12    1.62   3
   4  16  -6    0.87    2.83   1
   3  16  -6    5.45    3.03   1
  -3 -16   6    3.48    1.89   3
  -2 -16   6    9.04    2.40   3
   2  16  -6    5.63    3.29   1
   1  16  -6    1.71    2.30   1
  -1 -16   6    1.73    1.55   3
   0  16  -6    2.38    2.67   1
   0 -16   6    2.76    1.66   3
  -1  16  -6   -1.13    2.38   1
   1 -16   6   -0.48    1.29   3
   2 -16   6    2.34    1.51   3
  -2  16  -6   -4.05    2.29   1
  -3  16  -6   -2.01    2.17   1
   3 -16   6   -0.98    1.28   3
   4 -16   6    0.03    1.22   3
  -4  16  -6   -1.14    1.95   1
  -5  16  -6    1.09    2.48   1
   5 -16   6    3.06    1.86   3
   6 -16   6    0.04    1.92   3
 -11 -15   6   -0.88    2.15   3
 -10 -15   6   -1.00    2.09   3
  -9 -15   6    6.60    2.41   3
   8  15  -6    3.80    3.21   1
  -8 -15   6    0.28    1.64   3
  -7 -15   6    1.27    1.78   3
   7  15  -6    3.98    2.94   1
  -6 -15   6    6.16    2.28   3
   6  15  -6    8.28    3.05   1
   5  15  -6    9.35    3.11   1
  -5 -15   6    4.04    1.97   3
   4  15  -6   -1.14    2.31   1
  -4 -15   6    0.69    1.34   3
   3  15  -6   -0.83    2.50   1
  -3 -15   6    0.61    1.30   3
  -2 -15   6    2.07    1.45   3
   2  15  -6    2.03    3.01   1
  -1 -15   6    1.76    1.57   3
   1  15  -6   -1.69    2.08   1
   0  15  -6   25.63    4.04   1
   0 -15   6   36.14    3.98   3
   1 -15   6    7.16    2.31   3
  -1  15  -6    6.01    2.95   1
   2 -15   6    2.11    1.46   3
  -2  15  -6   -0.49    2.48   1
  -3  15  -6    9.71    3.15   1
   3 -15   6   10.49    2.67   3
   4 -15   6    0.99    1.53   3
  -4  15  -6   -1.28    2.28   1
  -5  15  -6   -2.02    2.42   1
   5 -15   6    0.90    1.31   3
   6 -15   6   11.75    2.97   3
   7 -15   6   -0.26    2.10   3
 -11 -14   6    0.23    1.94   3
 -10 -14   6   -2.09    1.31   3
  -9 -14   6    5.18    2.22   3
  -8 -14   6    2.23    1.65   3
   8  14  -6    3.54    2.73   1
  -7 -14   6   -1.96    1.11   3
   7  14  -6   -2.02    2.29   1
  -6 -14   6    3.67    1.95   3
   6  14  -6    4.21    2.48   1
  -5 -14   6    0.34    1.37   3
   5  14  -6   -2.13    2.03   1
   4  14  -6   -0.60    2.40   1
  -4 -14   6    0.41    1.38   3
  -3 -14   6    0.20    1.35   3
   3  14  -6   -0.49    2.30   1
   2  14  -6   20.05    3.98   1
  -2 -14   6   18.98    3.28   3
   1  14  -6   15.00    3.39   1
  -1 -14   6    8.89    2.32   3
   0 -14   6    7.67    2.19   3
   0  14  -6    5.16    2.75   1
   1 -14   6    0.25    1.40   3
  -1  14  -6    0.92    2.56   1
  -2  14  -6    1.89    2.38   1
   2 -14   6    0.20    1.41   3
  -3  14  -6    0.01    2.17   1
   3 -14   6    1.01    1.59   3
   4 -14   6    1.67    1.44   3
  -4  14  -6   -1.17    2.35   1
  -5  14  -6   -3.96    2.29   1
   5 -14   6   -0.46    1.30   3
   6 -14   6    4.03    2.01   3
  -6  14  -6   -1.75    2.39   1
   7 -14   6    2.00    1.73   3
   8 -14   6   -1.50    1.84   3
 -12 -13   6    0.48    1.84   3
 -11 -13   6    1.04    1.89   3
 -10 -13   6    3.11    1.73   3
  -9 -13   6    0.97    1.82   3
  -8 -13   6    2.36    1.92   3
   8  13  -6   -0.36    2.03   1
   7  13  -6    2.14    1.80   1
  -7 -13   6    1.44    1.45   3
  -6 -13   6    3.30    1.76   3
   6  13  -6    5.91    2.54   1
   5  13  -6    6.44    2.72   1
  -5 -13   6    5.82    2.14   3
   4  13  -6    3.25    2.39   1
  -4 -13   6    0.60    1.55   3
  -3 -13   6    1.10    1.52   3
   3  13  -6   -1.48    2.35   1
  -2 -13   6   20.48    3.10   3
   2  13  -6   22.63    3.62   1
  -1 -13   6   -1.40    1.27   3
   1  13  -6   -0.89    2.31   1
   0 -13   6   -0.22    1.19   3
   0  13  -6   -0.55    2.19   1
  -1  13  -6   12.86    3.21   1
   1 -13   6    9.62    2.28   3
   2 -13   6   -0.45    1.07   3
  -2  13  -6    0.49    2.35   1
  -3  13  -6   15.32    3.12   1
   3 -13   6   22.23    3.19   3
  -4  13  -6   -1.92    2.01   1
   4 -13   6    1.36    1.33   3
   5 -13   6    0.79    1.39   3
  -5  13  -6    1.21    2.32   1
   6 -13   6   -1.48    1.06   3
  -6  13  -6   -0.61    2.53   1
   7 -13   6   11.45    2.86   3
  -7  13  -6   10.27    2.60   2
   8 -13   6    0.80    1.65   3
  -8  13  -6    1.52    2.09   2
   9 -13   6    1.32    1.94   3
  -9  13  -6   -0.08    2.08   2
 -10  13  -6    1.16    2.54   2
 -12 -12   6    3.31    2.30   3
 -11 -12   6    1.79    1.73   3
 -10 -12   6    1.39    1.74   3
  -9 -12   6   15.33    3.08   3
  -8 -12   6   13.94    2.98   3
  -7 -12   6    1.65    1.52   3
  -6 -12   6    0.70    1.39   3
   6  12  -6   -0.98    1.81   1
  -5 -12   6    3.76    1.66   3
   5  12  -6    2.87    2.19   1
  -4 -12   6  131.78    6.64   3
   4  12  -6  128.11    6.31   1
   3  12  -6    4.29    2.17   1
[truncated: 1,229,226 more chars]
