# Supplementary material for: Crystal structures of two solvated 2-aryl-3-phenyl-2,3-di­hydro-4H-pyrido[3,2-e][1,3]thia­zin-4-ones
Source: Acta Crystallogr E Crystallogr Commun. 2019 Oct 22;75(Pt 11):1689–93. doi: 10.1107/S2056989019013781 (PMC6829726; doi:10.1107/S2056989019013781)
Supplement: Supplementary file 3 [file e-75-01689-1sup6.hkl]

data_1                                                                          
_shelx_title ' ljs52s in P21/c No14' 
_shelx_refln_list_code          4                                               
_shelx_F_calc_maximum      153.95                                               
_exptl_crystal_F_000       796.00                                               
_reflns_d_resolution_high  0.7495                                               
                                                                                
loop_                                                                           
 _space_group_symop_operation_xyz                                               
 'x, y, z'                                                                      
 '-x, y+1/2, -z+1/2'                                                            
 '-x, -y, -z'                                                                   
 'x, -y-1/2, z-1/2'                                                             
                                                                                
_cell_length_a    14.4481                                                       
_cell_length_b     9.0141                                                       
_cell_length_c    16.3427                                                       
_cell_angle_alpha  90.000                                                       
_cell_angle_beta  115.481                                                       
_cell_angle_gamma  90.000                                                       
                                                                                
_shelx_F_squared_multiplier     1.000                                           
                                                                                
loop_                                                                           
 _refln_index_h                                                                 
 _refln_index_k                                                                 
 _refln_index_l                                                                 
 _refln_F_squared_calc                                                          
 _refln_F_squared_meas                                                          
 _refln_F_squared_sigma                                                         
 _refln_observed_status                                                         
   1   0   0         78.15         57.93         1.45 o                         
   2   0   0      16216.14      15001.55       362.24 o                         
   3   0   0       2704.01       2825.41        34.14 o                         
   4   0   0      17582.66      17260.73       287.91 o                         
   5   0   0        746.81        701.96        10.79 o                         
   6   0   0        182.46        112.44         3.68 o                         
   7   0   0        104.20        127.07         4.08 o                         
   8   0   0          0.78          0.07         0.88 o                         
   9   0   0       1559.65       1569.25        23.17 o                         
  10   0   0        280.78        278.80         7.67 o                         
  11   0   0         14.63         23.82         2.79 o                         
  12   0   0         61.53         65.43         4.85 o                         
  13   0   0        268.05        260.73        10.84 o                         
  14   0   0          0.09          5.04         2.82 o                         
  15   0   0         17.67         26.01         5.48 o                         
  16   0   0          1.95          2.29         3.48 o                         
   1   1   0       5654.32       6079.07        76.35 o                         
   2   1   0         86.75        146.32         2.05 o                         
   3   1   0         26.18         42.96         2.14 o                         
   4   1   0        801.65        804.63        13.18 o                         
   5   1   0        505.10        519.92         6.59 o                         
   6   1   0        929.49        959.81        10.94 o                         
   7   1   0          2.26          0.30         1.27 o                         
   8   1   0       1423.11       1353.71        20.43 o                         
   9   1   0         82.73         76.45         3.15 o                         
  10   1   0        240.35        257.06         5.12 o                         
  11   1   0        246.03        260.79         5.55 o                         
  12   1   0        260.89        258.32         7.77 o                         
  13   1   0          7.73          7.66         1.95 o                         
  14   1   0          3.69          2.75         1.88 o                         
  15   1   0         12.80         14.25         2.37 o                         
  16   1   0         44.44         39.00         4.52 o                         
   0   2   0      11220.01      12189.06       143.24 o                         
   1   2   0          8.56         -1.20         1.83 o                         
   2   2   0       6021.90       6076.21        50.80 o                         
   3   2   0        234.79        262.25         4.66 o                         
   4   2   0         40.21         29.90         1.06 o                         
   5   2   0        446.97        482.06         5.97 o                         
   6   2   0        592.01        601.02         7.35 o                         
   7   2   0         55.23         63.79         2.71 o                         
   8   2   0         38.13         29.59         2.14 o                         
   9   2   0        109.81        103.71         4.72 o                         
  10   2   0        517.73        524.92         7.95 o                         
  11   2   0        354.00        388.05         8.26 o                         
  12   2   0         25.48         16.54         2.49 o                         
  13   2   0         74.37         68.50         3.99 o                         
  14   2   0         62.41         54.75         3.87 o                         
  15   2   0        101.81        108.36         5.67 o                         
  16   2   0          1.15          1.17         1.62 o                         
  17   2   0          3.71        -12.01        13.44 o                         
   1   3   0        906.66       1036.34         8.98 o                         
   2   3   0        836.55        863.97         8.66 o                         
   3   3   0       1855.50       2037.77        18.67 o                         
   4   3   0        113.58        112.67         5.23 o                         
   5   3   0          3.42          6.41         0.69 o                         
   6   3   0        728.58        698.56         8.33 o                         
   7   3   0       1355.87       1398.91        14.81 o                         
   8   3   0        142.50        139.51         5.40 o                         
   9   3   0        100.15        101.06         5.60 o                         
  10   3   0          9.92         11.63         1.98 o                         
  11   3   0         12.69         10.81         2.01 o                         
  12   3   0        243.16        245.87         6.83 o                         
  13   3   0         66.00         73.89         4.10 o                         
  14   3   0          0.19          1.69         1.68 o                         
  15   3   0         14.71         14.49         2.79 o                         
  16   3   0         35.05         33.99         4.21 o                         
   0   4   0        156.56        101.33         6.37 o                         
   1   4   0       1686.60       1683.81        14.12 o                         
   2   4   0        225.96        264.36         3.79 o                         
   3   4   0        332.51        326.02         4.67 o                         
   4   4   0        859.79        835.55         9.19 o                         
   5   4   0       1512.10       1511.60        23.51 o                         
   6   4   0        373.31        352.29         6.31 o                         
   7   4   0          1.92          1.62         1.06 o                         
   8   4   0        915.30        856.87        12.33 o                         
   9   4   0        189.76        183.28         5.20 o                         
  10   4   0         21.79         23.08         2.50 o                         
  11   4   0          4.59          6.68         1.90 o                         
  12   4   0          4.19          2.05         1.81 o                         
  13   4   0         10.82         17.00         2.70 o                         
  14   4   0         75.79         80.27         5.40 o                         
  15   4   0          0.03          0.04         4.20 o                         
  16   4   0          0.10          3.10         2.55 o                         
   1   5   0        457.53        462.89         5.40 o                         
   2   5   0        470.72        456.90         5.43 o                         
   3   5   0        138.68        132.30         2.57 o                         
   4   5   0         37.09         38.60         1.51 o                         
   5   5   0        144.84        133.97         3.69 o                         
   6   5   0        171.75        160.31         5.92 o                         
   7   5   0         60.35         43.81         2.55 o                         
   8   5   0         11.21         10.68         1.90 o                         
   9   5   0         24.10         29.48         2.66 o                         
  10   5   0          0.51          1.67         1.67 o                         
  11   5   0         46.34         40.95         3.24 o                         
  12   5   0          4.92          7.55         2.13 o                         
  13   5   0         35.19         34.84         3.85 o                         
  14   5   0          3.00         -0.52         1.68 o                         
  15   5   0          8.56         10.02         2.63 o                         
   0   6   0         41.64         40.77         3.13 o                         
   1   6   0        190.90        176.11         3.19 o                         
   2   6   0         30.90         32.76         1.48 o                         
   3   6   0         14.99         12.97         1.76 o                         
   4   6   0         93.43        104.72         6.44 o                         
   5   6   0        123.96        126.41         3.47 o                         
   6   6   0        186.18        171.92         4.67 o                         
   7   6   0        156.00        170.44         4.89 o                         
   8   6   0         63.41         54.65         3.19 o                         
   9   6   0         67.38         65.78         3.75 o                         
  10   6   0         13.54         12.81         2.27 o                         
  11   6   0          7.80         10.80         2.70 o                         
  12   6   0         17.02         18.61         2.71 o                         
  13   6   0          2.44          2.46         2.27 o                         
  14   6   0          9.15         11.12         2.98 o                         
  15   6   0          2.52          3.01         4.14 o                         
   1   7   0        171.16        178.13         4.29 o                         
   2   7   0        120.62        117.59         3.76 o                         
   3   7   0          0.89          1.24         1.18 o                         
   4   7   0          1.21          1.23         1.26 o                         
   5   7   0          0.08         -0.22         1.14 o                         
   6   7   0         51.21         53.26         3.32 o                         
   7   7   0        111.24        116.14         6.07 o                         
   8   7   0         27.79         30.37         3.15 o                         
   9   7   0          0.01         -1.01         2.17 o                         
  10   7   0          0.11         -0.84         3.55 o                         
  11   7   0         51.93         56.09         6.09 o                         
  12   7   0          1.26         -0.20         1.83 o                         
  13   7   0          0.19         -0.97         1.96 o                         
  14   7   0          2.38         -1.15         4.59 o                         
   0   8   0        135.86        154.19        11.73 o                         
   1   8   0         90.10         66.45         7.66 o                         
   2   8   0         20.61         17.28         2.58 o                         
   3   8   0        218.67        215.05         7.90 o                         
   4   8   0          8.05         13.43         3.96 o                         
   5   8   0         49.34         52.29         5.23 o                         
   6   8   0        103.16        103.54         5.94 o                         
   7   8   0          3.18          1.98         2.23 o                         
   8   8   0         17.35         18.03         3.24 o                         
   9   8   0          0.70          0.73         3.17 o                         
  10   8   0         11.54          5.56         4.97 o                         
  11   8   0          2.66          6.32         3.71 o                         
  12   8   0          0.44          2.54         4.12 o                         
   1   9   0        195.57        202.46         9.89 o                         
   2   9   0         10.12          6.13         4.22 o                         
   3   9   0         42.75         40.01         3.58 o                         
   4   9   0         13.24         17.24         2.97 o                         
   5   9   0          4.29         -0.20         1.97 o                         
   6   9   0         30.98         28.45         3.73 o                         
   7   9   0         18.49         17.41         3.90 o                         
   8   9   0          1.01          0.52         2.92 o                         
   9   9   0          6.53          4.05         2.78 o                         
  10   9   0          1.03         -3.17         5.35 o                         
  11   9   0          0.86          8.40        11.08 o                         
   0  10   0          0.44          3.90         5.99 o                         
   1  10   0          0.05          2.77         6.72 o                         
   2  10   0          0.95          4.86         4.70 o                         
   3  10   0          1.06         -1.05         4.43 o                         
   4  10   0          2.37          3.58         5.01 o                         
   5  10   0          1.73         -1.94         1.94 o                         
   6  10   0         15.84         23.52         4.06 o                         
   7  10   0         24.60         25.59         4.17 o                         
   8  10   0          3.50          0.87         3.96 o                         
   9  10   0          0.02         -0.98         3.77 o                         
   1  11   0          0.03          0.86         5.36 o                         
   2  11   0          0.13         -0.70         5.38 o                         
   3  11   0          0.08          3.22         5.49 o                         
   4  11   0          0.02         -3.18         5.07 o                         
   5  11   0          0.68         17.40         7.01 o                         
   6  11   0          9.19         18.40        11.01 o                         
   7  11   0          2.19          1.59         3.27 o                         
 -17   1   1         13.93         14.39         3.42 o                         
 -16   1   1         29.54         34.48         4.39 o                         
 -15   1   1          4.71          5.88         2.96 o                         
 -14   1   1          2.57          3.40         1.50 o                         
 -13   1   1         87.52         89.00         5.17 o                         
 -12   1   1        102.10         94.25         4.16 o                         
 -11   1   1          4.09          3.85         1.11 o                         
 -10   1   1        149.14        137.38         3.51 o                         
  -9   1   1         66.07         67.94         2.86 o                         
  -8   1   1         61.46         71.46         2.13 o                         
  -7   1   1       1625.22       1680.65        15.72 o                         
  -6   1   1        725.80        688.51         7.60 o                         
  -5   1   1         27.43         19.21         0.91 o                         
  -4   1   1        677.51        551.23         6.17 o                         
  -3   1   1      21548.75      20825.58       375.63 o                         
  -2   1   1         34.32         74.23         1.69 o                         
  -1   1   1         11.47         -1.15         1.15 o                         
   0   1   1         92.51         88.83         2.82 o                         
   2   1   1       7361.76       7586.97        68.64 o                         
   4   1   1        177.40        189.36         3.14 o                         
   5   1   1       1092.96       1191.37        12.61 o                         
   6   1   1         11.95         13.08         1.10 o                         
   7   1   1        498.40        509.09         7.28 o                         
   8   1   1        249.62        239.85         4.88 o                         
   9   1   1         50.25         36.64         2.08 o                         
  10   1   1        359.56        350.86         6.62 o                         
  11   1   1         28.91         25.14         2.67 o                         
  12   1   1        236.60        259.08         8.06 o                         
  13   1   1          0.17         -1.30         1.79 o                         
  14   1   1         28.80         26.76         2.97 o                         
  15   1   1          0.29          3.94         4.95 o                         
  16   1   1         12.68         15.77         3.52 o                         
 -17   2   1          1.08         -1.21         4.36 o                         
 -16   2   1         26.60         27.98         3.17 o                         
 -15   2   1         27.15         22.66         2.70 o                         
 -14   2   1         11.04         15.16         2.68 o                         
 -13   2   1          6.66          9.58         2.12 o                         
 -12   2   1        169.25        176.74         6.15 o                         
 -11   2   1        121.30        109.16         4.22 o                         
 -10   2   1         46.35         41.41         2.65 o                         
  -9   2   1         46.23         46.09         1.98 o                         
  -8   2   1        425.28        496.42         7.47 o                         
  -7   2   1       1181.54       1195.06        12.86 o                         
  -6   2   1        103.48        103.96         2.71 o                         
  -5   2   1          0.63          0.09         0.41 o                         
  -4   2   1         12.73         15.69         0.98 o                         
  -3   2   1      10212.90      10639.65       133.75 o                         
  -2   2   1       1133.01       1181.57        11.04 o                         
  -1   2   1         24.43         18.06         1.09 o                         
   0   2   1       7177.46       7261.58        60.63 o                         
   1   2   1       2276.35       2385.71        22.44 o                         
   2   2   1        528.42        544.99         5.81 o                         
   3   2   1       2503.49       2593.65        23.06 o                         
   4   2   1        616.94        632.46         7.18 o                         
   5   2   1        361.73        379.19         5.13 o                         
   6   2   1        127.38        141.44         2.90 o                         
   7   2   1          0.01          0.57         0.58 o                         
   8   2   1         57.17         60.50         2.17 o                         
   9   2   1         57.63         47.81         2.13 o                         
  10   2   1          4.32          2.57         1.20 o                         
  11   2   1        341.48        347.86         7.92 o                         
  12   2   1         80.64         88.08         4.22 o                         
  13   2   1         27.95         25.86         2.93 o                         
  14   2   1         19.30         20.67         2.81 o                         
  15   2   1          3.58          5.75         3.90 o                         
  16   2   1          6.51         10.51         3.39 o                         
 -17   3   1          0.97          2.32         2.55 o                         
 -16   3   1          1.14          2.88         3.73 o                         
 -15   3   1          6.35          7.78         2.81 o                         
 -14   3   1         13.43         18.85         2.75 o                         
 -13   3   1        118.97        133.57         5.28 o                         
 -12   3   1         33.68         29.52         2.89 o                         
 -11   3   1         96.75         79.34         3.77 o                         
 -10   3   1         45.06         55.86         3.21 o                         
  -9   3   1         35.51         31.04         2.40 o                         
  -8   3   1         81.72         71.84         2.97 o                         
  -7   3   1        108.69        117.54         2.60 o                         
  -6   3   1         48.95         51.32         1.51 o                         
  -5   3   1         10.81          7.67         0.79 o                         
  -4   3   1        516.62        497.11         6.86 o                         
  -3   3   1         90.79         99.41         2.50 o                         
  -2   3   1        824.36        888.71         8.80 o                         
  -1   3   1       4983.82       5157.04        38.47 o                         
   0   3   1        668.33        689.11         7.63 o                         
   1   3   1       2442.06       2559.81        22.41 o                         
   2   3   1       2318.60       2460.31        21.88 o                         
   3   3   1        368.91        383.30         6.55 o                         
   4   3   1        187.21        198.72         3.31 o                         
   5   3   1        148.29        129.56         2.73 o                         
   6   3   1        223.79        225.45         3.87 o                         
   7   3   1         65.52         65.17         2.11 o                         
   8   3   1          2.63          2.29         1.01 o                         
   9   3   1        162.09        141.05         4.90 o                         
  10   3   1         19.59         25.13         2.53 o                         
  11   3   1         80.32         71.69         4.64 o                         
  12   3   1         20.07         16.16         2.50 o                         
  13   3   1          7.06          9.59         2.30 o                         
  14   3   1          0.22         -0.32         2.26 o                         
  15   3   1         17.55         20.49         3.07 o                         
  16   3   1          3.73          6.84         4.13 o                         
 -16   4   1          0.06         -0.59         2.24 o                         
 -15   4   1          0.03         -1.73         1.73 o                         
 -14   4   1         30.49         28.70         3.27 o                         
 -13   4   1         39.64         37.62         3.42 o                         
 -12   4   1          4.11          5.17         1.88 o                         
 -11   4   1        442.79        428.37         8.95 o                         
 -10   4   1        433.64        449.94         8.79 o                         
  -9   4   1        864.77        851.89        12.66 o                         
  -8   4   1        262.96        291.89         6.24 o                         
  -7   4   1        276.46        268.42         5.60 o                         
  -6   4   1        130.80        161.30         4.05 o                         
  -5   4   1       1300.81       1401.89        16.02 o                         
  -4   4   1        666.27        682.52         7.77 o                         
  -3   4   1       2159.60       2317.55        21.26 o                         
  -2   4   1         33.88         32.63         1.62 o                         
  -1   4   1       2892.87       3049.51        23.99 o                         
   0   4   1        212.34        183.18         8.21 o                         
   1   4   1         32.96         46.54         1.69 o                         
   2   4   1         26.93         30.55         1.44 o                         
   3   4   1       2218.02       2464.38        22.62 o                         
   4   4   1        540.59        541.15         6.74 o                         
   5   4   1        619.41        638.62         7.87 o                         
   6   4   1         45.89         37.78         1.69 o                         
   7   4   1        127.56        128.88         3.90 o                         
   8   4   1       1161.99       1201.86        15.88 o                         
   9   4   1        112.24        112.21         4.17 o                         
  10   4   1        214.14        195.11         5.70 o                         
  11   4   1          5.64          6.59         1.92 o                         
  12   4   1         66.50         72.14         4.15 o                         
  13   4   1          5.34          6.95         2.14 o                         
  14   4   1          1.49          1.10         2.09 o                         
  15   4   1          0.98          0.06         1.98 o                         
 -16   5   1          1.29          3.62         6.48 o                         
 -15   5   1          0.40          0.38         2.00 o                         
 -14   5   1          0.11         -0.34         1.76 o                         
 -13   5   1         77.14         84.87         4.58 o                         
 -12   5   1          0.05         -0.13         1.64 o                         
 -11   5   1         73.28         69.54         4.80 o                         
 -10   5   1        161.80        148.95         5.60 o                         
  -9   5   1       1431.42       1531.33        19.58 o                         
  -8   5   1        527.26        523.97         9.04 o                         
  -7   5   1         21.19         24.09         2.17 o                         
  -6   5   1         13.41         14.11         1.62 o                         
  -5   5   1         18.57         21.53         1.75 o                         
  -4   5   1        610.40        695.60         9.43 o                         
  -3   5   1        235.49        234.84         3.51 o                         
  -2   5   1        137.39        152.06         3.35 o                         
  -1   5   1          0.44          1.69         0.61 o                         
   1   5   1          3.53          5.24         0.82 o                         
   2   5   1         15.30         20.19         1.16 o                         
   3   5   1        132.34        127.91         2.56 o                         
   4   5   1        267.31        300.38         4.69 o                         
   5   5   1          0.05          0.83         0.90 o                         
   6   5   1         15.20         14.72         1.70 o                         
   7   5   1        591.42        620.53         9.92 o                         
   8   5   1         35.14         39.67         2.78 o                         
   9   5   1        231.11        249.59         6.33 o                         
  10   5   1          3.32          3.43         1.73 o                         
  11   5   1        136.97        141.46         5.33 o                         
  12   5   1          1.22          1.61         1.82 o                         
  13   5   1         18.05         18.55         2.83 o                         
  14   5   1          2.18          1.07         2.01 o                         
  15   5   1          4.25          6.84         3.72 o                         
 -15   6   1         24.11         27.27         6.95 o                         
 -14   6   1          0.44          3.16         2.34 o                         
 -13   6   1         11.27          6.63         2.48 o                         
 -12   6   1         62.87         72.10         7.28 o                         
 -11   6   1        215.56        222.59         7.49 o                         
 -10   6   1         70.71         62.74         4.06 o                         
  -9   6   1         12.80         18.88         2.72 o                         
  -8   6   1        177.59        198.54         5.47 o                         
  -7   6   1         68.32         73.38         3.32 o                         
  -6   6   1        161.99        162.66         4.42 o                         
  -5   6   1         15.73         20.93         1.87 o                         
  -4   6   1         75.37         91.13         2.85 o                         
  -3   6   1          9.41          7.39         1.17 o                         
  -2   6   1        157.17        154.22         2.95 o                         
  -1   6   1        204.53        181.00         3.20 o                         
   0   6   1          5.83          6.00         0.95 o                         
   1   6   1         20.62         17.94         1.21 o                         
   2   6   1        264.04        267.00         5.06 o                         
   3   6   1        405.41        384.85         6.07 o                         
   4   6   1        108.00        106.81         3.11 o                         
   5   6   1         31.71         30.33         2.06 o                         
   6   6   1        223.93        234.65         5.57 o                         
   7   6   1          8.85          6.11         1.62 o                         
   8   6   1         23.04         23.43         2.46 o                         
   9   6   1          5.41          9.43         1.93 o                         
  10   6   1        114.48        112.00         7.23 o                         
  11   6   1          3.45          4.84         1.84 o                         
  12   6   1         25.50         24.32         3.04 o                         
  13   6   1          9.90         12.52         2.70 o                         
  14   6   1          7.32          9.38         2.70 o                         
 -14   7   1          9.41         12.49         4.81 o                         
 -13   7   1         19.51         23.50         4.10 o                         
 -12   7   1         79.13         77.93         5.06 o                         
 -11   7   1         13.32         13.58         3.38 o                         
 -10   7   1        114.43        130.06         5.79 o                         
  -9   7   1          0.26         -1.50         1.63 o                         
  -8   7   1         42.76         54.72         3.74 o                         
  -7   7   1         25.95         27.62         2.69 o                         
  -6   7   1          8.37         13.61         2.00 o                         
  -5   7   1         25.20         26.33         2.41 o                         
  -4   7   1         54.94         64.37         3.08 o                         
  -3   7   1        141.27        130.14         4.11 o                         
  -2   7   1         72.87         65.02         2.92 o                         
  -1   7   1         68.73         67.57         2.35 o                         
   0   7   1         30.11         28.09         1.70 o                         
   1   7   1        208.60        212.62         7.34 o                         
   2   7   1        130.84        141.11         6.25 o                         
   3   7   1         57.79         47.84         2.77 o                         
   4   7   1         12.40         10.36         1.87 o                         
   5   7   1        131.84        134.03         4.63 o                         
   6   7   1         38.50         42.44         2.91 o                         
   7   7   1         19.63         25.42         2.62 o                         
   8   7   1         42.04         37.11         3.39 o                         
   9   7   1         25.81         30.90         3.29 o                         
  10   7   1         50.00         48.91         4.06 o                         
  11   7   1         27.04         35.80         3.74 o                         
  12   7   1          4.91          7.95         2.28 o                         
  13   7   1          2.95          3.75         3.73 o                         
 -13   8   1         14.88          5.81        12.13 o                         
 -12   8   1         35.98         52.15         7.86 o                         
 -11   8   1         84.51        101.17         7.63 o                         
 -10   8   1          0.20          1.47         3.27 o                         
  -9   8   1          2.13          4.75         3.05 o                         
  -8   8   1          1.03          7.43         5.82 o                         
  -7   8   1         10.01          5.29         2.41 o                         
  -6   8   1         39.12         45.92         3.99 o                         
  -5   8   1        194.43        176.10         6.96 o                         
  -4   8   1         15.61         14.33         2.60 o                         
  -3   8   1          6.25          6.58         3.56 o                         
  -2   8   1         65.06         62.49         3.82 o                         
  -1   8   1        431.85        413.77        12.33 o                         
   0   8   1        463.52        464.16        13.50 o                         
   1   8   1        136.47        142.14        10.57 o                         
   2   8   1        103.52        101.44         5.07 o                         
   3   8   1         23.73         22.97         2.87 o                         
   4   8   1        517.55        603.83        47.96 o                         
   5   8   1          0.32          1.59         1.86 o                         
   6   8   1         56.63         47.69         3.90 o                         
   7   8   1         50.37         55.77         4.51 o                         
   8   8   1         14.36         13.39         6.18 o                         
   9   8   1          4.88          5.73         3.08 o                         
  10   8   1         15.23         21.12         3.84 o                         
  11   8   1         10.40          8.45         7.03 o                         
  12   8   1         21.28         18.36        12.01 o                         
 -11   9   1          0.56          5.09         9.40 o                         
 -10   9   1          3.71          8.46         3.37 o                         
  -9   9   1          9.99         14.99         3.35 o                         
  -8   9   1         46.85         54.91         4.79 o                         
  -7   9   1         14.08         19.22         3.36 o                         
  -6   9   1         14.21          9.93         3.00 o                         
  -5   9   1         19.85         28.38         3.51 o                         
  -4   9   1        118.61        110.13         5.45 o                         
  -3   9   1         80.03         80.27         4.98 o                         
  -2   9   1          0.34          1.32         3.74 o                         
  -1   9   1         40.51         54.31         6.33 o                         
   0   9   1         14.07         13.15         4.65 o                         
   1   9   1          3.96          7.63         5.31 o                         
   2   9   1         14.70         15.71         4.69 o                         
   3   9   1        123.98        122.03         5.61 o                         
   4   9   1          5.41          4.96         2.26 o                         
   5   9   1         70.20         68.82         4.87 o                         
   6   9   1         23.40         28.60         5.03 o                         
   7   9   1          8.32         11.41         3.08 o                         
   8   9   1          7.27          4.48         2.70 o                         
   9   9   1          4.72          4.29         4.67 o                         
  10   9   1         24.11         31.17         4.67 o                         
  11   9   1          3.39        547.84        30.74 o                         
  -9  10   1          0.20         -3.43        11.81 o                         
  -8  10   1          0.47         -1.81         2.28 o                         
  -7  10   1         23.78         20.72         3.97 o                         
  -6  10   1        102.93        111.56         6.21 o                         
  -5  10   1          5.93          6.68         2.56 o                         
  -4  10   1         16.87         14.36         5.66 o                         
  -3  10   1          4.59          6.04         5.52 o                         
  -2  10   1         40.21         42.54         7.34 o                         
  -1  10   1          2.01          5.70         4.65 o                         
   0  10   1          0.91         -1.82         4.08 o                         
   1  10   1          0.94          4.09         5.52 o                         
   2  10   1          3.87          6.97         5.00 o                         
   3  10   1          0.45         -3.98         3.98 o                         
   4  10   1         31.96         43.91         6.67 o                         
   5  10   1          0.32          2.48         2.70 o                         
   6  10   1          3.44          7.03         4.98 o                         
   7  10   1          6.63          6.74         3.28 o                         
   8  10   1         16.61         25.32         7.61 o                         
   9  10   1          9.42         45.79        12.57 o                         
  -7  11   1          2.39          2.22         3.45 o                         
  -6  11   1          0.00         -5.71         5.71 o                         
  -5  11   1         20.57         37.87         7.57 o                         
  -4  11   1         11.30         17.40         6.34 o                         
  -3  11   1          4.49          5.89         5.58 o                         
  -2  11   1         11.28         14.25         5.98 o                         
  -1  11   1          3.14          6.80         5.42 o                         
   0  11   1         26.43         30.37         6.97 o                         
   1  11   1         23.80         13.70         6.00 o                         
   2  11   1         11.86         11.99         5.96 o                         
   3  11   1          1.89          3.16         6.34 o                         
   4  11   1         11.80          8.86         7.93 o                         
   5  11   1          9.41         13.16         9.52 o                         
   6  11   1          8.32         14.49        10.82 o                         
 -17   0   2         80.31        111.97         9.75 o                         
 -16   0   2          2.47          3.17         3.03 o                         
 -15   0   2          0.54         -5.32        10.57 o                         
 -14   0   2         31.40         22.05         4.43 o                         
 -13   0   2        256.91        261.36         7.53 o                         
 -12   0   2        304.16        302.73         7.78 o                         
 -11   0   2        133.73        134.07         4.71 o                         
 -10   0   2         69.65         63.11         3.05 o                         
  -9   0   2       1683.88       1840.39        24.56 o                         
  -8   0   2          4.10         -0.52         0.95 o                         
  -7   0   2       2352.40       2449.65        29.65 o                         
  -6   0   2       3581.60       3768.10        42.43 o                         
  -5   0   2        168.74        221.07        11.61 o                         
  -4   0   2         18.84          9.34         0.92 o                         
  -3   0   2      18859.74      18993.19       195.22 o                         
  -2   0   2      11800.58      10769.57       111.78 o                         
  -1   0   2       1744.63       1842.34        56.93 o                         
   0   0   2       2151.73       2229.77        31.95 o                         
   1   0   2       4593.33       4255.59        59.97 o                         
   2   0   2      15097.31      14747.09       207.61 o                         
   3   0   2        526.84        422.26         6.98 o                         
   4   0   2       1514.03       1563.41        37.48 o                         
   5   0   2       3539.73       3603.94        47.98 o                         
   6   0   2       1036.43       1011.57        16.49 o                         
   7   0   2         53.61         41.99         8.73 o                         
   8   0   2        858.02        827.99        14.34 o                         
   9   0   2        164.88        154.81         6.26 o                         
  10   0   2         75.85         65.87         4.01 o                         
  11   0   2       2029.22       2017.45        30.34 o                         
  12   0   2         38.68         40.55         3.98 o                         
  13   0   2         10.71          5.55         2.43 o                         
  15   0   2        107.82        102.33         9.10 o                         
 -17   1   2          0.57          0.80         3.91 o                         
 -16   1   2         52.38         56.67         4.97 o                         
 -15   1   2         14.34         13.58         2.12 o                         
 -14   1   2        180.45        178.53         5.52 o                         
 -13   1   2         73.81         80.58         4.57 o                         
 -12   1   2         34.33         29.50         2.35 o                         
 -11   1   2          6.01          3.19         1.64 o                         
 -10   1   2       1449.29       1496.35        18.58 o                         
  -9   1   2         20.13         18.50         1.36 o                         
  -8   1   2        382.50        374.30         5.42 o                         
  -7   1   2          3.67          2.12         0.71 o                         
  -6   1   2       4043.60       4127.47        33.01 o                         
  -5   1   2        181.06        160.51         3.22 o                         
  -4   1   2       3961.11       4078.83        31.51 o                         
  -3   1   2       2159.72       2132.52        21.21 o                         
  -2   1   2       2635.51       2641.73        22.65 o                         
  -1   1   2       6344.67       6606.28        61.69 o                         
   0   1   2       2634.40       2616.63        19.55 o                         
   1   1   2        271.16        290.26         4.65 o                         
   2   1   2        215.84        159.46         4.65 o                         
   3   1   2       1292.70       1393.62        13.58 o                         
   4   1   2        208.31        202.39         4.16 o                         
   5   1   2        312.44        268.27         4.41 o                         
   6   1   2         12.26          7.45         0.97 o                         
   7   1   2        156.94        171.94         3.74 o                         
   8   1   2        137.36        132.01         3.49 o                         
   9   1   2        700.36        676.45         9.83 o                         
  10   1   2        433.18        390.85         7.19 o                         
  11   1   2          2.28          3.44         1.37 o                         
  12   1   2        180.05        192.64         5.62 o                         
  13   1   2         11.43         13.82         2.38 o                         
  14   1   2         52.27         53.28         3.95 o                         
  15   1   2         15.87         20.80         3.14 o                         
 -17   2   2         21.48         21.65         3.90 o                         
 -16   2   2         71.01         78.24         4.45 o                         
 -15   2   2          7.63          9.87         2.04 o                         
 -14   2   2          7.55          4.84         1.63 o                         
 -13   2   2         43.87         45.76         4.45 o                         
 -12   2   2        268.03        238.17         6.42 o                         
 -11   2   2        387.43        364.46         7.80 o                         
 -10   2   2         33.56         24.30         3.25 o                         
  -9   2   2         50.93         35.99         1.78 o                         
  -8   2   2        806.58        781.38         9.48 o                         
  -7   2   2       3575.92       3665.70        33.38 o                         
  -6   2   2         10.56         16.68         0.97 o                         
  -5   2   2       1863.96       1879.63        17.74 o                         
  -4   2   2       5614.09       5793.23        53.56 o                         
  -3   2   2        771.43        803.23         9.05 o                         
  -2   2   2       6281.18       6561.22        55.01 o                         
  -1   2   2       1249.21       1449.25        15.26 o                         
   0   2   2       8189.58       7782.32        64.85 o                         
   1   2   2       2131.41       1933.42        18.59 o                         
   2   2   2       2864.06       1670.15        30.37 o                         
   3   2   2         21.31         26.45         1.44 o                         
   4   2   2         11.53         12.53         1.51 o                         
   5   2   2         30.87         42.53         2.18 o                         
   6   2   2        214.24        156.98         3.39 o                         
   7   2   2        199.29        188.67         4.00 o                         
   8   2   2        101.65        108.27         3.14 o                         
   9   2   2        272.71        297.28         6.79 o                         
  10   2   2         20.14         25.41         1.90 o                         
  11   2   2          3.83          3.58         1.61 o                         
  12   2   2         21.61         25.92         2.77 o                         
  13   2   2         25.11         19.85         2.72 o                         
  14   2   2          1.30          1.44         1.77 o                         
  15   2   2          4.53         10.81         3.92 o                         
  16   2   2          7.00         10.25         3.78 o                         
 -17   3   2          8.78          8.72         5.59 o                         
 -16   3   2          3.85          2.17         1.93 o                         
 -15   3   2         35.03         37.30         3.24 o                         
 -14   3   2         31.42         41.21         3.85 o                         
 -13   3   2        131.43        127.34         5.16 o                         
 -12   3   2          1.82          1.81         1.55 o                         
 -11   3   2         86.12         98.15         4.13 o                         
 -10   3   2         94.98         88.38         3.73 o                         
  -9   3   2        696.67        668.54        18.08 o                         
  -8   3   2        126.93        114.09         3.61 o                         
  -7   3   2         11.21         10.94         1.21 o                         
  -6   3   2        125.74        112.68         4.67 o                         
  -5   3   2       2691.29       2901.17        29.05 o                         
  -4   3   2       1671.37       1804.98        18.80 o                         
  -3   3   2        600.02        725.33         8.59 o                         
  -2   3   2       1803.76       2101.56        18.82 o                         
  -1   3   2       3052.65       3375.24        25.83 o                         
   0   3   2          9.42          7.76         1.12 o                         
   1   3   2        200.81        213.97         4.50 o                         
   2   3   2       2806.19       3058.20        26.85 o                         
   3   3   2        168.92        157.15         2.81 o                         
   4   3   2       4411.70       4815.00        41.97 o                         
   5   3   2         79.65         73.28         2.13 o                         
   6   3   2          5.51          2.22         1.11 o                         
   7   3   2         43.90         46.42         1.90 o                         
   8   3   2       1126.56       1169.53        13.62 o                         
   9   3   2         17.49         13.08         1.93 o                         
  10   3   2         46.98         41.25         3.01 o                         
  11   3   2          2.22          2.17         1.54 o                         
  12   3   2          3.74          1.75         1.80 o                         
  13   3   2         60.07         63.46         4.29 o                         
  14   3   2         46.41         48.14         3.99 o                         
  15   3   2          0.18         -2.05         2.05 o                         
  16   3   2          0.77          1.54         3.24 o                         
 -17   4   2         18.51         19.08         5.04 o                         
 -16   4   2         25.69         27.84         3.19 o                         
 -15   4   2          1.88          4.41         3.51 o                         
 -14   4   2          0.88         -0.49         2.51 o                         
 -13   4   2         73.01         66.70         3.99 o                         
 -12   4   2        148.28        162.91         5.57 o                         
 -11   4   2         13.17         16.14         2.44 o                         
 -10   4   2        103.96         87.33         3.87 o                         
  -9   4   2         50.30         48.02         2.83 o                         
  -8   4   2        176.53        161.10         4.44 o                         
  -7   4   2        117.85        122.05         3.67 o                         
  -6   4   2        238.03        232.08         4.85 o                         
  -5   4   2        548.15        640.11         8.84 o                         
  -4   4   2        327.44        322.12         5.31 o                         
  -3   4   2       4788.03       5288.02        45.46 o                         
  -2   4   2        274.51        303.95         3.77 o                         
  -1   4   2        864.25        913.91         8.46 o                         
   0   4   2        456.78        497.92         7.22 o                         
   1   4   2        268.20        282.98         4.64 o                         
   2   4   2         15.36         17.14         1.03 o                         
   3   4   2       3397.80       3710.47        32.95 o                         
   4   4   2        233.60        269.88         4.30 o                         
   5   4   2        390.97        392.89         5.68 o                         
   6   4   2        361.73        382.51         5.83 o                         
   7   4   2        668.37        693.01        10.47 o                         
   8   4   2         66.17         72.26         3.33 o                         
   9   4   2         19.50         11.63         2.03 o                         
  10   4   2         51.61         37.48         2.97 o                         
  11   4   2         58.88         60.51         3.71 o                         
  12   4   2        117.38        130.10         5.33 o                         
  13   4   2          7.05          8.67         2.48 o                         
  14   4   2         10.00         12.62         2.69 o                         
  15   4   2         22.78         26.71         3.63 o                         
 -16   5   2          0.37         -1.88         2.25 o                         
 -15   5   2         61.83         66.39         5.08 o                         
 -14   5   2         27.16         23.03         3.20 o                         
 -13   5   2          2.32          4.34         2.48 o                         
 -12   5   2          8.79         11.20         2.36 o                         
 -11   5   2        156.12        156.16         5.77 o                         
 -10   5   2          0.09          1.91         1.66 o                         
  -9   5   2         75.79         74.18         3.64 o                         
  -8   5   2         14.28         12.81         1.90 o                         
  -7   5   2          7.06          6.18         1.41 o                         
  -6   5   2        135.83        144.77         3.97 o                         
  -5   5   2        146.18        127.28         3.50 o                         
  -4   5   2        225.23        273.70         4.59 o                         
  -3   5   2         71.50         72.46         1.79 o                         
  -2   5   2         41.70         44.52         1.46 o                         
  -1   5   2        480.45        503.13         5.67 o                         
   0   5   2       1012.45        695.31        18.17 o                         
   1   5   2       1667.93       1779.19        15.43 o                         
   2   5   2       1040.05       1133.99        10.81 o                         
   3   5   2         15.79         14.21         1.10 o                         
   4   5   2          2.95          9.61         1.28 o                         
   5   5   2        176.64        175.99         4.33 o                         
   6   5   2         91.60         87.83         3.26 o                         
   7   5   2        265.91        251.97         7.74 o                         
   8   5   2          4.83          5.11         1.62 o                         
   9   5   2         22.02         19.71         2.40 o                         
  10   5   2        192.91        188.33         6.58 o                         
  11   5   2         17.98         14.95         3.16 o                         
  12   5   2         19.56         14.50         2.54 o                         
  13   5   2          7.27          4.50         2.12 o                         
  14   5   2         14.73         14.84         2.84 o                         
 -15   6   2          9.98          9.54         3.22 o                         
 -14   6   2         23.54         24.45         3.58 o                         
 -13   6   2         24.53         29.20         3.72 o                         
 -12   6   2         20.52         20.05         3.16 o                         
 -11   6   2          3.96          6.88         3.51 o                         
 -10   6   2         81.19         84.74         4.62 o                         
  -9   6   2         28.25         30.77         3.10 o                         
  -8   6   2         96.33         89.32         4.32 o                         
  -7   6   2         60.59         57.97         3.46 o                         
  -6   6   2         79.33         66.42         3.44 o                         
  -5   6   2         19.00         18.12         2.39 o                         
  -4   6   2          6.01          6.96         2.24 o                         
  -3   6   2         83.68         74.49         2.91 o                         
  -2   6   2        159.07        149.08         4.18 o                         
  -1   6   2        368.25        383.25         5.68 o                         
   0   6   2         21.44         12.97         3.18 o                         
   1   6   2        628.29        625.59         7.12 o                         
   2   6   2         92.72         79.52         3.05 o                         
   3   6   2          9.05          4.10         1.94 o                         
   4   6   2        190.47        192.65         4.25 o                         
   5   6   2        150.94        151.92         3.97 o                         
   6   6   2         92.91         78.26         4.18 o                         
   7   6   2         38.02         36.77         2.70 o                         
   8   6   2         83.24         75.23         3.64 o                         
   9   6   2         98.99        103.83         4.39 o                         
  10   6   2         46.77         49.81         4.50 o                         
  11   6   2         31.40         28.60         3.36 o                         
  12   6   2          0.28          0.83         1.72 o                         
  13   6   2          1.82         -1.76         4.03 o                         
  14   6   2          0.14         -3.19         3.19 o                         
 -14   7   2          1.38          1.50         2.51 o                         
 -13   7   2          0.01          0.65         2.13 o                         
 -12   7   2         51.48         47.69         6.26 o                         
 -11   7   2          4.43          5.81         2.64 o                         
 -10   7   2         23.76         24.12         3.12 o                         
  -9   7   2        134.06        131.44         5.49 o                         
  -8   7   2          2.80         13.00         7.79 o                         
  -7   7   2          0.06         -0.68         1.46 o                         
  -6   7   2          7.93          4.13         1.85 o                         
  -5   7   2        123.35        107.28         5.50 o                         
  -4   7   2         10.42          5.86         2.43 o                         
  -3   7   2         43.66         38.00         2.49 o                         
  -2   7   2          4.19          6.48         1.65 o                         
  -1   7   2         46.59         43.72         2.55 o                         
   0   7   2        330.38        317.69         7.71 o                         
   1   7   2         80.82         84.29         2.77 o                         
   2   7   2        158.43        147.08         4.52 o                         
   3   7   2         89.35         78.01         3.45 o                         
   4   7   2         12.38         12.01         1.98 o                         
   5   7   2         21.29         21.40         2.48 o                         
   6   7   2          1.02          0.59         1.52 o                         
   7   7   2         24.48         20.77         2.80 o                         
   8   7   2          3.29          3.47         1.94 o                         
   9   7   2         52.66         60.05         4.55 o                         
  10   7   2          0.48          0.58         2.05 o                         
  11   7   2          1.21         -0.97         2.05 o                         
  12   7   2          1.99          0.46         4.74 o                         
 -13   8   2          5.66          9.83         4.10 o                         
 -12   8   2         21.51         25.76         5.93 o                         
 -11   8   2         34.42         37.82         4.67 o                         
 -10   8   2          3.26          5.13         2.35 o                         
  -9   8   2          2.03          1.31         1.77 o                         
  -8   8   2         30.54         28.86         3.05 o                         
  -7   8   2          2.57          2.80         2.26 o                         
  -6   8   2          9.06         12.02         2.72 o                         
  -5   8   2          0.36          0.02         1.31 o                         
  -4   8   2         21.11         17.23         2.40 o                         
  -3   8   2        196.40        202.02         6.52 o                         
  -2   8   2         39.08         35.15         3.05 o                         
  -1   8   2        138.55        153.97        12.38 o                         
   0   8   2        234.99        252.29        19.34 o                         
   1   8   2         35.54         25.17         3.17 o                         
   2   8   2          0.07         -1.19         2.06 o                         
   3   8   2         23.77         28.74         3.91 o                         
   4   8   2          1.22          1.07         2.32 o                         
   5   8   2          4.53          7.41         2.25 o                         
   6   8   2          0.07         -0.43         1.88 o                         
   7   8   2          9.31         12.25         3.05 o                         
   8   8   2          6.00          7.92         2.72 o                         
   9   8   2          1.08          9.78         6.48 o                         
  10   8   2          7.52          7.92         3.14 o                         
  11   8   2          1.10          2.78         3.47 o                         
 -11   9   2          7.85          8.58         3.43 o                         
 -10   9   2          0.07         -2.35         2.35 o                         
  -9   9   2          0.42          1.16         2.19 o                         
  -8   9   2          6.36          6.87         3.08 o                         
  -7   9   2         19.38         18.48         4.53 o                         
  -6   9   2          1.13          2.01         2.37 o                         
  -5   9   2         15.49         16.51         2.90 o                         
  -4   9   2         24.24         18.53         2.95 o                         
  -3   9   2          2.39          0.49         1.71 o                         
  -2   9   2        189.97        155.68        18.81 o                         
  -1   9   2          5.81          5.71         4.04 o                         
   0   9   2        156.77        149.21         8.89 o                         
   1   9   2          3.46          9.41         5.76 o                         
   2   9   2          0.73          5.64         3.96 o                         
   3   9   2          8.79          9.32         2.54 o                         
   4   9   2         57.87         77.07         6.75 o                         
   5   9   2          3.71          2.90         2.38 o                         
   6   9   2         42.42         41.37         4.27 o                         
   7   9   2          0.13         -0.99         2.20 o                         
   8   9   2          0.00          2.58         5.30 o                         
   9   9   2         10.14         10.90         5.68 o                         
  10   9   2          7.95         12.59         4.13 o                         
  -9  10   2          1.00         -0.79         2.90 o                         
  -8  10   2          2.13          2.31         2.76 o                         
  -7  10   2          5.53          6.67         2.96 o                         
  -6  10   2          0.28          1.00         3.92 o                         
  -5  10   2         45.58         48.03         4.95 o                         
  -4  10   2          3.45          9.23         5.02 o                         
  -3  10   2          0.10         -1.27         4.30 o                         
  -2  10   2          1.62         -2.18         4.45 o                         
  -1  10   2         33.47         32.72         6.07 o                         
   0  10   2          2.27         -3.48         4.08 o                         
   1  10   2         10.32         12.43         5.20 o                         
   2  10   2          0.04          5.00         4.58 o                         
   3  10   2          0.23         -1.90         4.75 o                         
   4  10   2          8.11          5.82         4.67 o                         
   5  10   2          0.03          4.68         5.67 o                         
   6  10   2          4.76          2.93         2.58 o                         
   7  10   2          0.13          1.10         2.64 o                         
   8  10   2          2.22          3.14         3.20 o                         
  -7  11   2          1.82         -0.65         2.92 o                         
  -6  11   2          0.90         -1.04        10.54 o                         
  -5  11   2          1.32          5.26         5.41 o                         
  -4  11   2          3.13         21.92         6.78 o                         
  -3  11   2          1.93         -2.45         5.19 o                         
  -2  11   2          2.81          3.36         6.80 o                         
  -1  11   2          4.75          6.30         5.12 o                         
   0  11   2          1.24         -1.49         5.56 o                         
   1  11   2          5.85         11.46         5.95 o                         
   2  11   2          2.23         -2.44         5.26 o                         
   3  11   2          2.59          4.59         5.62 o                         
   4  11   2          2.33          4.79         5.64 o                         
   5  11   2          0.05         -7.72         7.72 o                         
   6  11   2          4.64         -4.27         9.35 o                         
 -17   1   3          0.02         -2.08         2.27 o                         
 -16   1   3          0.59          1.65         3.34 o                         
 -15   1   3          0.08          2.37         1.47 o                         
 -14   1   3         36.08         36.25         3.87 o                         
 -13   1   3          7.74          4.41         1.44 o                         
 -12   1   3          7.44          6.45         2.94 o                         
 -11   1   3         10.88         10.80         1.40 o                         
 -10   1   3         98.16         97.07         2.61 o                         
  -9   1   3         34.56         28.84         1.42 o                         
  -8   1   3          1.90          7.65         1.41 o                         
  -7   1   3       1464.96       1588.94        14.57 o                         
  -6   1   3        167.60        181.79         2.88 o                         
  -5   1   3       9077.52       9227.72        68.52 o                         
  -4   1   3      10502.61      10911.13        87.67 o                         
  -3   1   3        400.38        330.29         6.37 o                         
  -2   1   3        432.57        374.22         6.00 o                         
  -1   1   3      23701.92      22770.11       190.56 o                         
   0   1   3       2275.20       2414.34        20.39 o                         
   1   1   3         44.80         37.91         5.17 o                         
   2   1   3       1185.43       1128.99        11.10 o                         
   4   1   3       3079.16       3319.71        30.17 o                         
   5   1   3       1014.90       1032.95        11.60 o                         
   6   1   3        299.68        339.04         5.51 o                         
   7   1   3          1.51          9.30         1.19 o                         
   8   1   3        345.78        295.23         5.63 o                         
   9   1   3        203.39        194.15         4.67 o                         
  10   1   3          4.47          5.25         1.37 o                         
  11   1   3         23.90         19.18         2.06 o                         
  12   1   3         12.96         10.57         1.88 o                         
  13   1   3          1.36          1.58         4.83 o                         
  14   1   3          0.63         -0.37         1.64 o                         
  15   1   3          0.25          1.58         1.86 o                         
 -17   2   3         25.71         23.57         3.96 o                         
 -16   2   3          0.02         -0.44         1.49 o                         
 -15   2   3          0.20          0.40         1.50 o                         
 -14   2   3         17.48         13.50         2.09 o                         
 -13   2   3        108.46        112.60        12.38 o                         
 -12   2   3         37.16         37.10         2.61 o                         
 -11   2   3          2.57          0.30         1.07 o                         
 -10   2   3          8.09          5.89         1.58 o                         
  -9   2   3        123.97        111.58         2.84 o                         
  -8   2   3         45.68         49.69         1.78 o                         
  -7   2   3        376.75        394.92         5.49 o                         
  -6   2   3        424.68        448.86         6.15 o                         
  -5   2   3       1487.31       1437.85        14.06 o                         
  -4   2   3        537.40        616.39         9.04 o                         
  -3   2   3          9.26         16.90         0.68 o                         
  -2   2   3         63.32         50.44         1.35 o                         
  -1   2   3      12411.50      12525.43       106.18 o                         
   0   2   3        541.65        577.61         5.38 o                         
   1   2   3        554.93        527.64         5.25 o                         
   2   2   3          2.81          0.47         0.45 o                         
   3   2   3         42.55         50.34         1.81 o                         
   4   2   3        181.53        182.51         3.97 o                         
   5   2   3        166.41        198.79         4.56 o                         
   6   2   3         12.61          9.14         1.06 o                         
   7   2   3          0.83          3.82         0.95 o                         
   8   2   3        251.76        252.65         5.18 o                         
   9   2   3         92.60         78.80         3.03 o                         
  10   2   3          0.52         -0.49         1.09 o                         
  11   2   3          6.76          6.72         1.98 o                         
  12   2   3          1.41          3.06         1.72 o                         
  13   2   3          4.64          6.54         2.14 o                         
  14   2   3         16.33         18.31         4.10 o                         
  15   2   3          4.00          7.85         3.68 o                         
 -17   3   3         17.50         15.78         2.76 o                         
 -16   3   3         25.42         33.65         3.24 o                         
 -15   3   3         36.36         35.81         3.18 o                         
 -14   3   3          1.77          1.83         1.41 o                         
 -13   3   3        155.16        161.19         5.12 o                         
 -12   3   3          2.83         -0.53         1.34 o                         
 -11   3   3        485.42        490.60        11.63 o                         
 -10   3   3        135.73        134.35         4.37 o                         
  -9   3   3        139.94        143.96         4.27 o                         
  -8   3   3        259.43        293.85         5.92 o                         
  -7   3   3       1057.79       1121.14        22.97 o                         
  -6   3   3          0.73          0.39         0.83 o                         
  -5   3   3        520.31        578.78         9.02 o                         
  -4   3   3        931.64       1013.56        11.60 o                         
  -3   3   3          7.80          6.56         0.53 o                         
  -2   3   3          3.59          2.90         0.83 o                         
  -1   3   3          3.06          7.19         0.67 o                         
   3   3   3        385.26        387.03         8.31 o                         
   4   3   3         38.20         45.89         1.69 o                         
   5   3   3        494.42        546.97         7.14 o                         
   6   3   3        134.21        126.37         3.09 o                         
   7   3   3        697.47        744.30        12.66 o                         
   8   3   3        232.98        217.74         5.83 o                         
   9   3   3         62.54         56.27         3.16 o                         
  10   3   3        348.57        338.98         7.72 o                         
  11   3   3         38.16         32.14         3.66 o                         
  12   3   3          5.67          4.08         1.85 o                         
  13   3   3         15.86         17.88         2.79 o                         
  14   3   3         28.74         31.67         3.52 o                         
  15   3   3          0.48          0.20         2.12 o                         
 -17   4   3          0.01         -1.58         2.09 o                         
 -16   4   3          2.89          5.81         4.49 o                         
 -15   4   3         12.43         10.98         3.92 o                         
 -14   4   3        121.20        118.81         4.73 o                         
 -13   4   3          0.05         -0.27         1.58 o                         
 -12   4   3        110.63        110.48         4.64 o                         
 -11   4   3        141.49        133.41         4.80 o                         
 -10   4   3          1.13          1.39         1.32 o                         
  -9   4   3        208.24        206.45         5.37 o                         
  -8   4   3        116.82        109.31         3.69 o                         
  -7   4   3          5.60          3.38         1.16 o                         
  -6   4   3         32.21         36.66         2.04 o                         
  -5   4   3        105.31        121.21         3.22 o                         
  -4   4   3       1559.17       1734.81        18.49 o                         
  -3   4   3         10.46          8.79         0.70 o                         
  -2   4   3       1039.94       1131.07        10.11 o                         
  -1   4   3         55.48         58.83         1.45 o                         
   0   4   3        988.73        997.23        12.61 o                         
   1   4   3       1794.02       1969.51        17.63 o                         
   2   4   3        321.36        352.17         4.92 o                         
   3   4   3          7.30         10.59         1.45 o                         
   4   4   3          0.02         -0.60         0.68 o                         
   5   4   3         85.63         84.26         2.43 o                         
   6   4   3        185.64        181.51         3.86 o                         
   7   4   3        403.99        407.16         7.56 o                         
   8   4   3        139.59        136.88         4.46 o                         
   9   4   3          7.52          7.97         1.94 o                         
  10   4   3        145.40        155.01         8.04 o                         
  11   4   3        144.11        160.43         5.65 o                         
  12   4   3         30.22         30.16         3.14 o                         
  13   4   3          2.98          3.27         4.75 o                         
  14   4   3          2.26          2.56         2.04 o                         
 -16   5   3          0.87          2.12         3.17 o                         
 -15   5   3         21.15         22.34         5.48 o                         
 -14   5   3          0.31          1.12         2.10 o                         
 -13   5   3         90.27         89.71         4.99 o                         
 -12   5   3         43.12         42.07         3.44 o                         
 -11   5   3          0.57         -0.80         1.51 o                         
 -10   5   3        253.84        269.52         8.37 o                         
  -9   5   3          1.75          0.82         1.35 o                         
  -8   5   3         70.46         66.84         3.15 o                         
  -7   5   3        150.18        146.31         4.29 o                         
  -6   5   3        240.55        228.79         5.00 o                         
  -5   5   3        557.68        530.55        10.48 o                         
  -4   5   3        211.82        229.57         4.09 o                         
  -3   5   3         19.93         18.44         1.00 o                         
  -2   5   3          0.32          0.47         0.51 o                         
  -1   5   3        309.74        277.07         3.77 o                         
   0   5   3       1059.99       1094.16        16.87 o                         
   1   5   3        263.76        294.87         9.43 o                         
   2   5   3       1766.91       1810.73        15.93 o                         
   3   5   3        229.92        216.11         3.61 o                         
   4   5   3          0.17          1.00         0.75 o                         
   5   5   3        127.17        139.29         4.24 o                         
   6   5   3         17.70         25.63         2.15 o                         
   7   5   3        253.89        233.65         7.56 o                         
   8   5   3        122.81        128.75         4.47 o                         
   9   5   3         35.19         37.84         2.97 o                         
  10   5   3          3.43          4.37         1.84 o                         
  11   5   3        108.72        114.24         7.08 o                         
  12   5   3         32.00         42.30         3.68 o                         
  13   5   3          0.54          0.67         1.95 o                         
  14   5   3          1.13          0.92         2.99 o                         
 -15   6   3          1.31          0.01         4.85 o                         
 -14   6   3         35.88         36.98         4.15 o                         
 -13   6   3         39.12         42.52         4.22 o                         
 -12   6   3         46.97         48.07         4.13 o                         
 -11   6   3         20.45         20.72         3.55 o                         
 -10   6   3        223.46        232.04         7.28 o                         
  -9   6   3        282.67        320.49         8.38 o                         
  -8   6   3         21.11         21.93         2.83 o                         
  -7   6   3          0.08         -0.89         1.10 o                         
  -6   6   3        100.36        106.18         4.19 o                         
  -5   6   3        290.05        297.89         6.15 o                         
  -4   6   3         12.38         11.10         1.59 o                         
  -3   6   3         72.88         63.11         2.74 o                         
  -2   6   3        211.50        223.59         4.12 o                         
  -1   6   3        317.60        346.13         5.42 o                         
   0   6   3        805.40        826.96        20.21 o                         
   1   6   3        555.55        574.65         8.79 o                         
   2   6   3         64.47         61.85         2.32 o                         
   3   6   3        206.99        214.19         6.36 o                         
   4   6   3         38.57         38.50         2.18 o                         
   5   6   3        149.77        161.33         4.17 o                         
   6   6   3         20.19         23.74         2.25 o                         
   7   6   3          2.32          2.84         1.49 o                         
   8   6   3         34.51         31.02         2.77 o                         
   9   6   3         16.53         15.98         3.22 o                         
  10   6   3          9.08         11.00         2.34 o                         
  11   6   3         13.32         21.67         3.58 o                         
  12   6   3          6.57          6.72         2.47 o                         
  13   6   3          8.63         10.06         2.56 o                         
 -15   7   3          0.91         -0.77         4.06 o                         
 -14   7   3         29.37         27.99         4.13 o                         
 -13   7   3          4.42          1.21         2.45 o                         
 -12   7   3        146.33        185.39        30.40 o                         
 -11   7   3         98.41        109.54         5.47 o                         
 -10   7   3         35.74         30.98         3.44 o                         
  -9   7   3         43.86         52.16         3.86 o                         
  -8   7   3         18.39         21.31         2.80 o                         
  -7   7   3         33.72         39.97         3.03 o                         
  -6   7   3         99.84         86.22         3.73 o                         
  -5   7   3         43.20         37.13         2.71 o                         
  -4   7   3         98.14         96.22         4.22 o                         
  -3   7   3        183.44        183.24         5.71 o                         
  -2   7   3        487.71        482.16         8.30 o                         
  -1   7   3        628.59        622.10        10.71 o                         
   0   7   3        117.07        100.40         6.54 o                         
   1   7   3        606.48        610.84        10.67 o                         
   2   7   3        183.34        182.11         5.10 o                         
   3   7   3        135.73        134.76         4.46 o                         
   4   7   3         31.70         35.63         2.81 o                         
   5   7   3        134.96        112.92         4.49 o                         
   6   7   3          0.35         -2.08         2.08 o                         
   7   7   3         28.09         35.15         3.18 o                         
   8   7   3         39.33         42.43         3.54 o                         
   9   7   3         19.43         23.24         3.30 o                         
  10   7   3          5.33          5.31         2.22 o                         
  11   7   3          2.06          1.82         2.32 o                         
  12   7   3         17.62         16.26         4.62 o                         
 -13   8   3         72.99         82.54         5.73 o                         
 -12   8   3         36.57         40.65         4.37 o                         
 -11   8   3         40.91         43.96         4.66 o                         
 -10   8   3         94.58         88.66         5.01 o                         
  -9   8   3         17.66         16.79         2.71 o                         
  -8   8   3          8.78          7.78         2.13 o                         
  -7   8   3         22.01         18.69         2.54 o                         
  -6   8   3         11.28          6.84         2.01 o                         
  -5   8   3         47.78         52.28         3.24 o                         
  -4   8   3         40.22         47.34         3.45 o                         
  -3   8   3         34.32         28.13         2.61 o                         
  -2   8   3        136.26        147.97         4.82 o                         
  -1   8   3         41.17         38.28         2.79 o                         
   0   8   3        227.41        244.78         7.66 o                         
   1   8   3          1.01          1.03         1.37 o                         
   2   8   3        138.17        150.98         8.79 o                         
   3   8   3          0.40          0.91         2.29 o                         
   4   8   3         84.58         89.22         4.87 o                         
   5   8   3         45.69         46.20         3.84 o                         
   6   8   3         92.67        107.74         8.92 o                         
   7   8   3          0.93         -0.43         2.04 o                         
   8   8   3          0.09         -1.46         2.58 o                         
   9   8   3         13.20          8.64         2.95 o                         
  10   8   3         12.34         15.45         3.95 o                         
 -11   9   3          0.68          3.21         4.31 o                         
 -10   9   3          0.24          0.04         2.28 o                         
  -9   9   3          4.42          2.65         2.74 o                         
  -8   9   3          1.10          4.91         2.82 o                         
  -7   9   3         23.90         38.50         4.18 o                         
  -6   9   3         96.32        101.77         5.44 o                         
  -5   9   3         11.28          6.54         2.77 o                         
  -4   9   3          5.75          6.58         2.40 o                         
  -3   9   3          3.76          6.58         2.37 o                         
  -2   9   3        238.34        244.83         8.80 o                         
  -1   9   3          1.29         -0.30         3.83 o                         
   0   9   3          7.12          6.44         4.00 o                         
   1   9   3         24.91         18.15         4.96 o                         
   2   9   3         27.17         21.05         5.13 o                         
   3   9   3        100.59        102.13         5.27 o                         
   4   9   3          7.18          9.25         3.05 o                         
   5   9   3         28.97         31.98         3.92 o                         
   6   9   3          0.04         -2.13         2.20 o                         
   7   9   3         27.30         27.74         5.34 o                         
   8   9   3         14.68         18.42         6.62 o                         
   9   9   3         13.84         20.82         4.54 o                         
  -9  10   3          8.54         13.61         3.60 o                         
  -8  10   3         44.39         54.87         5.75 o                         
  -7  10   3          6.97          3.91         2.92 o                         
  -6  10   3         36.49         32.57         4.20 o                         
  -5  10   3         36.88         45.75         4.70 o                         
  -4  10   3         32.82         35.85         3.98 o                         
  -3  10   3          0.88         -0.64         4.38 o                         
  -2  10   3         20.95         12.20         4.87 o                         
  -1  10   3          0.12         -2.73         5.40 o                         
   0  10   3          7.52          7.49         4.84 o                         
   1  10   3          7.32          9.01         4.94 o                         
   2  10   3         28.46         32.00         6.22 o                         
   3  10   3          2.45          1.12         4.08 o                         
   4  10   3         12.51         18.22         5.52 o                         
   5  10   3          0.68          3.27         2.60 o                         
   6  10   3         15.89         22.44         4.06 o                         
   7  10   3          2.04          0.35         2.75 o                         
   8  10   3          0.00         -2.68         2.68 o                         
  -7  11   3          8.38         12.15         4.34 o                         
  -6  11   3         15.81         22.29         7.05 o                         
  -5  11   3          2.85          1.99         5.48 o                         
  -4  11   3          4.25         -0.65         5.15 o                         
  -3  11   3         11.18         15.97         5.97 o                         
  -2  11   3          0.13          4.37         5.10 o                         
  -1  11   3          0.12          3.67         5.24 o                         
   0  11   3         16.40          3.01         5.67 o                         
   1  11   3          0.13          4.72         5.45 o                         
   2  11   3          9.08         12.22         5.78 o                         
   3  11   3         24.04         28.43         6.90 o                         
   4  11   3         23.47         31.02        10.52 o                         
 -18   0   4         33.06         52.18         8.00 o                         
 -17   0   4          6.40          1.60         5.56 o                         
 -16   0   4         28.93         25.40         8.32 o                         
 -15   0   4         42.01         44.85        11.24 o                         
 -14   0   4        251.20        263.71        15.85 o                         
 -13   0   4         10.50          7.82         2.98 o                         
 -12   0   4          4.08          1.96         3.02 o                         
 -11   0   4       1240.92       1256.23        19.07 o                         
 -10   0   4        162.10        161.11         5.21 o                         
  -9   0   4         53.71         60.67         4.05 o                         
  -8   0   4       1025.35       1196.57        24.56 o                         
  -7   0   4       2462.79       2664.56        31.68 o                         
  -6   0   4        509.22        537.21         8.43 o                         
  -5   0   4         51.53         78.96         2.40 o                         
  -4   0   4          1.90          7.62         0.92 o                         
  -3   0   4       3278.93       4041.60        73.73 o                         
  -2   0   4       1823.97       2092.54        22.82 o                         
  -1   0   4       2978.45       3207.07        38.34 o                         
   0   0   4       5498.11       5937.74        83.38 o                         
   1   0   4       2222.31       2223.53        33.22 o                         
   2   0   4       3364.96       3462.01        50.74 o                         
   3   0   4       1096.63       1058.45        18.36 o                         
   4   0   4          1.95         -0.21         0.83 o                         
   5   0   4          2.94          8.14         1.51 o                         
   6   0   4        237.01        186.32         5.95 o                         
   7   0   4         24.84         21.97         2.42 o                         
   8   0   4         52.21         72.04         4.13 o                         
   9   0   4        135.78        139.17         5.99 o                         
  10   0   4        221.43        211.64         7.77 o                         
  11   0   4          7.61          8.54         2.49 o                         
  12   0   4         33.32         37.64         4.08 o                         
  13   0   4         52.40         48.11         4.67 o                         
  14   0   4         21.22         34.55         9.89 o                         
 -18   1   4         40.32         41.87         4.99 o                         
 -17   1   4         51.93         51.82         5.17 o                         
 -16   1   4         32.22         28.86         3.81 o                         
 -15   1   4         10.19          8.47         2.00 o                         
 -14   1   4         74.21         80.64         3.73 o                         
 -13   1   4        236.40        233.62         7.18 o                         
 -12   1   4        679.51        670.30        10.13 o                         
 -11   1   4          8.43          5.15         1.73 o                         
 -10   1   4        134.30        133.04         3.77 o                         
  -9   1   4          3.31          1.68         1.06 o                         
  -8   1   4       3015.64       3081.90        26.04 o                         
  -7   1   4         59.31         62.16         1.75 o                         
  -6   1   4          0.35         -0.10         0.46 o                         
  -5   1   4        987.70       1075.43         9.89 o                         
  -4   1   4        677.96        740.99        12.46 o                         
  -3   1   4       7145.70       7442.86        61.82 o                         
  -2   1   4      15633.75      15664.32       221.46 o                         
  -1   1   4       3048.70       3236.41        27.62 o                         
   0   1   4        736.84        773.38        13.92 o                         
   1   1   4       1105.49       1103.12        10.71 o                         
   2   1   4        690.14        677.80         7.54 o                         
   3   1   4        139.85        122.24         2.72 o                         
   4   1   4        710.24        748.82        14.02 o                         
   5   1   4        185.94        157.06         7.28 o                         
   6   1   4         22.22         28.74         1.64 o                         
   7   1   4        541.30        538.42         8.02 o                         
   8   1   4          2.67          1.19         0.97 o                         
   9   1   4         28.40         27.02         2.07 o                         
  10   1   4        229.90        208.28         5.21 o                         
  11   1   4        197.45        198.76         5.59 o                         
  12   1   4          1.66          1.83         1.38 o                         
  13   1   4          2.50          1.79         2.02 o                         
  14   1   4         14.64         14.14         2.64 o                         
  15   1   4         11.35         18.17         4.41 o                         
 -18   2   4          5.09          2.24         3.71 o                         
 -17   2   4          4.71          2.60         4.31 o                         
 -16   2   4         25.14         26.28         2.86 o                         
 -15   2   4         42.38         48.63         3.40 o                         
 -14   2   4        224.03        224.42         6.19 o                         
 -13   2   4          9.64         12.96         1.97 o                         
 -12   2   4          8.09          2.82         1.34 o                         
 -11   2   4         87.49         92.79         3.41 o                         
 -10   2   4       1077.75       1075.95        14.03 o                         
  -9   2   4        108.03         98.40         2.47 o                         
  -8   2   4         97.15         79.92         2.05 o                         
  -7   2   4          0.92         -0.47         0.47 o                         
  -6   2   4        293.04        238.13         6.81 o                         
  -5   2   4        130.45        127.42         2.22 o                         
  -4   2   4          1.03          2.40         0.44 o                         
  -3   2   4        832.83        932.72         9.16 o                         
  -2   2   4       6464.03       6922.44        74.43 o                         
  -1   2   4        143.49        142.81         3.30 o                         
   0   2   4          1.62          0.44         0.41 o                         
   1   2   4          0.49         -0.08         0.43 o                         
   2   2   4         23.05         30.37         1.44 o                         
   3   2   4        961.32        921.09        10.12 o                         
   4   2   4       3420.69       3504.82        37.31 o                         
   5   2   4         10.44          9.38         1.31 o                         
   6   2   4        135.17        144.19         3.46 o                         
   7   2   4        336.73        327.19         5.83 o                         
   8   2   4        661.02        650.58         9.50 o                         
   9   2   4         33.78         26.39         2.10 o                         
  10   2   4         34.06         35.29         2.42 o                         
  11   2   4         58.32         49.33         3.78 o                         
  12   2   4         20.06         18.87         2.61 o                         
  13   2   4         25.45         27.74         3.12 o                         
  14   2   4         12.15         11.54         3.58 o                         
  15   2   4          2.22          0.28         3.03 o                         
 -18   3   4         21.65         21.30         3.85 o                         
 -17   3   4         16.23         13.79         2.71 o                         
 -16   3   4          0.28         -1.06         1.49 o                         
 -15   3   4         30.85         33.71         5.63 o                         
 -14   3   4         19.98         18.28         2.43 o                         
 -13   3   4        109.15        109.66         4.17 o                         
 -12   3   4         21.86         18.22         2.11 o                         
 -11   3   4        363.30        342.30         6.91 o                         
 -10   3   4         39.83         36.68         2.26 o                         
  -9   3   4        468.29        458.52        12.07 o                         
  -8   3   4         46.36         31.70         2.36 o                         
  -7   3   4        955.90        920.54        13.93 o                         
  -6   3   4       2096.80       2226.89        27.28 o                         
  -5   3   4        159.10        126.83         2.83 o                         
  -4   3   4        858.94        830.62         8.55 o                         
  -3   3   4         34.80         24.83         1.49 o                         
  -1   3   4         12.62          7.36         0.97 o                         
   0   3   4         13.27          9.11         0.80 o                         
   1   3   4          0.90          2.07         1.45 o                         
   2   3   4       2512.62       2694.20        23.01 o                         
   4   3   4          7.82          8.05         1.98 o                         
   5   3   4        151.75        113.85        21.00 o                         
   7   3   4        493.40        446.61         7.17 o                         
   8   3   4         28.47         34.88         2.31 o                         
   9   3   4        378.69        375.18         7.92 o                         
  10   3   4         98.66         94.39         4.17 o                         
  11   3   4          5.29          1.68         1.61 o                         
  12   3   4         49.72         54.36         6.00 o                         
  13   3   4          0.00         -0.26         1.51 o                         
  14   3   4         25.83         30.59         3.83 o                         
 -17   4   4          0.63          1.25         3.00 o                         
 -16   4   4         13.46         12.14         2.58 o                         
 -15   4   4         48.07         49.86         3.93 o                         
 -14   4   4         23.21         23.11         4.71 o                         
 -13   4   4          0.27         -0.08         1.28 o                         
 -12   4   4         17.98         17.40         2.11 o                         
 -11   4   4          1.56          0.32         1.58 o                         
 -10   4   4        151.32        144.03         4.68 o                         
  -9   4   4        291.27        266.12         7.00 o                         
  -8   4   4         50.27         33.79         2.31 o                         
  -7   4   4         11.71         11.53         1.53 o                         
  -6   4   4        959.10        924.96        13.80 o                         
  -5   4   4       1239.89       1312.31        15.02 o                         
  -4   4   4        128.52        136.09         2.49 o                         
  -3   4   4         35.79         33.25         1.34 o                         
  -2   4   4        576.76        545.71         6.58 o                         
  -1   4   4       1656.38       1541.23        26.78 o                         
   0   4   4          0.51          5.09         1.55 o                         
   1   4   4          6.04          5.14         1.16 o                         
   2   4   4          0.55          0.09         0.45 o                         
   4   4   4         30.65         23.59         1.42 o                         
   5   4   4        207.87        203.66         4.67 o                         
   6   4   4          9.42          8.22         1.18 o                         
   7   4   4         73.11         76.21         3.30 o                         
   8   4   4         95.56         95.97         3.89 o                         
   9   4   4         39.59         37.63         2.95 o                         
  10   4   4          6.57          4.03         1.76 o                         
  11   4   4          6.80          5.09         1.91 o                         
  12   4   4          0.23         -0.90         1.66 o                         
  13   4   4         35.93         36.87         3.87 o                         
  14   4   4         17.84         23.34         3.52 o                         
 -16   5   4         59.38         62.82         5.32 o                         
 -15   5   4          6.95          4.99         2.51 o                         
 -14   5   4         12.98         11.34         4.28 o                         
 -13   5   4         41.86         45.60         4.04 o                         
 -12   5   4        116.56        100.54         5.07 o                         
 -11   5   4         85.23         77.93         4.46 o                         
 -10   5   4         74.42         72.93         4.22 o                         
  -9   5   4        154.86        160.15         5.57 o                         
  -8   5   4         99.36         93.92         4.14 o                         
  -7   5   4        410.63        386.66         8.33 o                         
  -6   5   4        305.15        322.27         7.26 o                         
  -5   5   4         51.50         47.99         2.74 o                         
  -4   5   4        242.02        249.19         5.50 o                         
  -3   5   4        203.27        191.63         3.51 o                         
  -2   5   4        235.22        263.77         4.32 o                         
  -1   5   4         13.35         14.49         1.16 o                         
   0   5   4         80.96         78.00         2.30 o                         
   1   5   4         75.74         75.46         1.97 o                         
   2   5   4        275.16        260.49         4.39 o                         
   3   5   4         86.12         80.65         2.22 o                         
   4   5   4          0.00          1.77         0.77 o                         
   5   5   4         17.77         10.62         1.29 o                         
   6   5   4        491.76        481.62         9.46 o                         
   7   5   4        216.24        218.09         5.59 o                         
   8   5   4         31.57         32.47         2.70 o                         
   9   5   4         42.55         41.22         3.45 o                         
  10   5   4          0.84         -2.03         2.49 o                         
  11   5   4         27.10         29.01         5.66 o                         
  12   5   4          6.24          7.64         2.31 o                         
  13   5   4          1.37          2.39         2.80 o                         
 -15   6   4         43.93         49.02         4.87 o                         
 -14   6   4          6.10          4.45         2.51 o                         
 -13   6   4          4.87          5.81         2.38 o                         
 -12   6   4         76.59         89.29         6.34 o                         
 -11   6   4         12.39         15.85         2.79 o                         
 -10   6   4          0.44          0.86         1.94 o                         
  -9   6   4          4.69          4.81         1.88 o                         
  -8   6   4          0.01         -0.46         2.05 o                         
  -7   6   4         24.72         28.60         2.74 o                         
  -6   6   4         99.46        102.05         4.77 o                         
  -5   6   4          0.34          1.46         1.61 o                         
  -4   6   4         90.67         90.69         3.38 o                         
  -3   6   4         90.35         92.96         4.50 o                         
  -2   6   4          0.18          0.98         0.75 o                         
  -1   6   4         48.68         49.03         2.01 o                         
   0   6   4        337.12        333.78         6.33 o                         
   1   6   4         16.14         18.26         2.65 o                         
   2   6   4        199.61        194.26         4.19 o                         
   3   6   4         22.15         21.14         1.68 o                         
   4   6   4         38.18         31.29         2.55 o                         
   5   6   4        180.31        186.88         5.42 o                         
   6   6   4        196.15        165.58         5.34 o                         
   7   6   4          0.11          0.42         1.71 o                         
   8   6   4         91.18        100.64         4.25 o                         
   9   6   4         98.72        103.57         4.54 o                         
  10   6   4         63.85         70.19         4.41 o                         
  11   6   4          7.56          5.77         2.24 o                         
  12   6   4         25.74         24.56         3.40 o                         
  13   6   4          0.01         -3.02         3.20 o                         
 -15   7   4          1.70          2.17         4.22 o                         
 -14   7   4          3.74          3.06         2.65 o                         
 -13   7   4          4.48          3.23         2.37 o                         
 -12   7   4          0.00         -0.54         3.68 o                         
 -11   7   4          0.60          1.33         1.88 o                         
 -10   7   4         82.96         75.60         6.41 o                         
  -9   7   4         18.00         13.93         2.59 o                         
  -8   7   4          0.10         -1.05         1.46 o                         
  -7   7   4          0.28          0.49         1.42 o                         
  -6   7   4         47.21         38.93         2.82 o                         
  -5   7   4         43.12         53.06         3.08 o                         
  -4   7   4        226.13        211.98         5.50 o                         
  -3   7   4         39.87         48.63         2.89 o                         
  -2   7   4        175.91        198.91         5.23 o                         
  -1   7   4       1672.64       1692.36        19.78 o                         
   0   7   4         58.33         60.21         3.11 o                         
   1   7   4        500.27        506.11        10.55 o                         
   2   7   4          1.32         -0.24         1.29 o                         
   3   7   4         84.64         75.82         3.59 o                         
   4   7   4          0.04         -1.29         1.29 o                         
   5   7   4         53.92         50.96         6.45 o                         
   6   7   4          6.01          5.57         1.94 o                         
   7   7   4          2.46          0.73         1.89 o                         
   8   7   4         11.11          9.68         2.63 o                         
   9   7   4          1.71          4.90         4.71 o                         
  10   7   4          4.80          3.68         2.38 o                         
  11   7   4         33.74         26.10         6.23 o                         
  12   7   4          0.02         -2.61         5.20 o                         
 -14   8   4          3.50          0.86         4.32 o                         
 -13   8   4         11.48         12.71         3.24 o                         
 -12   8   4         20.14         19.82         3.62 o                         
 -11   8   4          0.02          3.37         2.20 o                         
 -10   8   4         27.05         30.93         3.68 o                         
  -9   8   4         72.49         79.71         4.79 o                         
  -8   8   4         22.09         16.76         2.65 o                         
  -7   8   4          8.83          9.85         2.18 o                         
  -6   8   4         33.23         32.38         2.91 o                         
  -5   8   4        161.37        145.87         5.51 o                         
  -4   8   4         33.26         34.13         2.85 o                         
  -3   8   4         39.66         41.25         2.98 o                         
  -2   8   4         45.72         39.19         2.85 o                         
  -1   8   4        222.11        223.76         5.96 o                         
   0   8   4         37.90         30.98         3.73 o                         
   1   8   4         26.61         29.91         2.61 o                         
   2   8   4         10.95         11.03         2.07 o                         
   3   8   4          0.06          1.18         2.13 o                         
   4   8   4         11.66         10.84         2.30 o                         
   5   8   4         10.23         11.97         2.43 o                         
   6   8   4          0.06         -0.45         1.63 o                         
   7   8   4          1.89          0.13         2.15 o                         
   8   8   4         40.63         48.94         5.23 o                         
   9   8   4          0.03         -1.45         2.32 o                         
  10   8   4         18.83         17.34         4.14 o                         
 -12   9   4         10.48         15.09         5.74 o                         
 -11   9   4          6.92          9.62         2.74 o                         
 -10   9   4          1.31          3.75         2.21 o                         
  -9   9   4         11.82          9.81         2.60 o                         
  -8   9   4          0.93          4.22         2.19 o                         
  -7   9   4          0.78          0.33         2.10 o                         
  -6   9   4          1.29         -0.27         2.07 o                         
  -5   9   4          0.02         -1.65         1.65 o                         
  -4   9   4         11.43          8.41         2.67 o                         
  -3   9   4        134.57        135.79         6.63 o                         
  -2   9   4          3.62          4.53         2.01 o                         
  -1   9   4        159.41        155.25         9.12 o                         
   0   9   4         32.63         25.31         5.28 o                         
   1   9   4          0.29         -1.52         3.69 o                         
   2   9   4         48.08         47.77         8.61 o                         
   3   9   4         15.28         16.58         3.84 o                         
   4   9   4          0.31         -1.08         1.96 o                         
   5   9   4          1.71          1.44         1.89 o                         
   6   9   4          2.13          2.33         3.81 o                         
   7   9   4         17.34         18.55         3.88 o                         
   8   9   4          0.08         -0.22         2.51 o                         
   9   9   4         19.25         20.97         5.27 o                         
 -10  10   4          0.05         -0.56         3.24 o                         
  -9  10   4         15.64          8.94         3.57 o                         
  -8  10   4          5.92         10.40         4.17 o                         
  -7  10   4          7.63          6.87         3.11 o                         
  -6  10   4          4.59          9.35         4.51 o                         
  -5  10   4          0.45          2.03         3.32 o                         
  -4  10   4          0.80         -2.16         2.16 o                         
  -3  10   4          0.49          2.20         4.43 o                         
  -2  10   4          5.58         11.04         4.78 o                         
  -1  10   4         17.57          8.53         4.97 o                         
   0  10   4          0.31          0.67         4.48 o                         
   1  10   4          1.21          3.18         4.82 o                         
   2  10   4          0.04          3.60         4.46 o                         
   3  10   4          7.51          9.13         4.71 o                         
   4  10   4          0.05         -0.54         6.23 o                         
   5  10   4          4.32          0.09         2.37 o                         
   6  10   4          0.84          0.62         2.71 o                         
   7  10   4          0.42          1.07         3.20 o                         
  -7  11   4          1.89          0.67         4.28 o                         
  -6  11   4          0.63         -3.22         6.74 o                         
  -5  11   4          6.64          3.62         5.50 o                         
  -4  11   4         10.61          8.59         5.47 o                         
  -3  11   4          0.09          3.37         5.20 o                         
  -2  11   4          0.28         -0.89         4.63 o                         
  -1  11   4          0.21          6.87         5.44 o                         
   0  11   4          2.85          4.58         5.52 o                         
   1  11   4          0.34          3.15         5.49 o                         
   2  11   4          4.24          9.03         8.26 o                         
 -18   1   5          2.33         -0.66         2.73 o                         
 -17   1   5          9.88          3.71         3.00 o                         
 -16   1   5          5.42          9.90         2.85 o                         
 -15   1   5          3.53          2.45         1.69 o                         
 -14   1   5          7.77          8.03         1.78 o                         
 -13   1   5          3.21          2.71         1.35 o                         
 -12   1   5          2.56          1.08         1.59 o                         
 -11   1   5         13.55         15.03         1.35 o                         
 -10   1   5        157.61        187.66         3.68 o                         
  -9   1   5         18.93         14.93         1.27 o                         
  -8   1   5        446.89        531.97         6.50 o                         
  -7   1   5         62.62         67.18         2.61 o                         
  -6   1   5         48.51         69.69         1.75 o                         
  -5   1   5        170.85        188.76         4.84 o                         
  -4   1   5       2209.66       2364.20        19.00 o                         
  -3   1   5        133.42        123.69         2.72 o                         
  -2   1   5       4655.20       4934.31        41.64 o                         
  -1   1   5        200.45        163.17         2.60 o                         
   1   1   5       1608.53       1630.55        15.28 o                         
   2   1   5        245.69        236.50         4.76 o                         
   3   1   5       1104.18       1167.84        12.46 o                         
   4   1   5         85.02        112.52         2.95 o                         
   5   1   5        163.30        192.56         7.66 o                         
   6   1   5        269.08        283.80         9.48 o                         
   7   1   5         86.30         78.50         2.84 o                         
   8   1   5          2.24          3.39         1.15 o                         
   9   1   5          1.32          1.09         1.14 o                         
  10   1   5         60.73         51.29         3.36 o                         
  11   1   5          3.12          3.83         1.44 o                         
  12   1   5          9.50         14.85         2.27 o                         
  13   1   5          3.68          1.88         2.20 o                         
  14   1   5          9.32          7.52         3.28 o                         
 -18   2   5          4.62          3.04         3.02 o                         
 -17   2   5          3.24          3.02         2.50 o                         
 -16   2   5          2.00          2.65         1.70 o                         
 -15   2   5         75.50         74.26         3.83 o                         
 -14   2   5         84.68         74.36         3.66 o                         
 -13   2   5         17.58         13.73         2.06 o                         
 -12   2   5         14.93         13.52         2.00 o                         
 -11   2   5        510.47        506.06         8.66 o                         
 -10   2   5        355.20        344.93         6.51 o                         
  -9   2   5          6.77          7.54         0.91 o                         
  -8   2   5        132.87        162.01         3.09 o                         
  -7   2   5        213.86        191.95        11.36 o                         
  -6   2   5       1473.64       1612.32        15.60 o                         
  -5   2   5          0.73          0.76         0.46 o                         
  -4   2   5       1710.24       1977.18        18.11 o                         
  -3   2   5        138.71        166.18         2.73 o                         
  -2   2   5       3227.18       3387.25        29.37 o                         
  -1   2   5         44.28         35.63         1.12 o                         
   0   2   5         33.21         36.20         1.17 o                         
   1   2   5        868.52        882.14         8.17 o                         
   2   2   5         27.50         34.36         2.06 o                         
   3   2   5         97.47         92.54         2.55 o                         
   4   2   5        372.84        426.89         6.33 o                         
   5   2   5        357.15        348.46         5.84 o                         
   6   2   5        116.59        121.52         6.33 o                         
   7   2   5          1.65          1.26         1.00 o                         
   8   2   5         22.04         20.93         1.86 o                         
   9   2   5        108.94         93.07         3.47 o                         
  10   2   5          4.32          5.74         1.55 o                         
  11   2   5         15.89         13.81         3.76 o                         
  12   2   5          2.02          1.09         1.89 o                         
  13   2   5         14.38         16.04         3.32 o                         
  14   2   5          8.75         14.08         2.98 o                         
 -18   3   5          0.81         -1.40         3.80 o                         
 -17   3   5         12.17         10.54         2.41 o                         
 -16   3   5          3.70          4.51         1.88 o                         
 -15   3   5        157.96        152.79        10.40 o                         
 -14   3   5          1.23          4.43         2.02 o                         
 -13   3   5         13.49         10.88         1.86 o                         
 -12   3   5        150.40        139.72         4.44 o                         
 -11   3   5         25.16         19.24         2.01 o                         
 -10   3   5        323.58        309.39         6.17 o                         
  -9   3   5        151.35        126.31         4.47 o                         
  -8   3   5         48.49         53.09         3.10 o                         
  -7   3   5        346.92        358.73         5.97 o                         
  -6   3   5       1985.21       2122.44        25.09 o                         
  -5   3   5       4529.94       4936.92        48.22 o                         
  -4   3   5          0.12          1.44         0.65 o                         
  -3   3   5        481.93        492.92         9.13 o                         
  -2   3   5       2001.73       2085.55        18.56 o                         
  -1   3   5        393.99        503.93         6.34 o                         
   0   3   5        208.30        185.14         2.88 o                         
   1   3   5       2430.38       2692.99        21.55 o                         
   2   3   5        276.79        334.70         4.49 o                         
   3   3   5          0.39         -0.49         0.55 o                         
   4   3   5        319.47        295.31         5.10 o                         
   5   3   5        170.16        162.25         3.84 o                         
   6   3   5         15.61         11.22         1.51 o                         
   7   3   5        233.54        205.65         5.75 o                         
   8   3   5          9.57          8.68         1.58 o                         
   9   3   5          0.23          0.37         1.63 o                         
  10   3   5          4.95          5.61         1.78 o                         
  11   3   5         16.85         19.10         2.75 o                         
  12   3   5          1.21         -0.59         1.74 o                         
  13   3   5          0.02         -0.71         1.53 o                         
  14   3   5          0.00         -0.71         2.20 o                         
 -17   4   5         22.88         27.63         3.98 o                         
 -16   4   5         27.12         26.52         3.74 o                         
 -15   4   5         22.53         27.19         3.61 o                         
 -14   4   5         50.12         49.41         4.55 o                         
 -13   4   5         49.60         45.75         3.01 o                         
 -12   4   5          1.92          3.31         2.08 o                         
 -11   4   5         13.77         12.60         1.74 o                         
 -10   4   5         68.99         60.01         3.55 o                         
  -9   4   5        184.96        192.94         5.34 o                         
  -8   4   5        181.71        170.58         4.05 o                         
  -7   4   5         20.90         23.98         2.23 o                         
  -6   4   5        196.45        198.99         3.93 o                         
  -5   4   5         35.48         30.66         2.52 o                         
  -4   4   5        738.88        822.80        10.36 o                         
  -3   4   5          0.04          0.19         0.46 o                         
  -2   4   5         11.09          7.63         1.51 o                         
  -1   4   5         60.08         60.52         2.60 o                         
   0   4   5         10.76         11.27         0.82 o                         
   1   4   5        304.22        286.93         3.89 o                         
   2   4   5          0.70          0.74         0.58 o                         
   3   4   5        186.06        177.72         3.22 o                         
   4   4   5          0.01          1.12         0.67 o                         
   5   4   5         47.31         40.25         5.54 o                         
   6   4   5         14.44          9.68         2.67 o                         
   7   4   5        160.10        162.03         4.10 o                         
   8   4   5          9.28          8.78         1.87 o                         
   9   4   5         70.29         70.55         3.95 o                         
  10   4   5          6.95          8.91         2.16 o                         
  11   4   5         21.85         27.13         3.20 o                         
  12   4   5          6.33          5.83         2.09 o                         
  13   4   5          3.44          5.60         2.45 o                         
 -17   5   5          2.14          3.22         3.71 o                         
 -16   5   5          4.42          9.13         2.96 o                         
 -15   5   5         14.61         18.28         3.29 o                         
 -14   5   5         50.02         47.83         6.30 o                         
 -13   5   5          5.83          2.70         3.38 o                         
 -12   5   5          3.69         -0.43         1.63 o                         
 -11   5   5          2.68          6.35         2.07 o                         
 -10   5   5         29.82         33.77         5.84 o                         
  -9   5   5        277.32        268.31         7.32 o                         
  -8   5   5         63.19         58.77         3.42 o                         
  -7   5   5         22.80         24.71         2.46 o                         
  -6   5   5         12.92         13.35         2.01 o                         
  -5   5   5        535.44        523.62         9.67 o                         
  -4   5   5        188.44        197.40         4.60 o                         
  -3   5   5          7.57         10.10         1.01 o                         
  -2   5   5        280.99        303.03         4.79 o                         
  -1   5   5         32.18         23.38         2.82 o                         
   0   5   5          5.04          3.81         0.71 o                         
   1   5   5        328.27        336.69        12.85 o                         
   2   5   5         24.50         22.25         1.38 o                         
   3   5   5          5.62          4.43         1.22 o                         
   4   5   5          1.29          1.00         0.69 o                         
   5   5   5        123.05        131.52         3.65 o                         
   6   5   5        170.07        185.34         4.93 o                         
   7   5   5         23.23         19.27         2.22 o                         
   8   5   5          3.97          3.60         1.62 o                         
   9   5   5          5.21          8.43         2.00 o                         
  10   5   5        105.24        110.74         5.17 o                         
  11   5   5         10.79         14.31         2.60 o                         
  12   5   5          1.74          2.05         1.98 o                         
  13   5   5          8.80          4.93         3.59 o                         
 -15   6   5         13.95         10.19         2.98 o                         
 -14   6   5          3.05          1.71         2.18 o                         
 -13   6   5         20.97         18.52         3.18 o                         
 -12   6   5         47.83         43.35         3.95 o                         
 -11   6   5        253.67        254.36         7.86 o                         
 -10   6   5          7.28          5.43         2.05 o                         
  -9   6   5         91.46        106.90         4.84 o                         
  -8   6   5         45.88         53.44         4.79 o                         
  -7   6   5        111.58        108.43         4.63 o                         
  -6   6   5         68.82         66.13         5.16 o                         
  -5   6   5         20.09         23.32         2.20 o                         
  -4   6   5         34.24         34.82         4.22 o                         
  -3   6   5        303.01        300.22         7.60 o                         
  -2   6   5        115.21        115.17         3.02 o                         
  -1   6   5          5.88          5.89         1.09 o                         
   0   6   5          2.77          2.33         0.94 o                         
   1   6   5         36.08         37.47         1.99 o                         
   2   6   5        376.57        368.02        10.35 o                         
   3   6   5         98.16         98.30         3.15 o                         
   4   6   5         12.53         12.08         2.53 o                         
   5   6   5         50.00         48.63         3.15 o                         
   6   6   5        166.92        181.78         8.65 o                         
   7   6   5         91.16         88.97         6.54 o                         
   8   6   5          6.07          3.23         2.13 o                         
   9   6   5         50.44         59.06         5.18 o                         
  10   6   5         13.25         17.15         3.67 o                         
  11   6   5         55.97         56.02         5.34 o                         
  12   6   5          1.08          2.29         6.09 o                         
 -15   7   5          0.05          9.00         5.18 o                         
 -14   7   5         44.78         55.09         4.89 o                         
 -13   7   5         24.32         25.31         3.70 o                         
 -12   7   5          0.20         -0.19         1.95 o                         
 -11   7   5         38.78         43.90         4.46 o                         
 -10   7   5        111.81         90.20        14.22 o                         
  -9   7   5          2.89          4.78         3.63 o                         
  -8   7   5          0.11          2.21         2.75 o                         
  -7   7   5         28.27         19.43         2.45 o                         
  -6   7   5          3.80          1.90         1.48 o                         
  -5   7   5         88.16         93.51         3.92 o                         
  -4   7   5          7.74          8.93         1.94 o                         
  -3   7   5        761.41        775.81        13.46 o                         
  -2   7   5        365.14        362.54         7.30 o                         
  -1   7   5       1355.83       1394.01        17.30 o                         
   0   7   5        416.86        404.44         7.81 o                         
   1   7   5         71.13         73.46         3.85 o                         
   2   7   5         21.53         22.41         2.37 o                         
   3   7   5         43.87         37.04         2.84 o                         
   4   7   5         29.87         24.22         2.64 o                         
   5   7   5         23.40         21.81         2.60 o                         
   6   7   5          7.01         11.77         2.63 o                         
   7   7   5         11.38         12.01         2.73 o                         
   8   7   5         15.00         21.46         3.31 o                         
   9   7   5         42.41         45.94         4.37 o                         
  10   7   5         23.89         31.89         5.81 o                         
  11   7   5          0.28         -1.12         5.32 o                         
 -14   8   5          5.42          9.40         5.27 o                         
 -13   8   5          1.44          0.39         2.48 o                         
 -12   8   5         17.25         24.22         3.67 o                         
 -11   8   5         90.32         90.98         5.44 o                         
 -10   8   5          0.04          0.22         1.94 o                         
  -9   8   5         89.36         90.12         4.44 o                         
  -8   8   5          3.11          1.13         1.72 o                         
  -7   8   5         51.84         58.89         3.64 o                         
  -6   8   5         33.81         30.25         2.92 o                         
  -5   8   5          9.11         13.74         3.31 o                         
  -4   8   5         17.87         10.00         3.15 o                         
  -3   8   5          1.59          0.50         1.47 o                         
  -2   8   5        163.18        160.33         5.08 o                         
  -1   8   5        183.13        187.59         5.52 o                         
   0   8   5          9.78          8.68         1.91 o                         
   1   8   5         46.48         36.91         2.80 o                         
   2   8   5         14.98         17.22         2.33 o                         
   3   8   5         23.71         23.38         2.67 o                         
   4   8   5         25.35         28.48         3.27 o                         
   5   8   5          1.73         -1.04         1.73 o                         
   6   8   5          5.70          7.71         2.38 o                         
   7   8   5         26.12         34.71         3.92 o                         
   8   8   5         68.53         78.74         5.25 o                         
   9   8   5          8.00          2.83         2.47 o                         
 -12   9   5          3.82          4.32        11.22 o                         
 -11   9   5         17.96         21.93         3.40 o                         
 -10   9   5         45.89         44.12         3.99 o                         
  -9   9   5          0.97          2.88         2.08 o                         
  -8   9   5         94.48         82.84         6.28 o                         
  -7   9   5         12.36         16.37         2.80 o                         
  -6   9   5         68.82         66.99         5.02 o                         
  -5   9   5          2.88          0.43         2.02 o                         
  -4   9   5        221.95        230.57         6.57 o                         
  -3   9   5          4.13          3.43         1.84 o                         
  -2   9   5        119.02        113.63         4.70 o                         
  -1   9   5         65.87         65.35         6.76 o                         
   0   9   5          1.90          1.11         3.70 o                         
   1   9   5          6.54         12.01         6.47 o                         
   2   9   5          1.85          6.52         8.58 o                         
   3   9   5         14.72         15.80         3.26 o                         
   4   9   5          3.64          4.51         2.51 o                         
   5   9   5         12.84         14.69         3.38 o                         
   6   9   5          0.01         -0.84         2.27 o                         
   7   9   5          2.69          0.44         4.72 o                         
   8   9   5          0.01         -0.01         2.71 o                         
 -10  10   5         17.26         22.82         4.91 o                         
  -9  10   5         13.52         10.71         8.22 o                         
  -8  10   5         42.59         51.94         9.68 o                         
  -7  10   5         44.99         48.02         5.29 o                         
  -6  10   5          7.48          9.94         3.18 o                         
  -5  10   5         16.72         18.79         3.46 o                         
  -4  10   5         42.38         51.04         9.57 o                         
  -3  10   5        164.99        169.72        13.93 o                         
  -2  10   5          0.01         -4.08         4.08 o                         
  -1  10   5         30.93         20.64         5.80 o                         
   0  10   5         24.77         23.04         5.96 o                         
   1  10   5          1.68         -1.45         5.83 o                         
   2  10   5         72.23         60.18        10.15 o                         
   3  10   5          2.23          7.72         6.39 o                         
   4  10   5          1.28          2.15         6.95 o                         
   5  10   5          2.63          2.31         7.11 o                         
   6  10   5          7.53         10.12         4.29 o                         
  -7  11   5          2.71         -1.34         4.39 o                         
  -6  11   5          0.94         -2.08         7.04 o                         
  -5  11   5          5.65          0.57         5.49 o                         
  -4  11   5         28.71         39.46         7.95 o                         
  -3  11   5         22.14         16.79         6.31 o                         
  -2  11   5          0.01         -3.68         4.21 o                         
  -1  11   5         31.87         27.66        11.10 o                         
   0  11   5          4.96          2.43         8.42 o                         
   1  11   5         33.26         43.78        11.48 o                         
 -18   0   6         62.71         60.46         7.53 o                         
 -17   0   6         18.31         20.75         8.40 o                         
 -16   0   6         39.10         41.28         5.81 o                         
 -15   0   6         29.73         27.11         4.82 o                         
 -14   0   6        126.17        112.22         7.32 o                         
 -13   0   6        643.83        676.16        12.95 o                         
 -12   0   6        110.71        127.38         4.71 o                         
 -11   0   6         34.34         31.19         3.70 o                         
 -10   0   6          1.05          0.73         0.92 o                         
  -9   0   6       1194.50       1176.33        23.25 o                         
  -8   0   6        171.98        167.93         4.41 o                         
  -7   0   6         45.87         46.49         3.32 o                         
  -6   0   6        100.20         93.66         3.65 o                         
  -5   0   6         61.05         67.46         2.60 o                         
  -4   0   6        125.41        125.23         3.16 o                         
  -3   0   6       2479.52       2576.94        28.46 o                         
  -2   0   6       1405.17       1510.64        17.27 o                         
  -1   0   6        666.19        762.15        13.30 o                         
   0   0   6       1386.04       1401.15        16.10 o                         
   1   0   6        818.05        839.47        15.19 o                         
   2   0   6        588.75        644.57        12.92 o                         
   3   0   6        550.42        532.69        21.36 o                         
   4   0   6        800.85        820.03        23.54 o                         
   5   0   6         38.91         29.70         4.79 o                         
   6   0   6        662.95        572.51        13.05 o                         
   7   0   6         38.34         32.79         4.19 o                         
   8   0   6         22.77         20.69         2.87 o                         
   9   0   6         29.65         31.30         3.50 o                         
  10   0   6        101.27         98.43         9.74 o                         
  11   0   6         11.90          9.94         2.65 o                         
  12   0   6         63.91         74.81         5.61 o                         
  13   0   6         50.99         60.03         5.38 o                         
 -18   1   6          5.08          9.44         3.21 o                         
 -17   1   6         12.75         11.10         2.96 o                         
 -16   1   6          8.38         11.53         2.83 o                         
 -15   1   6        170.59        158.39         8.10 o                         
 -14   1   6        269.54        241.82         7.45 o                         
 -13   1   6          3.25          2.12         1.67 o                         
 -12   1   6        381.46        365.03         6.94 o                         
 -11   1   6        334.00        328.40         5.34 o                         
 -10   1   6        127.65        103.47         2.68 o                         
  -9   1   6         15.02         13.81         1.15 o                         
  -8   1   6          0.31          0.30         0.58 o                         
  -7   1   6        374.11        359.09         4.78 o                         
  -6   1   6       1415.00       1410.43        14.28 o                         
  -5   1   6        163.43        205.00         3.75 o                         
  -4   1   6       1695.85       1710.06        14.38 o                         
  -3   1   6         90.19         83.57         2.64 o                         
  -2   1   6       7286.27       7742.01        64.46 o                         
  -1   1   6        622.61        548.48         6.90 o                         
   0   1   6        981.81        877.44        21.30 o                         
   1   1   6          4.14          2.87         0.92 o                         
   2   1   6       1224.65       1278.27        13.26 o                         
   3   1   6       1378.47       1441.07        15.02 o                         
   4   1   6          0.05         -0.18         0.69 o                         
   5   1   6         25.50         20.08         1.64 o                         
   6   1   6         22.29         15.19         1.50 o                         
   7   1   6        103.10        100.75         3.53 o                         
   8   1   6         18.53         13.60         2.70 o                         
   9   1   6        135.39        129.88         4.39 o                         
  10   1   6          0.08          0.75         1.19 o                         
  11   1   6          4.33          3.67         1.58 o                         
  12   1   6         47.21         46.64         3.41 o                         
  13   1   6         13.94         18.22         3.46 o                         
  14   1   6          0.51         -0.26         2.92 o                         
 -18   2   6         43.76         54.64         5.36 o                         
 -17   2   6          7.84         12.39         3.23 o                         
 -16   2   6         53.30         57.22         3.72 o                         
 -15   2   6         34.28         28.64         3.21 o                         
 -14   2   6        141.47        139.81         4.76 o                         
 -13   2   6         19.05         18.63         2.17 o                         
 -12   2   6        610.51        590.94        12.37 o                         
 -11   2   6         58.79         53.47         4.16 o                         
 -10   2   6         57.55         48.00         2.43 o                         
  -9   2   6        704.88        718.92        11.34 o                         
  -8   2   6       1613.12       1653.81        18.94 o                         
  -7   2   6       1099.51       1113.15        11.72 o                         
  -6   2   6        172.21        169.29         3.00 o                         
  -5   2   6        472.76        484.60         5.88 o                         
  -4   2   6        566.95        506.60         5.95 o                         
  -3   2   6       3232.86       3426.71        29.94 o                         
  -2   2   6        242.72        262.95         3.22 o                         
  -1   2   6        937.14       1016.98         8.89 o                         
   0   2   6        364.41        411.43         4.63 o                         
   1   2   6       1773.82       1759.40        14.69 o                         
   2   2   6        804.69        803.66        13.94 o                         
   3   2   6       1466.43       1708.53        17.19 o                         
   4   2   6         26.46         25.91         1.68 o                         
   5   2   6          7.49          7.67         1.25 o                         
   6   2   6       1025.03       1077.53        13.34 o                         
   7   2   6          0.59          0.99         1.07 o                         
   8   2   6         14.53         13.37         2.98 o                         
   9   2   6         52.79         49.59         2.86 o                         
  10   2   6         88.64         97.00         4.08 o                         
  11   2   6          4.20          8.55         2.48 o                         
  12   2   6          2.78         -3.53         3.77 o                         
  13   2   6          0.00         -2.53         2.96 o                         
  14   2   6          9.13         15.54         4.41 o                         
 -18   3   6          9.96         13.37         5.09 o                         
 -17   3   6          7.64          8.99         2.47 o                         
 -16   3   6         61.19         51.16         4.61 o                         
 -15   3   6        107.10        105.99         6.70 o                         
 -14   3   6         32.39         26.24         2.58 o                         
 -13   3   6          5.96          6.46         1.66 o                         
 -12   3   6         28.52         28.11         2.37 o                         
 -11   3   6        112.02        104.68         3.64 o                         
 -10   3   6        323.97        346.16        17.84 o                         
  -9   3   6         18.04         14.35         1.55 o                         
  -8   3   6        383.00        395.86         7.91 o                         
  -7   3   6        556.81        527.32         7.67 o                         
  -6   3   6        368.12        365.40         6.99 o                         
  -5   3   6        419.51        464.49         5.70 o                         
  -4   3   6        582.28        643.79         8.85 o                         
  -3   3   6        280.25        272.01         4.76 o                         
  -2   3   6        432.98        476.09        14.96 o                         
  -1   3   6          7.11          4.10         1.09 o                         
   0   3   6        572.52        604.01         6.33 o                         
   1   3   6          0.46          2.79         0.71 o                         
   2   3   6         53.15         45.15         1.70 o                         
   3   3   6          4.96          1.95         0.67 o                         
   4   3   6        445.52        461.28         6.96 o                         
   5   3   6        274.23        297.55         8.19 o                         
   6   3   6         41.44         38.96         2.34 o                         
   7   3   6        208.85        230.27         8.98 o                         
   8   3   6        301.38        294.79         6.62 o                         
   9   3   6         38.01         33.05         3.47 o                         
  10   3   6          0.56         -0.98         2.15 o                         
  11   3   6          6.12          1.75         2.03 o                         
  12   3   6         10.14          9.48         2.34 o                         
  13   3   6         20.11         21.93         3.28 o                         
 -17   4   6         27.01         25.79         3.99 o                         
 -16   4   6          1.44         -0.28         3.17 o                         
 -15   4   6          3.08          3.03         2.09 o                         
 -14   4   6         81.05         87.64         4.96 o                         
 -13   4   6         10.93         14.57         2.70 o                         
 -12   4   6          0.20         -1.25         1.49 o                         
 -11   4   6         43.12         38.10         4.17 o                         
 -10   4   6         39.69         43.57         3.23 o                         
  -9   4   6          0.25         -0.67         1.18 o                         
  -8   4   6         42.66         28.44         2.54 o                         
  -7   4   6          0.67          0.25         1.12 o                         
  -6   4   6         11.20         13.84         1.89 o                         
  -5   4   6         44.58         42.27         1.62 o                         
  -4   4   6        382.56        398.66         6.22 o                         
  -3   4   6         48.74         44.95         1.67 o                         
  -2   4   6        538.87        516.68         6.84 o                         
  -1   4   6          0.91          3.62         0.82 o                         
   0   4   6        546.34        567.16         6.15 o                         
   1   4   6          0.22          1.50         0.60 o                         
   2   4   6        213.38        199.15         3.38 o                         
   3   4   6        248.15        258.66         4.74 o                         
   4   4   6         35.37         29.35         2.04 o                         
   5   4   6        212.68        208.47         5.07 o                         
   6   4   6         16.19         16.43         1.73 o                         
   7   4   6         78.44         75.98         5.76 o                         
   8   4   6          2.95          4.74         1.56 o                         
   9   4   6         24.72         16.78         2.54 o                         
  10   4   6         13.52          9.95         2.30 o                         
  11   4   6         22.59         18.96         2.86 o                         
  12   4   6          0.18         -0.07         1.74 o                         
  13   4   6          1.17          3.36         4.11 o                         
 -17   5   6          1.06         -0.40         3.15 o                         
 -16   5   6         26.84         26.29         3.88 o                         
 -15   5   6         26.90         27.47         3.76 o                         
 -14   5   6         36.03         37.61         3.88 o                         
 -13   5   6         16.61         11.53         2.62 o                         
 -12   5   6          6.83          6.62         2.27 o                         
 -11   5   6        182.89        167.79         6.19 o                         
 -10   5   6        166.00        160.57         5.78 o                         
  -9   5   6        105.55        101.18         4.57 o                         
  -8   5   6         46.92         48.78         3.21 o                         
  -7   5   6         84.93         71.28         3.71 o                         
  -6   5   6        870.96        966.79        26.94 o                         
  -5   5   6        549.70        576.78        10.55 o                         
  -4   5   6        744.87        829.09        11.08 o                         
  -3   5   6        180.08        182.89         5.29 o                         
  -2   5   6          1.12          0.94         0.69 o                         
  -1   5   6        224.83        224.91         4.92 o                         
   0   5   6        130.46        135.81         3.23 o                         
   1   5   6         15.69         14.59         1.36 o                         
   2   5   6        274.79        265.25         4.92 o                         
   3   5   6        232.59        221.92         4.60 o                         
   4   5   6        175.22        175.78         4.99 o                         
   5   5   6         30.65         27.48         2.24 o                         
   6   5   6        129.58        120.80         4.47 o                         
   7   5   6         19.86         17.64         2.40 o                         
   8   5   6          0.50          0.00         1.43 o                         
   9   5   6          3.05          0.50         1.63 o                         
  10   5   6          1.50          1.49         1.77 o                         
  11   5   6          5.36          5.05         2.13 o                         
  12   5   6          0.05          0.90         1.90 o                         
 -16   6   6          0.02         -2.23         2.31 o                         
 -15   6   6          7.44          4.42         4.45 o                         
 -14   6   6          0.89          0.40         2.04 o                         
 -13   6   6        140.32        132.28        11.77 o                         
 -12   6   6         24.40         24.17         4.55 o                         
 -11   6   6          1.93          3.53         2.10 o                         
 -10   6   6         17.86         14.85         2.73 o                         
  -9   6   6          0.01         -1.96         1.96 o                         
  -8   6   6        255.41        259.73         7.41 o                         
  -7   6   6         56.14         44.15         3.59 o                         
  -6   6   6         24.05         27.76         2.66 o                         
  -5   6   6         31.19         31.93         2.75 o                         
  -4   6   6        155.38        157.60         4.53 o                         
  -3   6   6         31.83         31.48         2.51 o                         
  -2   6   6        356.91        330.56         5.49 o                         
  -1   6   6         33.76         30.52         2.17 o                         
   0   6   6        274.21        251.39         8.68 o                         
   1   6   6         58.36         57.55         2.43 o                         
   2   6   6         22.84         26.56         1.92 o                         
   3   6   6          3.58          1.65         0.76 o                         
   4   6   6         45.07         47.86         3.50 o                         
   5   6   6        489.12        508.96        10.95 o                         
   6   6   6        115.89        110.54         5.11 o                         
   7   6   6         23.66         19.55         3.01 o                         
   8   6   6          5.89          4.25         2.19 o                         
   9   6   6          0.01         -1.14         1.93 o                         
  10   6   6          0.57          2.52         2.39 o                         
  11   6   6         15.99         16.23         3.66 o                         
 -15   7   6          2.59          1.77         4.15 o                         
 -14   7   6          5.86          5.67         2.79 o                         
 -13   7   6          3.10          3.77         2.37 o                         
 -12   7   6          6.62          9.50         2.66 o                         
 -11   7   6          0.02          1.17         1.91 o                         
 -10   7   6          6.07          5.01         3.37 o                         
  -9   7   6          1.32          0.92         1.77 o                         
  -8   7   6          2.84          3.78         2.43 o                         
  -7   7   6          7.06          1.28         2.48 o                         
  -6   7   6         11.40          6.99         1.97 o                         
  -5   7   6         46.59         55.28         4.03 o                         
  -4   7   6         55.48         56.62         3.66 o                         
  -3   7   6         99.44        108.06         4.06 o                         
  -2   7   6         23.23         26.20         2.47 o                         
  -1   7   6         80.56         89.85         3.82 o                         
   0   7   6         22.33         22.22         1.85 o                         
   1   7   6         31.15         31.66         2.13 o                         
   2   7   6          0.49          1.20         1.16 o                         
   3   7   6          1.01          1.03         1.91 o                         
   4   7   6         64.56         55.71         4.49 o                         
   5   7   6         12.29         16.00         2.78 o                         
   6   7   6         17.18         10.46         2.69 o                         
   7   7   6          4.98          6.61         2.33 o                         
   8   7   6          3.19          2.98         2.20 o                         
   9   7   6          4.70          4.98         2.75 o                         
  10   7   6          4.30          2.85         2.77 o                         
  11   7   6          0.41         -0.58         5.97 o                         
 -14   8   6          1.57          4.90         4.48 o                         
 -13   8   6          0.24         -2.02         2.27 o                         
 -12   8   6          2.69         -0.55         2.14 o                         
 -11   8   6         27.20         24.60         3.54 o                         
 -10   8   6         10.12         11.10         2.54 o                         
  -9   8   6          8.10          5.49         2.12 o                         
  -8   8   6         48.46         51.39         3.65 o                         
  -7   8   6         51.62         50.45         3.68 o                         
  -6   8   6          0.29         -0.29         1.48 o                         
  -5   8   6         16.15         10.85         2.56 o                         
  -4   8   6          3.78          2.52         1.64 o                         
  -3   8   6          1.01          2.10         1.60 o                         
  -2   8   6          1.90          2.66         1.45 o                         
  -1   8   6          0.07          5.93         3.59 o                         
   0   8   6          1.24         -1.41         2.37 o                         
   1   8   6         12.59         11.86         2.29 o                         
   2   8   6          4.82          5.87         1.96 o                         
   3   8   6         10.50         10.14         3.26 o                         
   4   8   6         10.42          8.45         2.43 o                         
   5   8   6          6.54          4.62         2.27 o                         
   6   8   6         14.59         14.76         3.09 o                         
   7   8   6         30.34         34.76         5.14 o                         
   8   8   6          0.66         -1.97         2.15 o                         
   9   8   6          0.23          1.74         2.56 o                         
 -12   9   6          9.99         17.25         5.47 o                         
 -11   9   6         14.20         19.72         3.21 o                         
 -10   9   6          3.80          2.87         2.69 o                         
  -9   9   6          6.32          5.83         2.44 o                         
  -8   9   6          7.48          7.16         2.52 o                         
  -7   9   6          0.19          1.14         1.92 o                         
  -6   9   6          0.43          3.05         1.93 o                         
  -5   9   6         21.70         17.98         2.70 o                         
  -4   9   6          4.53         29.68        21.23 o                         
  -3   9   6          0.20          0.05         1.59 o                         
  -2   9   6          0.09          0.84         1.61 o                         
  -1   9   6         61.29         60.29         5.10 o                         
   0   9   6          8.21          8.34         4.22 o                         
   1   9   6         36.24         31.60         5.09 o                         
   2   9   6          1.22         -1.24         2.91 o                         
   3   9   6          3.15          2.33         2.19 o                         
   4   9   6          2.39          4.44         2.58 o                         
   5   9   6          0.02         -0.49         2.38 o                         
   6   9   6          2.94         -0.75         2.17 o                         
   7   9   6          0.02         -2.29         2.45 o                         
 -10  10   6          2.37         -0.26         3.03 o                         
  -9  10   6         24.91         27.77         4.35 o                         
  -8  10   6          0.83          1.47         2.86 o                         
  -7  10   6         17.44         18.04         5.51 o                         
  -6  10   6         14.46         12.10         3.28 o                         
  -5  10   6          0.24          2.02         2.30 o                         
  -4  10   6         11.20          4.49         2.59 o                         
  -3  10   6          1.55          8.77         5.00 o                         
  -2  10   6          1.37          2.03         6.27 o                         
  -1  10   6          0.90          1.14         7.07 o                         
   0  10   6         32.68         30.84         9.52 o                         
   1  10   6          5.88         13.20         6.97 o                         
   2  10   6         33.34         30.81         8.37 o                         
   3  10   6          7.69         10.64         6.69 o                         
   4  10   6          0.32         -2.73         6.27 o                         
   6  10   6          0.50         -1.14         3.31 o                         
  -7  11   6          0.00          4.97         3.43 o                         
  -6  11   6         10.90         31.63         9.91 o                         
  -5  11   6          1.96          6.67         8.07 o                         
  -4  11   6          6.51         -1.19         7.18 o                         
  -3  11   6          2.57         -4.53         7.11 o                         
  -2  11   6          0.00         -1.14         6.97 o                         
  -1  11   6          9.22         11.55         9.35 o                         
   0  11   6          2.94          1.10         8.61 o                         
 -19   1   7          0.50         -0.28         3.52 o                         
 -18   1   7          1.97          0.90         3.31 o                         
 -17   1   7          7.69          1.08         2.39 o                         
 -16   1   7          6.49          3.34         3.11 o                         
 -15   1   7         79.56         74.15         7.14 o                         
 -14   1   7         10.50          6.42         2.70 o                         
 -13   1   7          2.26          3.91         1.46 o                         
 -12   1   7         11.39         12.63         1.97 o                         
 -11   1   7          0.00          0.20         1.03 o                         
 -10   1   7          0.59          0.87         0.72 o                         
  -9   1   7        373.26        370.72         5.33 o                         
  -8   1   7         53.55         58.53         1.87 o                         
  -7   1   7         17.82         15.97         1.10 o                         
  -6   1   7         38.65         43.40         1.74 o                         
  -5   1   7        368.43        381.97         5.37 o                         
  -4   1   7       1727.85       2030.30        16.80 o                         
  -3   1   7         43.35         68.26         1.92 o                         
  -2   1   7        273.95        286.70         6.70 o                         
  -1   1   7         76.59         81.77         3.84 o                         
   0   1   7        130.86        136.27         2.81 o                         
   1   1   7        103.18        109.66         2.66 o                         
   2   1   7         25.53         36.70         2.02 o                         
   3   1   7         61.89         46.27         4.90 o                         
   4   1   7         38.56         29.98         2.00 o                         
   5   1   7          0.52          2.06         1.15 o                         
   6   1   7          0.38         -0.61         0.89 o                         
   7   1   7         69.12         63.70         3.01 o                         
   8   1   7         13.04          9.08         1.60 o                         
   9   1   7         36.98         34.18         2.63 o                         
  10   1   7         18.16         22.08         2.94 o                         
  11   1   7          0.77          0.20         1.25 o                         
  12   1   7          6.40          7.61         2.04 o                         
  13   1   7         34.80         44.10         4.84 o                         
 -18   2   7          0.99         -1.59         2.49 o                         
 -17   2   7         18.04         20.53         3.70 o                         
 -16   2   7         54.33         51.09         3.55 o                         
 -15   2   7         36.05         39.44         3.15 o                         
 -14   2   7         10.76          7.85         1.86 o                         
 -13   2   7        158.62        156.83         4.79 o                         
 -12   2   7         16.16         19.53         2.08 o                         
 -11   2   7        215.22        231.37         5.42 o                         
 -10   2   7         21.90         17.96         1.97 o                         
  -9   2   7         15.54         13.34         1.19 o                         
  -8   2   7        138.51        125.48         5.96 o                         
  -7   2   7        161.91        188.08         4.37 o                         
  -6   2   7       1858.06       2010.34        19.13 o                         
  -5   2   7        779.77        850.88         9.23 o                         
  -4   2   7         70.68         88.98         2.16 o                         
  -3   2   7        885.18        950.47         9.93 o                         
  -2   2   7        927.28        967.46         8.62 o                         
  -1   2   7       1541.99       1680.23        16.08 o                         
   0   2   7        867.94        883.39         9.67 o                         
   1   2   7        141.02        167.73         3.63 o                         
   2   2   7         44.81         37.63         1.77 o                         
   3   2   7        272.66        273.09         4.86 o                         
   4   2   7          5.93          5.12         1.05 o                         
   5   2   7        108.90         88.32         3.32 o                         
   6   2   7        202.98        210.45         5.40 o                         
   7   2   7         13.91         17.44         1.93 o                         
   8   2   7        183.93        163.52         5.28 o                         
   9   2   7        120.97        112.23         4.26 o                         
  10   2   7          1.40         -0.04         1.33 o                         
  11   2   7          2.23          1.55         1.98 o                         
  12   2   7          4.95          7.62         2.81 o                         
  13   2   7          2.47          4.25         3.34 o                         
 -17   3   7         11.17         13.13         3.01 o                         
 -16   3   7         35.90         39.30         3.35 o                         
 -15   3   7          0.03         -0.35         1.41 o                         
 -14   3   7          5.21          5.63         2.17 o                         
 -13   3   7         29.36         27.52         2.96 o                         
 -12   3   7         81.93         84.72         3.50 o                         
 -11   3   7        124.89        124.88         7.39 o                         
 -10   3   7         28.87         22.30         1.99 o                         
  -9   3   7         12.60         13.67         1.53 o                         
  -8   3   7          4.41          2.44         0.97 o                         
  -7   3   7        529.70        570.29         8.14 o                         
  -6   3   7         23.17         21.92         2.02 o                         
  -5   3   7        571.94        630.76         7.34 o                         
  -4   3   7       1297.35       1506.44        24.31 o                         
  -3   3   7        244.09        219.98         3.12 o                         
  -2   3   7        215.33        232.40         3.56 o                         
  -1   3   7        138.42        173.75         2.81 o                         
   0   3   7        229.14        267.77         3.76 o                         
   1   3   7         10.18         12.87         1.23 o                         
   2   3   7        163.72        179.25         3.33 o                         
   3   3   7        141.78        165.77         5.02 o                         
   4   3   7          1.63          0.84         0.92 o                         
   5   3   7          2.84          1.06         1.03 o                         
   6   3   7        290.85        305.43         6.74 o                         
   7   3   7          1.80         -1.29         1.35 o                         
   8   3   7         18.65         27.07         2.70 o                         
   9   3   7          1.84          3.03         1.38 o                         
  10   3   7         32.94         31.50         3.73 o                         
  11   3   7          1.12          0.98         2.02 o                         
  12   3   7          0.25          0.93         1.85 o                         
  13   3   7          4.12          7.91         3.99 o                         
 -18   4   7          7.16          7.72         4.11 o                         
 -17   4   7          1.89          1.16         2.23 o                         
 -16   4   7          6.51          6.93         2.50 o                         
 -15   4   7         26.63         24.39         3.55 o                         
 -14   4   7         14.17         13.83         2.71 o                         
 -13   4   7          8.36          7.56         2.17 o                         
 -12   4   7         29.60         24.99         3.84 o                         
 -11   4   7          4.52          2.04         1.69 o                         
 -10   4   7        183.11        170.24         5.81 o                         
  -9   4   7        165.59        146.55         5.21 o                         
  -8   4   7         32.85         32.54         2.74 o                         
  -7   4   7        474.92        492.20         9.65 o                         
  -6   4   7        153.41        136.80         4.64 o                         
  -5   4   7        217.07        237.22         5.02 o                         
  -4   4   7        151.32        146.13         3.02 o                         
  -3   4   7         10.09         11.17         1.06 o                         
  -2   4   7        206.24        202.45         6.92 o                         
  -1   4   7         50.08         47.03         1.83 o                         
   0   4   7          6.09          7.53         1.06 o                         
   1   4   7          2.25          2.91         0.82 o                         
   2   4   7        228.04        242.31         4.60 o                         
   3   4   7         45.50         34.66         2.01 o                         
   4   4   7        116.80        113.23         3.71 o                         
   5   4   7        170.45        167.99         4.77 o                         
   6   4   7         22.34         19.08         2.10 o                         
   7   4   7          0.03          0.08         1.26 o                         
   8   4   7          0.55         -0.01         1.27 o                         
   9   4   7         62.37         57.42         3.82 o                         
  10   4   7          4.55          5.31         1.99 o                         
  11   4   7         12.10         10.59         2.39 o                         
  12   4   7          3.46          4.95         2.37 o                         
 -17   5   7         11.36          8.19         4.04 o                         
 -16   5   7         19.61         19.02         3.47 o                         
 -15   5   7          0.02          7.85        12.12 o                         
 -14   5   7         19.34         16.85         2.96 o                         
 -13   5   7         10.83          7.72         2.69 o                         
 -12   5   7         32.23         29.27         3.37 o                         
 -11   5   7          2.21          0.74         1.63 o                         
 -10   5   7          8.67          7.60         1.99 o                         
  -9   5   7          5.34          2.27         1.68 o                         
  -8   5   7         53.33         48.72         3.34 o                         
  -7   5   7        604.46        583.71        18.72 o                         
  -6   5   7          6.56          7.11         6.13 o                         
  -5   5   7          2.22          2.81         1.39 o                         
  -4   5   7         32.79         23.91         2.38 o                         
  -3   5   7       1170.43       1252.99        13.28 o                         
  -2   5   7          0.03          0.25         0.78 o                         
  -1   5   7         79.30         66.71         2.32 o                         
   0   5   7          0.05          0.80         0.87 o                         
   1   5   7         66.17         64.57         2.70 o                         
   2   5   7         25.90         26.96         2.01 o                         
   3   5   7        102.68         99.94         3.49 o                         
   4   5   7          1.29          0.18         1.14 o                         
   5   5   7         13.46         13.30         1.91 o                         
   6   5   7         34.32         33.06         5.25 o                         
   7   5   7         43.53         46.98         4.58 o                         
   8   5   7          4.09          5.96         2.50 o                         
   9   5   7         23.43         22.03         3.76 o                         
  10   5   7          0.01          0.66         2.23 o                         
  11   5   7          3.87          6.23         4.23 o                         
 -16   6   7          0.27          0.43         2.61 o                         
 -15   6   7         63.38         66.80         5.41 o                         
 -14   6   7          5.03          7.58         3.86 o                         
 -13   6   7         40.57         38.48         4.03 o                         
 -12   6   7         16.13         12.91         2.86 o                         
 -11   6   7        219.55        212.39        26.93 o                         
 -10   6   7         13.98         13.17         2.58 o                         
  -9   6   7         25.52         22.01         2.97 o                         
  -8   6   7        189.57        160.74         5.93 o                         
  -7   6   7         45.24         46.93         4.19 o                         
  -6   6   7        408.21        428.97         8.07 o                         
  -5   6   7          2.87          3.28         1.49 o                         
  -4   6   7        132.14        117.63         4.04 o                         
  -3   6   7        189.99        191.93         8.31 o                         
  -2   6   7        287.54        276.13         5.09 o                         
  -1   6   7          1.67          0.19         0.54 o                         
   0   6   7        127.65        124.48         3.81 o                         
   1   6   7        119.18        114.67         3.70 o                         
   2   6   7        229.31        234.06         5.52 o                         
   3   6   7          1.89          0.38         1.07 o                         
   4   6   7          2.98          4.26         2.01 o                         
   5   6   7        117.29        131.91         5.58 o                         
   6   6   7          1.88          1.94         1.86 o                         
   7   6   7          0.98         -1.46         1.81 o                         
   8   6   7         11.31          7.51         2.96 o                         
   9   6   7         30.54         38.37         5.64 o                         
  10   6   7          8.97         10.32         3.43 o                         
  11   6   7          2.98         -1.94         6.20 o                         
 -15   7   7         20.79         16.56         5.83 o                         
 -14   7   7          1.48          1.08         2.23 o                         
 -13   7   7         36.16         37.57         6.50 o                         
 -12   7   7        169.43        164.47         7.62 o                         
 -11   7   7         49.47         60.10         5.52 o                         
 -10   7   7        155.21        147.29        14.19 o                         
  -9   7   7         42.18         53.02         4.17 o                         
  -8   7   7         21.96         27.30         3.07 o                         
  -7   7   7         38.28         39.82         3.12 o                         
  -6   7   7         46.74         48.37         3.26 o                         
  -5   7   7          0.11         -1.29         1.29 o                         
  -4   7   7         64.71         70.07         4.10 o                         
  -3   7   7         55.86         50.88         3.07 o                         
  -2   7   7        222.26        241.53         7.09 o                         
  -1   7   7          3.92          4.26         1.83 o                         
   0   7   7         62.83         61.37         2.95 o                         
   1   7   7        124.49        129.67         4.17 o                         
   2   7   7         43.85         47.80         2.80 o                         
   3   7   7          0.22         -0.69         1.68 o                         
   4   7   7         42.93         57.01         4.05 o                         
   5   7   7         10.47          9.92         2.51 o                         
   6   7   7         29.12         33.30         3.70 o                         
   7   7   7         12.21         16.11         3.04 o                         
   8   7   7         58.11         71.45         8.84 o                         
   9   7   7         24.03         29.36         5.36 o                         
  10   7   7         35.27         42.38         8.54 o                         
 -14   8   7         20.82         16.79         6.09 o                         
 -13   8   7          3.20          0.64         2.44 o                         
 -12   8   7          1.67         -0.31         2.15 o                         
 -11   8   7         17.88         22.12         3.80 o                         
 -10   8   7         47.39         53.26         5.76 o                         
  -9   8   7         56.08         77.42         5.93 o                         
  -8   8   7         50.15         47.10         3.63 o                         
  -7   8   7         23.14         23.38         2.90 o                         
  -6   8   7         35.28         32.31         3.75 o                         
  -5   8   7        163.60        161.07         5.74 o                         
  -4   8   7         14.15         15.02         2.36 o                         
  -3   8   7          0.69          2.27         1.71 o                         
  -2   8   7          1.74          1.66         1.75 o                         
  -1   8   7         58.41         60.40         4.78 o                         
   0   8   7         39.48         37.52         3.41 o                         
   1   8   7          0.02          0.92         2.89 o                         
   2   8   7          2.89          2.25         1.87 o                         
   3   8   7          2.29          2.16         1.72 o                         
   4   8   7         21.32         28.60         5.16 o                         
   5   8   7          5.48          3.70         2.36 o                         
   6   8   7          5.82          6.59         2.85 o                         
   7   8   7          4.80          4.66         2.93 o                         
   8   8   7          9.92         14.35         3.38 o                         
   9   8   7         10.77         17.21         8.00 o                         
 -12   9   7          4.42         10.47         4.57 o                         
 -11   9   7          2.31          6.90         7.38 o                         
 -10   9   7         36.40         31.46         3.67 o                         
  -9   9   7          0.68          1.12         2.08 o                         
  -8   9   7         63.58         58.14         4.17 o                         
  -7   9   7         13.22         20.11         2.92 o                         
  -6   9   7         51.15         47.51         4.16 o                         
  -5   9   7          0.25          0.10         1.72 o                         
  -4   9   7         12.00         13.46         2.42 o                         
  -3   9   7         35.22         41.77         4.29 o                         
  -2   9   7        149.66        158.08         6.38 o                         
  -1   9   7          5.60          8.59         4.61 o                         
   0   9   7          4.82          4.38         3.65 o                         
   1   9   7         71.16         71.26        16.71 o                         
   2   9   7         28.98         33.62         5.45 o                         
   3   9   7          0.64          1.57         3.82 o                         
   4   9   7          2.74          3.04         2.13 o                         
   5   9   7          3.49          2.32         2.50 o                         
   6   9   7          1.38          3.42         2.84 o                         
   7   9   7         28.10         34.17         6.11 o                         
 -10  10   7         12.61         22.58         9.28 o                         
  -9  10   7         13.57         18.76         4.37 o                         
  -8  10   7         20.29         17.30         4.00 o                         
  -7  10   7          0.00          4.06         3.59 o                         
  -6  10   7         15.54         20.74         3.62 o                         
  -5  10   7         60.16         57.76         5.94 o                         
  -4  10   7         21.68         16.24         3.80 o                         
  -3  10   7         13.18         12.32         7.86 o                         
  -2  10   7         32.33         29.72         8.30 o                         
  -1  10   7          1.86          2.15         6.81 o                         
   0  10   7          3.08          5.50         7.44 o                         
   1  10   7         63.07         76.79        11.29 o                         
   2  10   7          0.08          1.68         6.06 o                         
   3  10   7         40.61         46.93         9.66 o                         
   4  10   7          2.57          2.03         7.02 o                         
  -6  11   7         12.11         15.26         4.60 o                         
 -19   0   8          1.14         -3.36         3.76 o                         
 -18   0   8          6.87         13.89         4.66 o                         
 -17   0   8         11.55         19.32         7.86 o                         
 -16   0   8         44.86         48.14         6.19 o                         
 -15   0   8         79.75         77.30         7.00 o                         
 -14   0   8        169.05        154.18         8.27 o                         
 -13   0   8         36.91         42.08         3.98 o                         
 -12   0   8        761.58        782.68        13.98 o                         
 -11   0   8        161.68        163.60         5.19 o                         
 -10   0   8        166.03        176.01         5.17 o                         
  -9   0   8         29.79         28.19         2.16 o                         
  -8   0   8        523.74        504.33        10.67 o                         
  -7   0   8          5.95         12.33         1.52 o                         
  -6   0   8        383.75        371.27         6.98 o                         
  -5   0   8       4547.03       5003.75        54.45 o                         
  -4   0   8        131.32        147.68         3.94 o                         
  -3   0   8       2191.14       2300.54        26.03 o                         
  -2   0   8        128.56        119.97         5.40 o                         
  -1   0   8         30.48         30.24         2.50 o                         
   0   0   8         39.60         45.70         2.03 o                         
   1   0   8         35.23         39.42         2.95 o                         
   2   0   8        294.83        304.04         8.45 o                         
   3   0   8         57.02         60.94         4.88 o                         
   4   0   8         95.62         94.83         5.07 o                         
   5   0   8          3.98          3.47         1.58 o                         
   6   0   8         27.24         22.17         2.89 o                         
   7   0   8         55.07         52.50         3.99 o                         
   8   0   8        183.23        181.81         7.48 o                         
   9   0   8         50.77         42.40         4.21 o                         
  10   0   8         67.26         68.46         5.22 o                         
  11   0   8         17.25         25.84         3.95 o                         
  12   0   8         53.16         46.58         5.90 o                         
  13   0   8          1.54          0.75         2.75 o                         
 -19   1   8         25.63         36.39         7.37 o                         
 -18   1   8          6.39          8.17         3.48 o                         
 -17   1   8         29.08         35.14         6.31 o                         
 -16   1   8         41.88         48.71         4.43 o                         
 -15   1   8         13.85         18.95         2.99 o                         
 -14   1   8         74.71         71.02         3.47 o                         
 -13   1   8        515.96        509.37         8.80 o                         
 -12   1   8        103.19        108.83         4.34 o                         
 -11   1   8         76.24         76.27         2.55 o                         
 -10   1   8        238.73        237.02         4.27 o                         
  -9   1   8         80.52         67.97         2.16 o                         
  -8   1   8        419.59        427.94         8.27 o                         
  -7   1   8         10.85         14.22         2.38 o                         
  -6   1   8        276.75        266.83         5.86 o                         
  -5   1   8        246.75        290.07         4.64 o                         
  -4   1   8       2486.65       2612.89        21.11 o                         
  -3   1   8        542.03        549.74         6.85 o                         
  -2   1   8        220.61        201.08         5.45 o                         
  -1   1   8         67.77         75.08         2.44 o                         
   0   1   8       1845.96       1972.41        18.63 o                         
   1   1   8        243.45        238.33         4.13 o                         
   2   1   8        214.50        196.64         4.64 o                         
   3   1   8        102.49        113.52         4.29 o                         
   4   1   8         16.61         19.13         1.99 o                         
   5   1   8        406.79        427.17         8.07 o                         
   6   1   8        124.74        121.83         3.93 o                         
   7   1   8         12.51         10.97         2.35 o                         
   8   1   8          1.38          1.86         1.25 o                         
   9   1   8         33.20         37.71         2.85 o                         
  10   1   8         20.25         26.12         2.64 o                         
  11   1   8         20.97         21.45         2.58 o                         
  12   1   8          0.76          0.22         1.67 o                         
  13   1   8          4.89          4.60         3.36 o                         
 -18   2   8          0.03         -0.27         4.72 o                         
 -17   2   8          0.38          1.49         2.46 o                         
 -16   2   8        183.50        184.81        12.68 o                         
 -15   2   8         94.53        106.26         5.04 o                         
 -14   2   8         15.05         11.41         1.99 o                         
 -13   2   8         13.86         14.77         2.05 o                         
 -12   2   8         18.55         16.95         2.86 o                         
 -11   2   8        375.11        391.03         7.39 o                         
 -10   2   8        244.72        230.90         5.22 o                         
  -9   2   8         14.32         13.45         1.33 o                         
  -8   2   8         16.09         12.93         1.16 o                         
  -7   2   8       2099.39       2237.77        33.70 o                         
  -6   2   8        239.85        239.57         4.64 o                         
  -5   2   8        158.92        154.85         3.05 o                         
  -4   2   8        298.56        344.32         5.18 o                         
  -3   2   8       1441.24       1471.69        14.52 o                         
  -2   2   8        121.58         97.90         2.50 o                         
  -1   2   8        422.95        406.02         5.62 o                         
   0   2   8        734.09        905.69        10.12 o                         
   1   2   8        245.21        235.47         5.80 o                         
   2   2   8        849.26        832.37         9.86 o                         
   3   2   8          0.68          0.56         1.00 o                         
   4   2   8        153.85        141.93         4.11 o                         
   5   2   8        199.82        197.10         5.18 o                         
   6   2   8        128.20        123.15         4.32 o                         
   7   2   8         53.66         46.53         2.80 o                         
   8   2   8        119.08        109.47         4.15 o                         
   9   2   8         14.85         15.04         2.13 o                         
  10   2   8         21.30         22.17         2.55 o                         
  11   2   8         12.99         12.29         2.93 o                         
  12   2   8          7.71         11.51         3.05 o                         
 -18   3   8         51.48         55.80         8.82 o                         
 -17   3   8         33.86         32.56         3.94 o                         
 -16   3   8          0.03         -0.50         1.85 o                         
 -15   3   8        136.49        127.01         7.30 o                         
 -14   3   8        102.87        101.85         4.79 o                         
 -13   3   8          0.82          0.43         1.31 o                         
 -12   3   8         35.99         28.27         5.30 o                         
 -11   3   8         60.25         54.70         2.81 o                         
 -10   3   8         51.44         50.83         3.41 o                         
  -9   3   8        480.45        501.24         8.10 o                         
  -8   3   8          2.82          1.59         0.96 o                         
  -7   3   8         52.47         46.51         2.67 o                         
  -6   3   8          0.40         -0.29         0.62 o                         
  -5   3   8       1594.57       1743.69        17.05 o                         
  -4   3   8        625.10        587.84         9.78 o                         
  -3   3   8        785.18        883.10         9.59 o                         
  -2   3   8         49.16         44.81         2.11 o                         
  -1   3   8         11.40         13.31         1.13 o                         
   0   3   8         91.48         87.46         2.76 o                         
   1   3   8        195.42        200.82         4.09 o                         
   2   3   8          3.15          3.79         1.01 o                         
   3   3   8          7.97          7.12         1.79 o                         
   4   3   8         15.62         15.71         1.83 o                         
   5   3   8         42.45         44.21         2.67 o                         
   6   3   8         23.47         24.47         2.34 o                         
   7   3   8         53.20         44.58         3.74 o                         
   8   3   8          1.93          2.13         1.39 o                         
   9   3   8         49.48         49.71         3.21 o                         
  10   3   8         17.08         21.67         3.99 o                         
  11   3   8          1.62          1.75         2.08 o                         
  12   3   8          2.54          6.60         2.56 o                         
 -18   4   8          0.18          1.63         3.03 o                         
 -17   4   8         34.41         33.00         4.13 o                         
 -16   4   8         37.76         45.88         7.85 o                         
 -15   4   8         13.28         11.42         3.02 o                         
 -14   4   8          1.37         -0.10         1.73 o                         
 -13   4   8          0.30          0.80         1.78 o                         
 -12   4   8         43.36         42.06         3.82 o                         
 -11   4   8        103.94         83.93         4.41 o                         
 -10   4   8        494.92        463.43        10.20 o                         
  -9   4   8          8.41          6.37         2.00 o                         
  -8   4   8         77.62         76.59         3.86 o                         
  -7   4   8          0.16          0.63         1.32 o                         
  -6   4   8        511.04        522.51        15.03 o                         
  -5   4   8          8.57          7.87         1.06 o                         
  -4   4   8          7.65         13.26         1.18 o                         
  -3   4   8         12.74         12.63         1.15 o                         
  -2   4   8        143.78        142.83         3.17 o                         
  -1   4   8          0.03          0.17         0.72 o                         
   0   4   8         73.83         70.15         2.61 o                         
   1   4   8        134.28        129.32         3.68 o                         
   2   4   8         46.10         45.68         2.17 o                         
   3   4   8         25.01         28.64         1.99 o                         
   4   4   8         71.34         82.18         3.36 o                         
   5   4   8         24.04         24.22         2.29 o                         
   6   4   8         29.56         32.28         2.62 o                         
   7   4   8          0.39          1.59         1.37 o                         
   8   4   8          1.04          0.96         2.07 o                         
   9   4   8         17.27         19.50         2.75 o                         
  10   4   8          0.93          0.61         1.55 o                         
  11   4   8          0.00          1.13         1.83 o                         
  12   4   8          1.59          0.02         3.38 o                         
 -17   5   8          2.02          4.08         3.29 o                         
 -16   5   8          0.23         -0.62         2.05 o                         
 -15   5   8          0.11          0.43         1.90 o                         
 -14   5   8         12.79         14.65         2.93 o                         
 -13   5   8          0.84         -0.27         1.74 o                         
 -12   5   8         39.68         34.59         3.54 o                         
 -11   5   8          3.38          3.58         2.04 o                         
 -10   5   8         11.47          9.66         3.20 o                         
  -9   5   8        127.20        130.71         5.27 o                         
  -8   5   8        421.49        427.03         9.63 o                         
  -7   5   8        197.08        210.37         6.37 o                         
  -6   5   8         43.56         42.93         3.09 o                         
  -5   5   8         62.87         68.92         3.03 o                         
  -4   5   8          4.12          7.06         2.35 o                         
  -3   5   8        876.82        908.66        16.34 o                         
  -2   5   8         15.45         20.11         2.33 o                         
  -1   5   8        183.06        185.49         4.54 o                         
   0   5   8          8.11          8.41         1.41 o                         
   1   5   8        359.16        387.31         7.20 o                         
   2   5   8         37.61         37.68         2.39 o                         
   3   5   8          3.40          4.03         1.36 o                         
   4   5   8        128.59        109.16         6.87 o                         
   5   5   8        118.54        122.77         4.34 o                         
   6   5   8         11.75          9.89         2.45 o                         
   7   5   8          2.17          3.85         2.04 o                         
   8   5   8         22.77         19.34         3.57 o                         
   9   5   8          1.01          0.30         2.16 o                         
  10   5   8         10.00         15.73         5.02 o                         
 -16   6   8          0.44          2.95         2.91 o                         
 -15   6   8         20.37         19.48         4.13 o                         
 -14   6   8         39.99         48.91         5.42 o                         
 -13   6   8          2.30         -0.58         2.37 o                         
 -12   6   8         97.69         97.47         6.28 o                         
 -11   6   8         19.61         21.65         3.23 o                         
 -10   6   8        125.46        108.03         5.22 o                         
  -9   6   8         27.57         24.91         3.12 o                         
  -8   6   8         18.17         14.21         2.62 o                         
  -7   6   8        101.01         89.91         4.54 o                         
  -6   6   8         90.13         90.56         3.84 o                         
  -5   6   8         90.17         94.45         4.38 o                         
  -4   6   8          2.02          3.26         1.51 o                         
  -3   6   8        238.82        237.19         6.90 o                         
  -2   6   8        296.92        299.47         6.77 o                         
  -1   6   8        387.25        366.24         7.03 o                         
   0   6   8          1.60          1.57         1.11 o                         
   1   6   8         55.23         47.26         2.94 o                         
   2   6   8         14.01         17.14         2.01 o                         
   3   6   8        708.25        715.82        11.51 o                         
   4   6   8          0.78          4.73         6.19 o                         
   5   6   8         75.25         68.58         4.43 o                         
   6   6   8          0.51         -0.11         1.82 o                         
   7   6   8         41.22         45.50         4.12 o                         
   8   6   8          4.27          5.42         2.24 o                         
   9   6   8          3.33          6.16         2.65 o                         
  10   6   8          0.17          1.51         4.35 o                         
 -15   7   8          0.30         -2.92         4.11 o                         
 -14   7   8         10.21         13.13         5.30 o                         
 -13   7   8         20.90         24.03         3.68 o                         
 -12   7   8          7.45          5.48         2.56 o                         
 -11   7   8         38.52         32.15         3.76 o                         
 -10   7   8         23.38         25.65         3.53 o                         
  -9   7   8          5.01          1.16         2.09 o                         
  -8   7   8          0.53          0.27         1.60 o                         
  -7   7   8         19.31         15.72         2.45 o                         
  -6   7   8          0.02          1.30         1.58 o                         
  -5   7   8         62.90         67.90         3.56 o                         
  -4   7   8         10.37          7.25         2.05 o                         
  -3   7   8          0.12          1.26         1.64 o                         
  -2   7   8          0.31         -1.28         1.53 o                         
  -1   7   8          6.09          3.94         1.99 o                         
   0   7   8          8.77          6.52         1.57 o                         
   1   7   8         39.93         33.34         2.53 o                         
   2   7   8         45.42         55.57         3.13 o                         
   3   7   8         39.65         38.84         3.65 o                         
   4   7   8        112.92        103.14         5.37 o                         
   5   7   8         20.18         16.83         3.08 o                         
   6   7   8          1.50         -0.99         1.79 o                         
   7   7   8         25.08         29.83         3.83 o                         
   8   7   8          3.71          4.26         2.54 o                         
   9   7   8          0.28          3.96         4.75 o                         
 -14   8   8          0.06         -0.40         4.36 o                         
 -13   8   8          8.01          8.51         3.09 o                         
 -12   8   8          0.00          0.89         2.72 o                         
 -11   8   8         16.58         16.41         3.18 o                         
 -10   8   8          0.00         -0.03         1.87 o                         
  -9   8   8         16.70         17.13         2.89 o                         
  -8   8   8         28.34         31.63         3.31 o                         
  -7   8   8          3.06          3.35         1.97 o                         
  -6   8   8          0.29          0.85         1.62 o                         
  -5   8   8         20.41         18.26         2.95 o                         
  -4   8   8          4.98          2.41         1.95 o                         
  -3   8   8         11.32         11.00         2.42 o                         
  -2   8   8         49.62         49.37         3.95 o                         
  -1   8   8         17.27         14.56         2.78 o                         
   0   8   8         53.41         50.46         3.87 o                         
   1   8   8         20.12         24.27         4.58 o                         
   2   8   8          2.78          1.64         1.75 o                         
   3   8   8         24.14         26.25         3.35 o                         
   4   8   8          0.00         -0.10         1.97 o                         
   5   8   8          0.14         -1.22         1.95 o                         
   6   8   8          4.48          4.55         2.34 o                         
   7   8   8          0.02          0.60         2.36 o                         
   8   8   8          3.95         -0.07         4.54 o                         
 -12   9   8          0.00          6.28         4.03 o                         
 -11   9   8         18.21         21.95         3.40 o                         
 -10   9   8          0.55         -0.45         2.21 o                         
  -9   9   8         22.24         23.01         3.24 o                         
  -8   9   8          0.49         -0.79         1.86 o                         
  -7   9   8          0.02         -1.86         1.86 o                         
  -6   9   8          7.96         11.75         2.96 o                         
  -5   9   8          0.02         -1.01         1.69 o                         
  -4   9   8          3.15          1.80         2.47 o                         
  -3   9   8         17.71         12.99         2.91 o                         
  -2   9   8         12.51         14.06         2.79 o                         
  -1   9   8          0.00          1.44         4.02 o                         
   0   9   8         33.17         33.68         5.53 o                         
   1   9   8          0.00          2.10         3.36 o                         
   2   9   8         24.45         24.58         5.11 o                         
   3   9   8          0.05          4.22         3.73 o                         
   4   9   8          1.27          0.19         1.94 o                         
   5   9   8          0.12         -2.11         2.36 o                         
   6   9   8          3.80          2.74         3.01 o                         
 -10  10   8         12.05         11.76         4.82 o                         
  -9  10   8          2.43         -1.24         2.56 o                         
  -8  10   8          0.03          0.15         2.41 o                         
  -7  10   8         18.50         13.88         3.19 o                         
  -6  10   8          0.18         -1.95         1.95 o                         
  -5  10   8         12.20         14.46         3.08 o                         
  -4  10   8          9.26          7.77         2.89 o                         
  -3  10   8          1.42         -0.45         5.11 o                         
  -2  10   8          5.39          7.67         7.88 o                         
  -1  10   8          6.81         11.94         8.12 o                         
   0  10   8          0.01         -3.06         7.18 o                         
   1  10   8          1.07          4.04         7.60 o                         
   2  10   8          1.30         -1.63         6.23 o                         
   3  10   8          0.07         -4.53         5.99 o                         
  -6  11   8          0.61          1.05         3.06 o                         
 -19   1   9         22.02         34.59         7.16 o                         
 -18   1   9          7.99          9.29         3.97 o                         
 -17   1   9          3.71          7.34         3.82 o                         
 -16   1   9          0.03          7.73         5.13 o                         
 -15   1   9         16.82         11.22         3.11 o                         
 -14   1   9         60.18         63.52         3.46 o                         
 -13   1   9          6.47          5.59         1.60 o                         
 -12   1   9         35.54         33.24         2.49 o                         
 -11   1   9         78.89         74.64         2.60 o                         
 -10   1   9          0.27          1.88         0.84 o                         
  -9   1   9         13.40         16.85         1.33 o                         
  -8   1   9         35.20         27.28         1.49 o                         
  -7   1   9        590.71        631.02         8.42 o                         
  -6   1   9          1.07         -0.18         0.45 o                         
  -5   1   9         65.03         59.31         2.05 o                         
  -4   1   9       2000.21       2116.92        22.40 o                         
  -3   1   9        487.30        495.65         8.11 o                         
  -1   1   9         79.96         95.13         2.55 o                         
   0   1   9          2.80          0.51         0.78 o                         
   1   1   9         10.84          8.47         1.18 o                         
   2   1   9         51.43         41.13         2.46 o                         
   3   1   9          0.30          0.53         1.35 o                         
   4   1   9         64.90         72.67         3.21 o                         
   5   1   9         90.72         89.08         3.68 o                         
   6   1   9        100.08         92.05         4.18 o                         
   7   1   9        454.88        476.08         9.16 o                         
   8   1   9         10.14         11.04         2.22 o                         
   9   1   9         10.19          4.05         1.69 o                         
  10   1   9          8.84         11.50         2.73 o                         
  11   1   9         24.75         26.90         2.95 o                         
  12   1   9          0.09         -1.47         1.47 o                         
 -18   2   9          9.08         14.84         3.73 o                         
 -17   2   9         15.38         20.03         3.62 o                         
 -16   2   9          0.07          0.11         1.94 o                         
 -15   2   9          0.44         -0.91         1.83 o                         
 -14   2   9          7.96          6.55         1.79 o                         
 -13   2   9         43.16         44.32         3.25 o                         
 -12   2   9         81.06         70.87         4.43 o                         
 -11   2   9          9.72          9.94         4.04 o                         
 -10   2   9          1.28          0.95         0.65 o                         
  -9   2   9          9.85          9.37         1.15 o                         
  -8   2   9        434.74        424.71         6.14 o                         
  -7   2   9         47.02         47.45         1.87 o                         
  -6   2   9        658.20        696.48         8.39 o                         
  -5   2   9          0.16          1.45         1.12 o                         
  -4   2   9        192.81        199.02         3.69 o                         
  -3   2   9         22.94         24.67         1.47 o                         
  -2   2   9        252.31        257.75         4.36 o                         
  -1   2   9        125.18        127.84         3.03 o                         
   0   2   9         81.64         73.64         2.42 o                         
   1   2   9        160.36        164.48         4.12 o                         
   2   2   9         18.92         18.94         2.08 o                         
   3   2   9        109.49        108.43         3.60 o                         
   4   2   9         78.01         64.04         3.04 o                         
   5   2   9        390.28        368.30         7.68 o                         
   6   2   9        133.71        135.45         4.69 o                         
   7   2   9          7.73          7.21         1.71 o                         
   8   2   9         11.90          7.35         1.76 o                         
   9   2   9          0.04         -1.20         1.20 o                         
  10   2   9          0.75          0.58         1.38 o                         
  11   2   9          0.00          2.38         2.60 o                         
  12   2   9          0.00          4.81         7.49 o                         
 -18   3   9          3.14         -3.85         3.90 o                         
 -17   3   9          0.19         -1.56         2.29 o                         
 -16   3   9         86.37         79.09         5.16 o                         
 -15   3   9          0.02         -1.06         1.72 o                         
 -14   3   9          0.47          1.01         1.75 o                         
 -13   3   9          0.39          2.05         3.38 o                         
 -12   3   9         19.56         17.24         2.68 o                         
 -11   3   9          5.07          8.81         2.11 o                         
 -10   3   9         63.88         44.45         3.29 o                         
  -9   3   9        344.40        332.99         8.03 o                         
  -8   3   9        511.62        538.46        10.45 o                         
  -7   3   9        506.41        472.98         7.62 o                         
  -6   3   9         37.98         48.45         2.28 o                         
  -5   3   9         34.62         25.21         1.81 o                         
  -4   3   9       1476.32       1525.12        19.69 o                         
  -3   3   9          0.57          0.96         1.25 o                         
  -2   3   9        307.71        315.97         5.02 o                         
  -1   3   9        103.73         82.44         2.90 o                         
   0   3   9          1.58          0.79         0.71 o                         
   1   3   9        265.24        249.40         6.91 o                         
   2   3   9         98.91        115.49         3.27 o                         
   3   3   9         30.57         30.62         3.09 o                         
   4   3   9         44.69         42.01         2.39 o                         
   5   3   9         37.17         33.20         2.64 o                         
   6   3   9         34.00         32.23         2.90 o                         
   7   3   9          2.07          2.18         1.77 o                         
   8   3   9         58.92         68.51         3.56 o                         
   9   3   9          5.10          9.23         1.97 o                         
  10   3   9          2.23          2.75         4.85 o                         
  11   3   9          0.00         -2.06         3.40 o                         
 -18   4   9          9.80          7.04         4.15 o                         
 -17   4   9         26.26         26.89         3.95 o                         
 -16   4   9          0.65         -0.16         1.98 o                         
 -15   4   9         17.04         16.12         2.99 o                         
 -14   4   9          0.98          1.76         1.89 o                         
 -13   4   9         41.05         45.11         3.81 o                         
 -12   4   9         16.39         20.64         2.92 o                         
 -11   4   9         40.03         43.77         5.87 o                         
 -10   4   9        123.93        117.48         5.12 o                         
  -9   4   9         13.06         14.37         2.44 o                         
  -8   4   9        357.18        366.09         9.38 o                         
  -7   4   9        458.61        421.19         9.13 o                         
  -6   4   9         60.30         62.17         3.45 o                         
  -5   4   9         12.41         13.41         2.03 o                         
  -4   4   9        176.94        171.70         6.15 o                         
  -3   4   9         27.68         29.52         2.55 o                         
  -2   4   9          0.01          0.24         0.81 o                         
  -1   4   9          3.17          2.05         0.97 o                         
   0   4   9          1.73          0.90         0.91 o                         
   1   4   9         13.75         14.73         1.73 o                         
   2   4   9         45.92         46.10         2.89 o                         
   3   4   9         37.35         47.93         3.58 o                         
   4   4   9         15.09         16.63         2.06 o                         
   5   4   9         30.93         31.38         2.55 o                         
   6   4   9          2.08          2.63         1.50 o                         
   7   4   9         90.47         95.45         4.31 o                         
   8   4   9          0.08          0.42         1.76 o                         
   9   4   9         13.44         13.72         4.76 o                         
  10   4   9          0.39          0.55         1.67 o                         
 -17   5   9          0.48          0.40         3.15 o                         
 -16   5   9         29.45         31.99         4.11 o                         
 -15   5   9         15.61         16.24         4.44 o                         
 -14   5   9         17.83         15.70         3.01 o                         
 -13   5   9         54.12         47.09         4.23 o                         
 -12   5   9         67.54         70.97         4.64 o                         
 -11   5   9         46.37         59.10         4.17 o                         
 -10   5   9          9.18          6.11         2.09 o                         
  -9   5   9          6.96          2.99         2.03 o                         
  -8   5   9         18.46         17.26         2.60 o                         
  -7   5   9          0.60         -1.34         1.46 o                         
  -6   5   9         39.06         35.03         3.04 o                         
  -5   5   9        291.98        285.02         6.06 o                         
  -4   5   9         54.90         63.52         3.65 o                         
  -3   5   9        136.01        138.84         3.92 o                         
  -2   5   9        202.55        187.56         4.69 o                         
  -1   5   9         40.19         31.67         2.47 o                         
   0   5   9        152.86        138.99         4.11 o                         
   1   5   9        193.19        193.47         5.01 o                         
   2   5   9         10.73         12.69         1.77 o                         
   3   5   9         32.15         27.90         2.42 o                         
   4   5   9          5.52          7.47         1.65 o                         
   5   5   9         44.45         44.30         2.96 o                         
   6   5   9         12.97         16.15         2.81 o                         
   7   5   9          2.90          5.19         2.56 o                         
   8   5   9         36.92         38.06         5.40 o                         
   9   5   9          1.32          1.39         2.32 o                         
  10   5   9          0.12          3.31         6.44 o                         
 -16   6   9         20.71         23.51         5.57 o                         
 -15   6   9          1.08         -1.84         2.00 o                         
 -14   6   9          0.39          1.55         2.12 o                         
 -13   6   9         90.76         80.05         5.18 o                         
 -12   6   9        114.77        100.38         5.55 o                         
 -11   6   9         21.39         22.85         3.33 o                         
 -10   6   9          0.00          0.51         2.27 o                         
  -9   6   9         34.06         42.89         3.75 o                         
  -8   6   9         89.33         86.61         4.66 o                         
  -7   6   9         34.35         32.21         2.81 o                         
  -6   6   9         15.70          6.23         3.30 o                         
  -5   6   9         45.40         41.84         3.35 o                         
  -4   6   9        234.46        232.36         7.01 o                         
  -3   6   9        373.25        379.24        16.27 o                         
  -2   6   9         57.69         61.80         3.92 o                         
  -1   6   9         30.88         29.85         2.50 o                         
   0   6   9         86.20         86.31         3.72 o                         
   1   6   9          4.71          2.46         1.24 o                         
   2   6   9         23.75         17.80         2.15 o                         
   3   6   9          6.27          8.82         1.86 o                         
   4   6   9          0.26          0.29         1.72 o                         
   5   6   9         18.01         21.31         3.14 o                         
   6   6   9          7.35          5.65         2.34 o                         
   7   6   9          8.08         15.24         3.05 o                         
   8   6   9          4.27          3.92         2.42 o                         
   9   6   9          5.72          2.80         2.64 o                         
 -14   7   9         43.06         41.17         4.64 o                         
 -13   7   9         21.16         18.17         4.28 o                         
 -12   7   9         58.65         62.00         4.87 o                         
 -11   7   9         34.87         32.44         3.93 o                         
 -10   7   9         58.21         60.84         4.48 o                         
  -9   7   9         74.83         75.56         4.87 o                         
  -8   7   9         18.93         24.24         3.83 o                         
  -7   7   9         81.54         77.79         4.53 o                         
  -6   7   9         25.94         25.83         3.99 o                         
  -5   7   9          1.13          1.63         1.76 o                         
  -4   7   9         59.14         57.76         3.98 o                         
  -3   7   9         21.54         25.05         3.02 o                         
  -2   7   9          1.06          1.17         1.70 o                         
  -1   7   9        169.29        175.01         6.49 o                         
   0   7   9        324.97        323.91         7.13 o                         
   1   7   9        169.82        178.34         5.26 o                         
   2   7   9         18.58         16.80         2.15 o                         
   3   7   9          0.07         -0.47         1.74 o                         
   4   7   9        108.68        117.91         5.78 o                         
   5   7   9         10.38          7.61         2.61 o                         
   6   7   9          7.68          3.71         5.74 o                         
   7   7   9          1.37          2.39         2.37 o                         
   8   7   9          3.15          4.89         2.93 o                         
 -13   8   9         32.89         45.04         4.80 o                         
 -12   8   9          0.11         -0.34         2.34 o                         
 -11   8   9          2.63          1.42         1.96 o                         
 -10   8   9          7.69          9.92         4.49 o                         
  -9   8   9         69.94         72.26         4.39 o                         
  -8   8   9         31.12         29.78         4.65 o                         
  -7   8   9          0.21         -0.11         1.77 o                         
  -6   8   9          1.01          2.40         1.92 o                         
  -5   8   9          0.57         -0.22         1.60 o                         
  -4   8   9         42.58         47.83         4.05 o                         
  -3   8   9         16.32         14.25         2.73 o                         
  -2   8   9          3.86          3.12         2.02 o                         
  -1   8   9         47.64         50.74         4.11 o                         
   0   8   9         32.29         30.57         3.44 o                         
   1   8   9         56.59         62.41         6.48 o                         
   2   8   9          0.03          4.22         2.03 o                         
   3   8   9          0.00          0.77         2.13 o                         
   4   8   9          1.31          1.87         2.00 o                         
   5   8   9          0.02         -0.12         2.30 o                         
   6   8   9          1.24          5.46         3.29 o                         
   7   8   9          3.98          1.98         5.32 o                         
 -12   9   9          1.78          1.48         4.14 o                         
 -11   9   9         26.50         32.18         4.53 o                         
 -10   9   9          6.08          5.97         2.65 o                         
  -9   9   9          0.88         -2.37         3.00 o                         
  -8   9   9          3.48          3.72         2.39 o                         
  -7   9   9          1.07          1.18         2.09 o                         
  -6   9   9         22.88         23.64         3.46 o                         
  -5   9   9          6.36          5.47         2.13 o                         
  -4   9   9          8.26          7.11         2.58 o                         
  -3   9   9          0.46          2.63         1.94 o                         
  -2   9   9         11.22         12.36         3.01 o                         
  -1   9   9          0.22         -1.35         3.19 o                         
   0   9   9         32.86         38.80         6.05 o                         
   1   9   9         10.69         12.22         5.90 o                         
   2   9   9          5.23          3.77         3.48 o                         
   3   9   9          7.44          6.58         3.97 o                         
   4   9   9          2.86          8.29         2.85 o                         
   5   9   9         13.85         18.65         3.74 o                         
  -9  10   9          2.36          0.66         2.68 o                         
  -8  10   9          0.07          3.04         3.74 o                         
  -7  10   9         24.53         29.74         4.32 o                         
  -6  10   9         20.86         22.35         3.69 o                         
  -5  10   9          5.65          3.79         2.54 o                         
  -4  10   9         10.13         12.58         3.11 o                         
  -3  10   9         23.28         31.00         5.97 o                         
  -2  10   9         11.77         17.00         4.78 o                         
  -1  10   9          1.04          4.37         4.84 o                         
   0  10   9         10.46         11.10         8.44 o                         
   1  10   9         13.27         14.16         5.15 o                         
   2  10   9          7.54         -1.59         6.69 o                         
 -19   0  10          3.82          4.60         4.36 o                         
 -18   0  10         11.91          1.24        19.57 o                         
 -17   0  10         22.90         23.77         5.67 o                         
 -16   0  10          6.13          7.16         4.86 o                         
 -15   0  10         34.30         39.86        19.19 o                         
 -14   0  10        392.77        408.78        13.62 o                         
 -13   0  10         94.22        100.24         6.77 o                         
 -12   0  10         26.62         27.10         2.70 o                         
 -11   0  10        442.77        472.84        12.31 o                         
 -10   0  10        243.12        236.22         8.23 o                         
  -9   0  10         19.42         20.38         2.15 o                         
  -8   0  10        393.31        395.80        10.24 o                         
  -7   0  10        200.93        223.13         5.56 o                         
  -6   0  10         89.03         88.26         3.68 o                         
  -5   0  10          3.67          1.63         1.64 o                         
  -4   0  10        167.00        176.91         4.86 o                         
  -3   0  10        468.91        546.34        11.59 o                         
  -2   0  10        159.97        133.36         5.02 o                         
  -1   0  10        895.24        820.94        16.26 o                         
   0   0  10         89.78         81.13         8.49 o                         
   1   0  10         85.56         77.34         5.41 o                         
   2   0  10          2.82          5.98         2.04 o                         
   3   0  10          1.21          3.52         1.91 o                         
   4   0  10          3.03          2.72         2.24 o                         
   5   0  10        161.14        149.62         6.47 o                         
   6   0  10         39.72         29.37         3.69 o                         
   7   0  10          0.46          0.55         2.25 o                         
   8   0  10          0.22          3.40         2.07 o                         
   9   0  10         66.46         75.80         5.62 o                         
  10   0  10         11.94          9.64         3.74 o                         
  11   0  10          6.08          4.74         2.92 o                         
 -19   1  10          1.74         -0.75         3.87 o                         
 -18   1  10          0.17          2.68         2.68 o                         
 -17   1  10         37.15         40.62         4.51 o                         
 -16   1  10         71.58         82.75         5.03 o                         
 -15   1  10         39.83         48.81         6.17 o                         
 -14   1  10         39.63         51.15         3.21 o                         
 -13   1  10         19.93         16.60         2.11 o                         
 -12   1  10        609.22        624.05         9.72 o                         
 -11   1  10        341.13        355.90         6.75 o                         
 -10   1  10         58.81         55.72         2.26 o                         
  -9   1  10          0.95          0.95         0.80 o                         
  -8   1  10         88.67         92.53         3.89 o                         
  -7   1  10         94.07         91.44         3.47 o                         
  -6   1  10        200.12        170.68         3.72 o                         
  -5   1  10          6.86          4.25         1.32 o                         
  -4   1  10         69.66         56.48         2.32 o                         
  -3   1  10         23.72         15.19         1.47 o                         
  -2   1  10        787.37        789.99        15.71 o                         
  -1   1  10         30.79         27.55         1.93 o                         
   0   1  10         78.47         71.67         2.91 o                         
   1   1  10        299.39        314.27         6.46 o                         
   2   1  10         36.48         37.37         2.57 o                         
   3   1  10         12.73         10.31         2.23 o                         
   4   1  10        519.61        512.91         9.38 o                         
   5   1  10        144.58        166.65         5.17 o                         
   6   1  10         22.86         24.94         2.94 o                         
   7   1  10         35.43         40.41         2.90 o                         
   8   1  10         26.58         27.39         2.66 o                         
   9   1  10          0.04          1.38         1.36 o                         
  10   1  10          1.02          0.45         1.56 o                         
  11   1  10         12.79         12.34         2.55 o                         
 -18   2  10         19.68         20.09         8.02 o                         
 -17   2  10         43.62         45.96         7.24 o                         
 -16   2  10          1.29          2.71         1.84 o                         
 -15   2  10         40.46         44.44         3.31 o                         
 -14   2  10         28.35         25.60         3.78 o                         
 -13   2  10         62.71         62.94         3.40 o                         
 -12   2  10         90.21         91.04         3.71 o                         
 -11   2  10          6.85          7.96         2.06 o                         
 -10   2  10        343.18        323.57         6.48 o                         
  -9   2  10        418.11        420.29         6.45 o                         
  -8   2  10         29.12         28.20         1.69 o                         
  -7   2  10         62.70         59.70         2.15 o                         
  -6   2  10        168.95        160.79         3.46 o                         
  -5   2  10       1375.98       1586.79        16.09 o                         
  -4   2  10       1710.73       1868.68        20.64 o                         
  -3   2  10        114.09        134.91         3.26 o                         
  -2   2  10        164.93        177.04         3.72 o                         
  -1   2  10         47.46         56.00         2.28 o                         
   0   2  10        455.67        506.44         7.96 o                         
   1   2  10         25.68         29.81         2.45 o                         
   2   2  10         38.63         39.65         2.40 o                         
   3   2  10         12.06         13.92         1.88 o                         
   4   2  10        216.43        225.37         5.77 o                         
   5   2  10         43.20         49.47         3.08 o                         
   6   2  10          7.05         10.39         2.04 o                         
   7   2  10          3.14          3.77         1.49 o                         
   8   2  10         23.74         23.10         2.51 o                         
   9   2  10          2.15          3.37         1.54 o                         
  10   2  10         20.46         23.58         2.82 o                         
  11   2  10          0.55          0.26         6.72 o                         
 -18   3  10          3.43          7.13         5.17 o                         
 -17   3  10         54.57         65.61         6.95 o                         
 -16   3  10         68.58         79.88         6.95 o                         
 -15   3  10         22.82         26.78         3.48 o                         
 -14   3  10          9.77          8.24         3.80 o                         
 -13   3  10         97.51        104.84         5.15 o                         
 -12   3  10         19.20         17.79         2.73 o                         
 -11   3  10        113.99        105.81         4.81 o                         
 -10   3  10        865.91        870.22        15.20 o                         
  -9   3  10         10.08         11.86         2.27 o                         
  -8   3  10        273.91        254.77         8.99 o                         
  -7   3  10        101.08         92.25         3.69 o                         
  -6   3  10        460.07        498.75         8.12 o                         
  -5   3  10         17.69         19.66         1.79 o                         
  -4   3  10       1049.16       1067.75        13.69 o                         
  -3   3  10         22.39         24.04         1.94 o                         
  -2   3  10          0.93         -0.18         0.89 o                         
  -1   3  10        483.97        491.69        10.01 o                         
   0   3  10         70.81         72.61         2.55 o                         
   1   3  10        250.36        278.88         5.23 o                         
   2   3  10         27.88         27.32         2.00 o                         
   3   3  10         13.49         12.84         1.76 o                         
   4   3  10          3.21          1.55         1.25 o                         
   5   3  10          1.61          0.36         1.47 o                         
   6   3  10          2.05          1.67         1.36 o                         
   7   3  10         19.22         18.40         3.30 o                         
   8   3  10          4.12          8.23         1.84 o                         
   9   3  10          0.11         -0.44         2.66 o                         
  10   3  10          0.02          2.56         2.65 o                         
 -18   4  10         33.10         43.34         6.90 o                         
 -17   4  10          4.58          2.29         4.10 o                         
 -16   4  10         11.75         15.99         3.23 o                         
 -15   4  10         64.76         65.84         4.82 o                         
 -14   4  10         15.10         16.72         4.82 o                         
 -13   4  10          4.89          7.21         2.27 o                         
 -12   4  10          1.87         -0.71         1.77 o                         
 -11   4  10         36.27         42.04         3.73 o                         
 -10   4  10          6.84          2.92         1.82 o                         
  -9   4  10        334.85        311.10         8.15 o                         
  -8   4  10        351.83        339.31         8.35 o                         
  -7   4  10         95.26         95.15         4.38 o                         
  -6   4  10        284.51        281.04         7.25 o                         
  -5   4  10        211.92        190.80         4.72 o                         
  -4   4  10          4.71          3.72         1.57 o                         
  -3   4  10         22.43         19.75         1.72 o                         
  -2   4  10        428.31        462.56         7.84 o                         
  -1   4  10          2.04          1.86         1.35 o                         
   0   4  10        296.96        310.15         6.24 o                         
   1   4  10         81.20         73.61         4.01 o                         
   2   4  10         23.80         25.66         2.23 o                         
   3   4  10         42.79         44.30         2.80 o                         
   4   4  10         65.38         71.37         5.74 o                         
   5   4  10          5.00          6.55         1.86 o                         
   6   4  10          7.12          5.02         1.77 o                         
   7   4  10          0.01         -0.37         1.74 o                         
   8   4  10         11.09         11.43         3.05 o                         
   9   4  10          2.09          0.52         2.45 o                         
 -17   5  10          1.81          2.66         3.27 o                         
 -16   5  10         38.85         45.71         4.67 o                         
 -15   5  10          2.91          4.76         2.45 o                         
 -14   5  10          1.70          0.04         2.16 o                         
 -13   5  10         16.07         12.02         2.77 o                         
 -12   5  10         70.43         76.98         6.16 o                         
 -11   5  10          2.42          0.09         1.81 o                         
 -10   5  10         28.08         22.69         3.07 o                         
  -9   5  10         25.21         18.09         2.82 o                         
  -8   5  10         10.82         11.39         2.40 o                         
  -7   5  10        270.70        282.21         7.77 o                         
  -6   5  10         41.38         39.70         3.36 o                         
  -5   5  10         87.12         89.94         4.43 o                         
  -4   5  10        206.68        196.22         6.28 o                         
  -3   5  10        378.67        390.71        16.19 o                         
  -2   5  10          0.01         -0.85         1.01 o                         
  -1   5  10          0.23         -0.19         1.10 o                         
   0   5  10         43.82         47.60         2.70 o                         
   1   5  10         46.71         34.71         2.46 o                         
   2   5  10        133.76        132.72         5.64 o                         
   3   5  10        151.36        163.17         7.47 o                         
   4   5  10         18.45          9.31         1.91 o                         
   5   5  10         11.05         10.30         2.71 o                         
   6   5  10         18.73         21.29         3.56 o                         
   7   5  10          3.02          3.54         2.11 o                         
   8   5  10          6.19          6.27         2.94 o                         
   9   5  10          5.48          6.43         3.08 o                         
 -16   6  10          0.43          2.45         3.71 o                         
 -15   6  10          1.79          2.51         2.58 o                         
 -14   6  10          5.13          5.35         2.70 o                         
 -13   6  10        181.02        153.17        11.06 o                         
 -12   6  10         33.46         36.25         4.15 o                         
 -11   6  10         24.46         23.08         3.36 o                         
 -10   6  10         23.68         30.02         7.18 o                         
  -9   6  10          0.20          0.07         2.52 o                         
  -8   6  10          1.39          2.21         1.85 o                         
  -7   6  10         13.17         14.26         4.49 o                         
  -6   6  10        184.39        187.07         6.53 o                         
  -5   6  10        142.22        129.88         5.51 o                         
  -4   6  10          9.11          6.40         2.21 o                         
  -3   6  10        385.35        371.76         9.18 o                         
  -2   6  10        156.58        152.58         5.97 o                         
  -1   6  10         54.92         54.56         3.82 o                         
   0   6  10         36.99         35.78         2.58 o                         
   1   6  10         21.34         18.58         2.36 o                         
   2   6  10         45.39         45.78         2.96 o                         
   3   6  10          1.86          1.71         1.48 o                         
   4   6  10         17.91         18.12         2.98 o                         
   5   6  10         19.66         24.29         3.38 o                         
   6   6  10          2.62          4.52         2.57 o                         
   7   6  10          1.17          1.04         2.20 o                         
   8   6  10          1.23         -0.97         2.39 o                         
 -14   7  10          5.19          4.07         2.89 o                         
 -13   7  10         23.09         23.86         3.90 o                         
 -12   7  10         21.76         27.40         4.53 o                         
 -11   7  10          8.97          8.16         2.58 o                         
 -10   7  10         16.54         14.69         2.92 o                         
  -9   7  10         29.76         26.31         3.47 o                         
  -8   7  10          7.02          9.26         2.43 o                         
  -7   7  10          8.95          9.55         2.48 o                         
  -6   7  10         16.09         12.65         2.73 o                         
  -5   7  10          3.94          4.40         2.01 o                         
  -4   7  10          6.85          5.70         2.10 o                         
  -3   7  10         46.05         51.04         3.93 o                         
  -2   7  10         54.66         66.88         4.39 o                         
  -1   7  10          8.22         10.95         2.47 o                         
   0   7  10         78.14         72.95         4.17 o                         
   1   7  10          6.55          6.31         1.72 o                         
   2   7  10          0.07          0.71         1.44 o                         
   3   7  10         18.46         18.62         3.11 o                         
   4   7  10         18.80         20.12         3.34 o                         
   5   7  10          0.64         -0.86         2.20 o                         
   6   7  10          0.01         -2.16         2.16 o                         
   7   7  10          2.04          2.74         2.72 o                         
 -13   8  10          0.18         -3.90         3.90 o                         
 -12   8  10          1.73          0.77         2.44 o                         
 -11   8  10         11.16          3.71         2.58 o                         
 -10   8  10          2.39         -0.29         3.58 o                         
  -9   8  10          0.53          0.10         2.15 o                         
  -8   8  10          2.82          1.38         1.87 o                         
  -7   8  10         29.89         21.89         3.31 o                         
  -6   8  10          0.00         -0.46         1.75 o                         
  -5   8  10          7.35          5.98         2.89 o                         
  -4   8  10         29.12         27.57         3.55 o                         
  -3   8  10          3.04          5.09         2.13 o                         
  -2   8  10          3.93          0.67         2.04 o                         
  -1   8  10          2.90          1.33         2.01 o                         
   0   8  10          5.89          5.47         2.45 o                         
   1   8  10          2.93          0.78         3.33 o                         
   2   8  10          0.08         -0.35         1.85 o                         
   3   8  10         25.16         20.55         3.25 o                         
   4   8  10          3.60          0.16         2.90 o                         
   5   8  10          0.91          2.98         2.24 o                         
   6   8  10          8.43          6.02         2.92 o                         
 -11   9  10          2.42          5.62         3.17 o                         
 -10   9  10          0.70          0.50         2.31 o                         
  -9   9  10          2.31         -0.66         2.21 o                         
  -8   9  10          1.28          4.19         2.30 o                         
  -7   9  10          0.26         -1.05         4.20 o                         
  -6   9  10          8.78          8.68         3.83 o                         
  -5   9  10          0.05         -0.85         1.79 o                         
  -4   9  10          0.05          1.13         1.97 o                         
  -3   9  10          0.00          1.47         2.27 o                         
  -2   9  10          1.79          3.28         2.45 o                         
  -1   9  10          0.00          4.48         3.92 o                         
   0   9  10         19.59         14.73         6.93 o                         
   1   9  10          0.30          2.13         3.74 o                         
   2   9  10         13.78         10.73         4.52 o                         
   3   9  10          5.76          5.78         4.49 o                         
   4   9  10          0.03          1.10         2.54 o                         
  -9  10  10          3.33          0.23         4.78 o                         
  -8  10  10          6.46          7.00         3.14 o                         
  -7  10  10          0.14         -0.87         2.34 o                         
  -6  10  10          4.05          0.46         4.08 o                         
  -5  10  10          1.50          0.25         2.45 o                         
  -4  10  10          0.00          1.00         2.27 o                         
  -3  10  10          0.00         -3.49         3.49 o                         
  -2  10  10          7.58         16.84         5.32 o                         
  -1  10  10          0.68          7.58         5.13 o                         
   0  10  10          2.89         10.64         5.15 o                         
   1  10  10          0.73          5.27         5.74 o                         
 -19   1  11          2.22         -0.63         4.41 o                         
 -18   1  11         28.19         36.43         6.17 o                         
 -17   1  11          0.04          2.26         4.90 o                         
 -16   1  11          5.31          4.80         3.47 o                         
 -15   1  11         55.10         49.80         5.80 o                         
 -14   1  11         48.92         54.16         3.28 o                         
 -13   1  11         41.08         45.16         3.38 o                         
 -12   1  11        178.91        193.66         5.13 o                         
 -11   1  11        217.12        219.49         5.30 o                         
 -10   1  11        259.80        270.77         4.96 o                         
  -9   1  11        914.76        926.80        10.54 o                         
  -8   1  11        143.56        115.52         3.37 o                         
  -7   1  11        273.31        284.40        10.65 o                         
  -6   1  11          2.31          3.51         1.22 o                         
  -5   1  11         19.22         16.06         2.08 o                         
  -4   1  11          0.42          0.95         0.61 o                         
  -3   1  11         81.34         79.33         3.32 o                         
  -2   1  11        253.10        220.84         4.95 o                         
  -1   1  11         33.12         40.16         2.44 o                         
   0   1  11        370.23        383.53        10.81 o                         
   1   1  11         15.12         16.06         2.03 o                         
   2   1  11         28.09         20.96         2.30 o                         
   3   1  11          6.12         12.06         2.84 o                         
   4   1  11        481.98        520.04         9.78 o                         
   5   1  11         35.02         32.39         2.82 o                         
   6   1  11          1.19          1.42         1.33 o                         
   7   1  11          4.32          3.43         1.53 o                         
   8   1  11         28.42         27.27         2.77 o                         
   9   1  11         21.02         16.16         2.52 o                         
  10   1  11          1.21          1.35         1.80 o                         
 -18   2  11          1.97          8.14         4.60 o                         
 -17   2  11         27.21         32.60         6.14 o                         
 -16   2  11         11.84         10.53         4.26 o                         
 -15   2  11          0.11         -0.37         1.85 o                         
 -14   2  11         42.99         36.31         4.22 o                         
 -13   2  11          3.15          5.79         2.06 o                         
 -12   2  11          3.51          2.28         1.83 o                         
 -11   2  11          4.73          2.18         1.08 o                         
 -10   2  11         17.42         17.46         1.99 o                         
  -9   2  11        385.39        375.29         6.07 o                         
  -8   2  11        102.00        112.20         3.09 o                         
  -7   2  11        133.38        126.10         3.20 o                         
  -6   2  11         59.75         63.72         2.33 o                         
  -5   2  11          0.19          0.40         0.85 o                         
  -4   2  11        186.56        179.80         3.82 o                         
  -3   2  11        372.57        386.46         7.10 o                         
  -2   2  11          2.57          3.41         1.18 o                         
  -1   2  11         22.91         33.27         2.30 o                         
   0   2  11        205.81        190.29         9.61 o                         
   1   2  11        258.51        229.65         5.74 o                         
   2   2  11        217.63        217.75         5.55 o                         
   3   2  11        152.16        167.08         4.99 o                         
   4   2  11          3.11          3.90         1.66 o                         
   5   2  11         12.87         10.57         1.96 o                         
   6   2  11         10.30          9.94         2.04 o                         
   7   2  11          3.14          3.21         1.55 o                         
   8   2  11          3.00          2.02         1.53 o                         
   9   2  11          0.66         -0.81         2.40 o                         
  10   2  11          3.51          3.63         2.04 o                         
 -18   3  11          8.47         17.86         5.51 o                         
 -17   3  11         11.57          9.79         2.93 o                         
 -16   3  11          0.06         -1.83         1.83 o                         
 -15   3  11         18.26         17.24         3.43 o                         
 -14   3  11         10.12         10.30         2.67 o                         
 -13   3  11         35.35         35.31         4.06 o                         
 -12   3  11          1.41          1.46         1.72 o                         
 -11   3  11         76.87         69.77         4.22 o                         
 -10   3  11         27.80         22.04         2.80 o                         
  -9   3  11          9.69          9.06         2.11 o                         
  -8   3  11         23.74         17.21         2.44 o                         
  -7   3  11          1.66          1.81         1.17 o                         
  -6   3  11          9.80         11.31         1.58 o                         
  -5   3  11        113.47        120.05         3.82 o                         
  -4   3  11         14.57         10.39         1.57 o                         
  -3   3  11         96.65         95.31         3.40 o                         
  -2   3  11        169.70        169.01         4.61 o                         
  -1   3  11         44.14         51.37         3.14 o                         
   0   3  11        254.43        281.54         6.97 o                         
   1   3  11        262.11        260.16         6.79 o                         
   2   3  11         43.68         38.70         2.98 o                         
   3   3  11         22.74         21.90         2.27 o                         
   4   3  11         52.52         50.72         3.72 o                         
   5   3  11         20.52         19.87         2.42 o                         
   6   3  11          0.24          0.82         1.45 o                         
   7   3  11         62.33         61.40         3.57 o                         
   8   3  11          0.95          1.53         1.44 o                         
   9   3  11          2.24          1.00         2.27 o                         
  10   3  11          3.87          4.57         7.49 o                         
 -18   4  11          3.24          1.24         3.76 o                         
 -17   4  11         15.80         16.90         3.56 o                         
 -16   4  11         51.30         51.48         4.76 o                         
 -15   4  11          2.84          0.48         2.20 o                         
 -14   4  11          1.55         -1.86         1.86 o                         
 -13   4  11          3.61          6.69         4.06 o                         
 -12   4  11         22.72         22.25         3.13 o                         
 -11   4  11         65.04         61.42         4.24 o                         
 -10   4  11          5.21          4.27         1.95 o                         
  -9   4  11          7.16          6.54         2.00 o                         
  -8   4  11        277.25        298.18         8.01 o                         
  -7   4  11         43.62         43.32         4.20 o                         
  -6   4  11         12.97         12.95         2.56 o                         
  -5   4  11        180.33        169.72         4.64 o                         
  -4   4  11        112.23        112.82         4.64 o                         
  -3   4  11         26.70         22.08         1.92 o                         
  -2   4  11         27.96         28.38         2.13 o                         
  -1   4  11          1.01          0.85         1.06 o                         
   0   4  11         48.45         47.00         2.67 o                         
   1   4  11         20.31         20.40         2.32 o                         
   2   4  11         33.26         34.00         3.74 o                         
   3   4  11          0.01         -0.58         1.27 o                         
   4   4  11         18.05         18.17         2.84 o                         
   5   4  11          0.63         -0.34         1.24 o                         
   6   4  11         29.81         32.47         3.34 o                         
   7   4  11          5.95          4.32         2.09 o                         
   8   4  11         20.93         26.48         4.21 o                         
 -17   5  11         13.04         13.79         4.78 o                         
 -16   5  11          0.49          2.24         4.86 o                         
 -15   5  11          0.12         -1.92         2.74 o                         
 -14   5  11         45.77         39.02         4.23 o                         
 -13   5  11         34.67         27.55         3.55 o                         
 -12   5  11         53.16         48.39         4.29 o                         
 -11   5  11         70.97         53.75         5.14 o                         
 -10   5  11          9.42         12.79         5.54 o                         
  -9   5  11         31.84         29.47         3.34 o                         
  -8   5  11         87.66         98.31         4.91 o                         
  -7   5  11          0.07          0.81         1.67 o                         
  -6   5  11         22.59         18.75         2.79 o                         
  -5   5  11         28.74         28.40         3.08 o                         
  -4   5  11        225.00        212.50         6.75 o                         
  -3   5  11        131.97        134.20         4.22 o                         
  -2   5  11         22.69         21.47         2.11 o                         
  -1   5  11         41.48         49.60         2.80 o                         
   0   5  11        134.66        131.54         4.35 o                         
   1   5  11          8.26          4.85         1.54 o                         
   2   5  11         62.45         48.34         3.34 o                         
   3   5  11         24.68         23.03         2.73 o                         
   4   5  11          0.58          2.44         1.55 o                         
   5   5  11          4.42          5.00         2.48 o                         
   6   5  11         10.76         15.30         6.58 o                         
   7   5  11         19.95         25.52         6.87 o                         
   8   5  11         15.64         18.94         4.06 o                         
 -15   6  11          7.84          9.48         3.72 o                         
 -14   6  11         17.43         20.24         3.73 o                         
 -13   6  11         10.24          5.57         2.52 o                         
 -12   6  11         44.23         48.04         4.44 o                         
 -11   6  11         22.85         23.49         3.48 o                         
 -10   6  11         10.90          8.55         2.50 o                         
  -9   6  11         18.28         15.92         3.04 o                         
  -8   6  11          1.03          0.53         1.66 o                         
  -7   6  11          6.14          5.64         2.19 o                         
  -6   6  11          5.58          4.04         2.13 o                         
  -5   6  11        180.44        181.10         6.62 o                         
  -4   6  11        111.22         98.54         4.87 o                         
  -3   6  11         52.36         60.25         5.01 o                         
  -2   6  11         66.65         70.94         3.65 o                         
  -1   6  11         64.26         76.91         3.88 o                         
   0   6  11         62.50         59.51         3.26 o                         
   1   6  11          8.49          5.05         1.76 o                         
   2   6  11         18.96         16.18         2.21 o                         
   3   6  11         22.22         21.74         2.69 o                         
   4   6  11         12.51          8.78         2.79 o                         
   5   6  11          4.54          4.33         2.39 o                         
   6   6  11          0.10          2.00         2.48 o                         
   7   6  11         16.08         10.47         5.95 o                         
 -14   7  11          6.42         13.47         3.51 o                         
 -13   7  11         59.60         60.67         5.20 o                         
 -12   7  11          4.30          6.04         2.54 o                         
 -11   7  11          3.34          1.70         2.26 o                         
 -10   7  11         14.37         15.65         3.17 o                         
  -9   7  11         26.35         29.93         3.71 o                         
  -8   7  11         15.57         14.97         2.95 o                         
  -7   7  11          0.24         -1.56         1.56 o                         
  -6   7  11          6.76          3.24         2.07 o                         
  -5   7  11         44.87         45.37         4.02 o                         
  -4   7  11         19.00         24.55         3.28 o                         
  -3   7  11          6.07          3.88         2.15 o                         
  -2   7  11         88.02         83.72         5.00 o                         
  -1   7  11          0.01         -1.63         1.63 o                         
   0   7  11          8.19         11.49         1.97 o                         
   1   7  11          6.60          6.18         2.04 o                         
   2   7  11         62.45         59.46         3.53 o                         
   3   7  11          4.44          8.79         2.60 o                         
   4   7  11          7.42          7.28         2.88 o                         
   5   7  11         13.79         15.51         3.67 o                         
   6   7  11          0.88         -2.36         2.36 o                         
 -12   8  11         19.01         24.99         4.99 o                         
 -11   8  11          2.66          3.52         2.25 o                         
 -10   8  11         43.59         37.72         4.21 o                         
  -9   8  11          0.16         -0.70         1.96 o                         
  -8   8  11         16.10         16.66         3.20 o                         
  -7   8  11         12.04         17.42         3.85 o                         
  -6   8  11         16.81         16.90         3.21 o                         
  -5   8  11          0.14          1.44         2.36 o                         
  -4   8  11          0.04          0.34         1.83 o                         
  -3   8  11          3.92          1.30         2.15 o                         
  -2   8  11         24.71         28.67         3.68 o                         
  -1   8  11         18.33         23.47         4.65 o                         
   0   8  11          0.15         -0.76         2.50 o                         
   1   8  11          0.21          1.03         5.06 o                         
   2   8  11          1.64         -1.31         1.79 o                         
   3   8  11         19.10         19.64         3.40 o                         
   4   8  11          0.45          0.64         2.25 o                         
   5   8  11          1.56         -0.70         2.69 o                         
 -11   9  11          0.76          3.29         5.25 o                         
 -10   9  11          3.87          3.83         2.61 o                         
  -9   9  11          1.84         -1.51         1.98 o                         
  -8   9  11         23.72         32.48         4.24 o                         
  -7   9  11         25.05         26.86         3.86 o                         
  -6   9  11         16.55         18.81         3.52 o                         
  -5   9  11          7.60          7.41         2.69 o                         
  -4   9  11          3.67          3.99         2.57 o                         
  -3   9  11          0.01          0.83         2.36 o                         
  -2   9  11          9.01          9.21         2.98 o                         
  -1   9  11          0.38         -1.83         3.61 o                         
   0   9  11         18.27         20.60         5.23 o                         
   1   9  11          4.20         10.54         6.16 o                         
   2   9  11          1.28          6.52         4.18 o                         
   3   9  11          2.83          3.18         4.87 o                         
  -8  10  11          1.02          0.54         5.39 o                         
  -7  10  11          1.19          5.27         3.08 o                         
  -6  10  11         13.03         18.25         3.73 o                         
  -5  10  11         22.56         29.85         4.38 o                         
  -4  10  11          0.21         -0.93         2.62 o                         
  -3  10  11          6.37          0.66         6.37 o                         
  -2  10  11          1.38          0.00         4.41 o                         
  -1  10  11          8.06          6.94         5.54 o                         
 -19   0  12          0.38          4.99         4.55 o                         
 -18   0  12          3.68          2.67        11.87 o                         
 -17   0  12         25.00         37.16        16.65 o                         
 -16   0  12         77.16         78.76         7.37 o                         
 -15   0  12         82.96         79.02         7.23 o                         
 -14   0  12         14.14         17.68         4.30 o                         
 -13   0  12        179.79        180.33        19.40 o                         
 -12   0  12        829.47        850.42        15.19 o                         
 -11   0  12        120.44        117.92         6.26 o                         
 -10   0  12         19.44         16.65         2.37 o                         
  -9   0  12       1047.48       1080.11        16.73 o                         
  -8   0  12        137.24        150.81         5.61 o                         
  -7   0  12         74.01         63.66         5.41 o                         
  -6   0  12        384.39        387.35         9.62 o                         
  -5   0  12         17.85         24.11         2.67 o                         
  -4   0  12         50.21         70.30         4.00 o                         
  -3   0  12        781.32        883.83        17.50 o                         
  -2   0  12        259.89        281.28        13.20 o                         
  -1   0  12        167.70        159.65         6.52 o                         
   0   0  12        742.51        807.53        17.62 o                         
   1   0  12          4.49          7.06         2.68 o                         
   2   0  12        284.58        250.25        11.80 o                         
   3   0  12        606.54        672.49        24.31 o                         
   4   0  12         58.26         55.90         5.25 o                         
   5   0  12         96.98         95.94         5.78 o                         
   6   0  12        104.58         99.62         6.04 o                         
   7   0  12         42.34         47.64         4.72 o                         
   8   0  12          9.96          4.39         2.50 o                         
   9   0  12          9.98         10.45         7.95 o                         
 -18   1  12         21.06         20.84         5.34 o                         
 -17   1  12          1.34         -1.51         3.38 o                         
 -16   1  12         15.48         17.39         6.37 o                         
 -15   1  12         19.15         25.16         3.57 o                         
 -14   1  12        109.36        115.67         4.39 o                         
 -13   1  12        179.60        184.49         5.22 o                         
 -12   1  12          0.33          0.91         1.39 o                         
 -11   1  12        242.67        255.03         5.87 o                         
 -10   1  12        123.92        124.09         3.44 o                         
  -9   1  12         79.98         88.59         4.38 o                         
  -8   1  12         18.09         20.35         2.27 o                         
  -7   1  12          0.19         -0.19         0.59 o                         
  -6   1  12        152.55        135.03         4.32 o                         
  -5   1  12        222.82        212.18         5.61 o                         
  -4   1  12          0.42         -0.15         0.67 o                         
  -3   1  12         14.40         13.11         2.08 o                         
  -2   1  12         27.02         30.53         2.28 o                         
  -1   1  12        499.46        492.77         8.74 o                         
   0   1  12        115.97        113.49         4.05 o                         
   1   1  12        211.90        229.68         5.99 o                         
   2   1  12        176.16        189.10         5.61 o                         
   3   1  12         18.25         19.47         3.09 o                         
   4   1  12        113.78        109.24         4.39 o                         
   5   1  12          0.69          0.88         1.45 o                         
   6   1  12         23.12         25.63         2.57 o                         
   7   1  12          6.25          3.66         1.68 o                         
   8   1  12          5.60          4.86         1.76 o                         
   9   1  12         17.98         21.60         2.84 o                         
 -18   2  12          8.05          7.72         4.72 o                         
 -17   2  12         44.41         47.00         6.96 o                         
 -16   2  12         21.60         19.84         5.26 o                         
 -15   2  12          0.94          1.07         1.97 o                         
 -14   2  12         26.88         23.18         3.17 o                         
 -13   2  12         27.85         30.51         3.38 o                         
 -12   2  12          9.34         12.86         3.23 o                         
 -11   2  12         36.54         34.52         3.31 o                         
 -10   2  12         56.67         55.02         4.48 o                         
  -9   2  12         90.57         91.36         3.46 o                         
  -8   2  12        150.75        138.23         4.13 o                         
  -7   2  12        203.20        197.84         4.90 o                         
  -6   2  12        300.30        296.39         6.11 o                         
  -5   2  12         14.57         13.48         1.91 o                         
  -4   2  12          2.04          0.87         1.06 o                         
  -3   2  12          0.06          0.64         1.05 o                         
  -2   2  12        390.57        396.65         9.06 o                         
  -1   2  12        158.39        166.30         4.78 o                         
   0   2  12         46.24         36.81         3.13 o                         
   1   2  12        133.30        138.31         4.71 o                         
   2   2  12        177.14        189.99         5.34 o                         
   3   2  12          1.74          1.33         1.41 o                         
   4   2  12         14.07         12.41         2.02 o                         
   5   2  12          0.26          0.95         1.28 o                         
   6   2  12         77.94         77.56         4.98 o                         
   7   2  12         20.47         22.99         2.68 o                         
   8   2  12          3.30          6.47         1.98 o                         
   9   2  12          0.17          0.84         1.77 o                         
 -18   3  12         44.89         47.80        17.00 o                         
 -17   3  12          0.86          5.52         6.93 o                         
 -16   3  12         19.65         30.63         4.05 o                         
 -15   3  12         54.56         61.57         6.36 o                         
 -14   3  12         39.49         47.36         4.21 o                         
 -13   3  12          7.22          5.28         2.69 o                         
 -12   3  12          0.36          2.34         5.00 o                         
 -11   3  12          4.48          2.14         1.76 o                         
 -10   3  12        102.21        113.05         5.14 o                         
  -9   3  12        158.33        155.47         5.86 o                         
  -8   3  12         42.25         49.07         3.87 o                         
  -7   3  12         34.24         37.23         2.47 o                         
  -6   3  12        126.69        129.81         4.09 o                         
  -5   3  12        304.91        326.60         6.65 o                         
  -4   3  12         60.48         52.23         3.10 o                         
  -3   3  12          9.11         12.32         2.01 o                         
  -2   3  12         96.36         74.26         3.74 o                         
  -1   3  12          4.16          1.31         1.59 o                         
   0   3  12        153.53        173.01         5.52 o                         
   1   3  12        157.93        154.70         5.59 o                         
   2   3  12         31.54         29.34         2.82 o                         
   3   3  12         20.54         22.92         2.72 o                         
   4   3  12         13.70         15.94         2.49 o                         
   5   3  12         22.94         25.65         3.04 o                         
   6   3  12          1.03          3.15         1.85 o                         
   7   3  12          7.08          5.06         1.80 o                         
   8   3  12          0.07         -1.32         1.49 o                         
 -17   4  12         56.32         71.66         5.57 o                         
 -16   4  12          6.89          8.69         2.90 o                         
 -15   4  12          1.47          0.01         1.95 o                         
 -14   4  12          0.00         -0.82         1.68 o                         
 -13   4  12         13.01         17.71         3.35 o                         
 -12   4  12          0.18          0.41         2.18 o                         
 -11   4  12        220.59        238.64        13.28 o                         
 -10   4  12          3.98          5.19         2.15 o                         
  -9   4  12        136.97        136.71         6.52 o                         
  -8   4  12         33.87         40.68         3.54 o                         
  -7   4  12        139.98        135.94         7.91 o                         
  -6   4  12          3.13          3.44         1.83 o                         
  -5   4  12         91.31         85.18         3.53 o                         
  -4   4  12        260.08        286.36         6.43 o                         
  -3   4  12         33.34         43.98         2.61 o                         
  -2   4  12          1.46         -0.44         1.18 o                         
  -1   4  12          6.02          2.63         1.39 o                         
   0   4  12          1.08         -0.57         1.31 o                         
   1   4  12          1.23          1.11         1.29 o                         
   2   4  12         69.99         63.35         3.71 o                         
   3   4  12          1.97          2.68         1.67 o                         
   4   4  12          1.46          1.25         1.46 o                         
   5   4  12          0.35          2.64         1.78 o                         
   6   4  12         10.08          9.72         2.29 o                         
   7   4  12          0.65         -1.56         1.56 o                         
 -16   5  12          0.81         -0.71         2.76 o                         
 -15   5  12         14.44         16.33         3.40 o                         
 -14   5  12         36.46         38.09         4.46 o                         
 -13   5  12         21.29         14.03         3.03 o                         
 -12   5  12          1.29          2.06         3.22 o                         
 -11   5  12          0.07         -0.67         1.75 o                         
 -10   5  12         11.22         14.83         3.68 o                         
  -9   5  12         77.36         76.04         4.62 o                         
  -8   5  12          4.40          2.56         2.02 o                         
  -7   5  12        103.91        112.59         5.30 o                         
  -6   5  12          4.71          1.73         1.88 o                         
  -5   5  12          2.55          0.28         2.03 o                         
  -4   5  12         13.77         13.61         2.74 o                         
  -3   5  12         44.76         44.57         3.13 o                         
  -2   5  12         10.19         12.50         1.86 o                         
  -1   5  12         18.95         24.16         2.73 o                         
   0   5  12          0.92          0.83         1.41 o                         
   1   5  12         43.06         39.28         3.24 o                         
   2   5  12          9.30         10.79         2.11 o                         
   3   5  12         14.02         12.96         2.35 o                         
   4   5  12          5.82          8.46         2.33 o                         
   5   5  12          1.40          1.89         1.74 o                         
   6   5  12          1.54          1.43         2.38 o                         
   7   5  12          5.07          6.27         3.13 o                         
 -15   6  12          1.45          3.33         2.48 o                         
 -14   6  12          2.59          1.42         2.44 o                         
 -13   6  12         17.39         14.22         8.00 o                         
 -12   6  12         69.93         63.37         5.25 o                         
 -11   6  12         23.71         21.93         3.42 o                         
 -10   6  12          0.30          0.67         2.99 o                         
  -9   6  12         11.16          7.73         2.55 o                         
  -8   6  12         72.22         72.81         4.73 o                         
  -7   6  12         29.00         38.60         3.85 o                         
  -6   6  12         48.48         41.05         3.85 o                         
  -5   6  12         43.68         35.80         3.62 o                         
  -4   6  12          0.75         -1.20         1.78 o                         
  -3   6  12          6.37          2.06         3.68 o                         
  -2   6  12         13.58         18.56         2.22 o                         
  -1   6  12         69.84         69.41         3.55 o                         
   0   6  12          7.47          6.06         1.87 o                         
   1   6  12          2.62          0.74         1.46 o                         
   2   6  12         16.81         14.98         2.49 o                         
   3   6  12          1.97          1.89         1.66 o                         
   4   6  12          0.50          0.91         2.04 o                         
   5   6  12          8.96          8.17         3.01 o                         
   6   6  12          1.00          1.21         2.62 o                         
 -14   7  12          5.71          6.17         3.26 o                         
 -13   7  12          4.05          8.82         5.21 o                         
 -12   7  12          6.59          5.58         2.76 o                         
 -11   7  12          1.56          1.67         2.12 o                         
 -10   7  12          9.63         14.39         3.08 o                         
  -9   7  12          7.47         14.06         3.00 o                         
  -8   7  12         15.27         16.88         5.29 o                         
  -7   7  12          5.34          3.28         2.30 o                         
  -6   7  12         38.00         38.57         4.02 o                         
  -5   7  12         20.04         22.28         4.66 o                         
  -4   7  12         68.44         63.14         4.65 o                         
  -3   7  12          0.64          0.60         1.93 o                         
  -2   7  12          9.26          9.56         2.72 o                         
  -1   7  12         14.18         23.52         4.66 o                         
   0   7  12          2.47          0.71         1.51 o                         
   1   7  12          8.11         10.43         2.27 o                         
   2   7  12          2.20          4.77         1.82 o                         
   3   7  12          1.16          1.63         2.57 o                         
   4   7  12          0.00          0.85         2.51 o                         
   5   7  12          3.64          6.81         3.76 o                         
 -12   8  12          0.74          0.29         2.39 o                         
 -11   8  12          0.04          1.93         2.61 o                         
 -10   8  12          0.00          0.19         2.14 o                         
  -9   8  12          0.40         -0.25         2.32 o                         
  -8   8  12          6.26          3.62         2.63 o                         
  -7   8  12          0.16          1.23         2.33 o                         
  -6   8  12          1.52         -0.36         3.25 o                         
  -5   8  12         37.20         38.48         5.99 o                         
  -4   8  12          0.76          0.25         2.65 o                         
  -3   8  12         57.73         57.87         4.81 o                         
  -2   8  12          3.92          6.30         2.52 o                         
  -1   8  12          4.72          2.44         2.14 o                         
   0   8  12          4.12          5.29         2.68 o                         
   1   8  12          0.90          1.57         3.77 o                         
   2   8  12          2.18          4.15         5.99 o                         
   3   8  12          4.47          3.27         3.06 o                         
   4   8  12          2.03         -0.02         2.94 o                         
 -10   9  12          0.00          0.05         4.42 o                         
  -9   9  12          7.91          2.30         5.92 o                         
  -8   9  12         21.71         27.21         4.12 o                         
  -7   9  12          3.36          8.08         3.06 o                         
  -6   9  12          5.22          4.15         2.67 o                         
  -5   9  12          0.00          0.31         2.26 o                         
  -4   9  12          4.66         12.78         3.22 o                         
  -3   9  12         19.53         16.43         3.36 o                         
  -2   9  12          2.91          7.88         7.07 o                         
  -1   9  12         21.13         24.75         6.32 o                         
   0   9  12          0.45          3.28         4.52 o                         
   1   9  12          3.75         -0.31         5.33 o                         
  -5  10  12          0.14          3.90         5.81 o                         
  -4  10  12          0.16         -0.01         3.28 o                         
 -18   1  13          5.48          4.84         6.11 o                         
 -17   1  13          0.80          2.78         5.91 o                         
 -16   1  13          2.41          5.73         3.96 o                         
 -15   1  13         17.67         20.38         5.51 o                         
 -14   1  13         17.74         22.69         2.53 o                         
 -13   1  13         37.08         36.07         2.87 o                         
 -12   1  13         91.82        108.06         6.50 o                         
 -11   1  13         35.78         34.65         2.99 o                         
 -10   1  13          8.85          7.59         1.40 o                         
  -9   1  13          0.45          1.53         1.71 o                         
  -8   1  13          8.18          6.49         1.53 o                         
  -7   1  13          1.43          0.88         0.70 o                         
  -6   1  13          8.80          9.36         1.77 o                         
  -5   1  13         33.57         29.52         2.56 o                         
  -4   1  13          7.60          7.26         2.53 o                         
  -3   1  13          4.73          1.50         1.24 o                         
  -2   1  13         18.15         24.45         2.33 o                         
  -1   1  13         90.14         92.41         3.82 o                         
   0   1  13        392.80        427.38        11.16 o                         
   1   1  13        111.53        135.07         4.79 o                         
   2   1  13        128.60        116.66         4.60 o                         
   3   1  13         33.95         31.72         2.75 o                         
   4   1  13          0.86          1.02         1.48 o                         
   5   1  13          4.01          6.99         2.27 o                         
   6   1  13          0.57          0.73         1.37 o                         
   7   1  13          2.11          2.27         1.68 o                         
   8   1  13          0.03         -1.11         1.54 o                         
 -18   2  13          3.51          4.52         4.33 o                         
 -17   2  13          0.08          0.61         7.00 o                         
 -16   2  13          0.65          2.68         3.87 o                         
 -15   2  13          5.42          4.56         2.58 o                         
 -14   2  13          0.07          1.72         2.65 o                         
 -13   2  13          6.07          3.46         2.13 o                         
 -12   2  13          5.07          6.56         2.19 o                         
 -11   2  13          0.10         -0.95         1.64 o                         
 -10   2  13          3.84          2.63         1.92 o                         
  -9   2  13         33.85         29.59         3.02 o                         
  -8   2  13        100.45         87.57         3.74 o                         
  -7   2  13         12.18         11.89         1.92 o                         
  -6   2  13        252.64        239.99         6.38 o                         
  -5   2  13        207.84        195.04         5.68 o                         
  -4   2  13         17.92         18.05         2.30 o                         
  -3   2  13          2.82          3.45         1.60 o                         
  -2   2  13         83.84         86.80         4.05 o                         
  -1   2  13        445.25        460.62        10.15 o                         
   0   2  13         33.84         36.06         3.27 o                         
   1   2  13         65.82         64.32         3.51 o                         
   2   2  13         28.64         27.55         2.55 o                         
   3   2  13          0.00          0.68         1.37 o                         
   4   2  13         16.52         13.65         2.27 o                         
   5   2  13          0.29         -1.37         2.36 o                         
   6   2  13          4.86          0.74         2.26 o                         
   7   2  13          7.35          7.03         2.40 o                         
   8   2  13          4.55          3.18         2.50 o                         
 -17   3  13          1.99          3.04         3.84 o                         
 -16   3  13          2.42          0.93         3.21 o                         
 -15   3  13         37.02         35.28         3.96 o                         
 -14   3  13         21.30         14.79         3.00 o                         
 -13   3  13          3.56          4.15         2.28 o                         
 -12   3  13         20.32         19.66         3.58 o                         
 -11   3  13         19.16         13.06         2.73 o                         
 -10   3  13        166.85        164.53         6.32 o                         
  -9   3  13         42.32         41.32         3.59 o                         
  -8   3  13        141.18        132.33         5.39 o                         
  -7   3  13          4.29          3.84         1.47 o                         
  -6   3  13         51.85         53.79         3.21 o                         
  -5   3  13         31.59         31.90         2.71 o                         
  -4   3  13          2.87          3.05         1.52 o                         
  -3   3  13         10.23         13.59         2.20 o                         
  -2   3  13         16.16         16.71         2.39 o                         
  -1   3  13         78.07         86.63         4.32 o                         
   0   3  13         21.48         19.28         2.47 o                         
   1   3  13          6.98          7.12         1.91 o                         
   2   3  13         32.21         34.54         3.14 o                         
   3   3  13          6.61          7.02         2.16 o                         
   4   3  13         23.89         22.71         2.96 o                         
   5   3  13          4.45          7.71         2.18 o                         
   6   3  13          7.85          7.67         2.25 o                         
   7   3  13          0.26         -1.81         1.81 o                         
   8   3  13          1.38          2.17         2.82 o                         
 -17   4  13          0.09          0.30         3.13 o                         
 -16   4  13          0.98          2.40         3.72 o                         
 -15   4  13          1.43         -0.61         1.99 o                         
 -14   4  13         23.66         24.14         3.79 o                         
 -13   4  13          2.30          4.46         2.16 o                         
 -12   4  13         13.08         10.92         2.73 o                         
 -11   4  13        122.95        113.63         5.51 o                         
 -10   4  13        119.59        139.02         6.16 o                         
  -9   4  13        210.16        200.36         9.33 o                         
  -8   4  13        139.46        143.11         6.23 o                         
  -7   4  13        296.33        272.54         7.98 o                         
  -6   4  13          3.69          3.25         2.24 o                         
  -5   4  13        797.98        775.92        14.06 o                         
  -4   4  13         12.78         10.02         2.14 o                         
  -3   4  13          6.80          4.45         1.54 o                         
  -2   4  13         11.55          8.65         1.80 o                         
  -1   4  13         36.78         45.73         3.21 o                         
   0   4  13        134.94        129.01         5.08 o                         
   1   4  13         20.33         19.29         2.56 o                         
   2   4  13          0.01          0.43         1.42 o                         
   3   4  13          8.25          8.99         2.22 o                         
   4   4  13          3.75          5.71         2.09 o                         
   5   4  13          7.41          5.36         2.22 o                         
   6   4  13         27.96         35.36         3.78 o                         
 -16   5  13          8.52         10.42         3.28 o                         
 -15   5  13          4.48         -1.01         4.14 o                         
 -14   5  13          0.26          0.07         2.04 o                         
 -13   5  13         17.25         12.78         2.84 o                         
 -12   5  13         44.78         43.24         5.53 o                         
 -11   5  13         39.35         38.82         4.07 o                         
 -10   5  13         55.08         46.68         4.93 o                         
  -9   5  13         78.66         79.22         4.85 o                         
  -8   5  13          7.75          8.64         2.49 o                         
  -7   5  13         46.34         43.22         3.83 o                         
  -6   5  13        289.33        287.41         8.38 o                         
  -5   5  13         59.49         63.51         4.33 o                         
  -4   5  13         61.14         54.52         4.72 o                         
  -3   5  13          7.91          8.27         1.83 o                         
  -2   5  13         10.61          8.31         1.82 o                         
  -1   5  13         43.39         42.15         3.31 o                         
   0   5  13          6.92          8.32         2.00 o                         
   1   5  13          1.21         -1.24         1.24 o                         
   2   5  13          0.72          0.89         1.56 o                         
   3   5  13          9.24          6.47         2.15 o                         
   4   5  13          0.08         -0.29         2.10 o                         
   5   5  13         22.31         28.15         3.44 o                         
   6   5  13          0.20          1.60         2.55 o                         
 -15   6  13          0.08          4.15         3.46 o                         
 -14   6  13          5.36          8.37         3.07 o                         
 -13   6  13         10.28          9.41         3.12 o                         
 -12   6  13          2.21          3.28         2.46 o                         
 -11   6  13         38.03         31.23         4.70 o                         
 -10   6  13          1.34          1.48         2.14 o                         
  -9   6  13          5.42          5.46         2.25 o                         
  -8   6  13          0.13          0.70         1.98 o                         
  -7   6  13         13.35         10.42         2.62 o                         
  -6   6  13          3.41          1.40         2.04 o                         
  -5   6  13          9.85          7.62         2.45 o                         
  -4   6  13          6.34          8.45         2.38 o                         
  -3   6  13         93.33         90.08         6.02 o                         
  -2   6  13          0.02          0.87         1.83 o                         
  -1   6  13          2.69          1.04         1.54 o                         
   0   6  13          0.38          0.66         1.53 o                         
   1   6  13         19.35         22.03         3.63 o                         
   2   6  13          1.73          1.48         1.67 o                         
   3   6  13          2.28          3.31         2.84 o                         
   4   6  13          2.99          2.84         2.61 o                         
   5   6  13          7.47          4.47         4.71 o                         
 -14   7  13         15.24         13.02        12.36 o                         
 -13   7  13          1.34          2.49         3.92 o                         
 -12   7  13          9.48          5.05         2.90 o                         
 -11   7  13         12.56          8.86         2.97 o                         
 -10   7  13          3.31          6.06         2.56 o                         
  -9   7  13          1.84          0.79         2.12 o                         
  -8   7  13          2.15          3.57         2.27 o                         
  -7   7  13         33.02         27.56         4.99 o                         
  -6   7  13          6.17          5.48         2.56 o                         
  -5   7  13          0.01         -1.54         1.93 o                         
  -4   7  13          2.17          0.38         1.85 o                         
  -3   7  13          4.37          1.45         2.10 o                         
  -2   7  13         21.62         23.47         3.98 o                         
  -1   7  13          1.47          1.81         2.41 o                         
   0   7  13          0.62         -0.66         2.26 o                         
   1   7  13          1.15          0.34         1.47 o                         
   2   7  13          3.22          4.50         2.08 o                         
   3   7  13          6.08          4.76         2.89 o                         
   4   7  13          0.30          2.29         3.06 o                         
 -12   8  13          0.37         10.08        11.97 o                         
 -11   8  13          1.84          1.63         3.05 o                         
 -10   8  13          1.12          0.30         2.27 o                         
  -9   8  13         16.33         16.89         3.45 o                         
  -8   8  13         42.44         35.59         4.97 o                         
  -7   8  13          0.92          0.79         2.32 o                         
  -6   8  13          0.23         -3.21         3.21 o                         
  -5   8  13         15.39         20.12         3.61 o                         
  -4   8  13         16.45         20.31         3.50 o                         
  -3   8  13          3.79          3.83         2.47 o                         
  -2   8  13          0.17          2.28         2.23 o                         
  -1   8  13         24.68         29.39         4.66 o                         
   0   8  13          0.72         -0.40         2.71 o                         
   1   8  13          7.96         10.92         6.69 o                         
   2   8  13          4.61          9.91         7.60 o                         
  -9   9  13          2.75          4.13        10.38 o                         
  -8   9  13          0.70         -0.04         4.52 o                         
  -7   9  13         17.04         18.53         3.83 o                         
  -6   9  13         28.32         30.37         4.32 o                         
  -5   9  13          0.06         -2.19         2.25 o                         
  -4   9  13          6.23          9.29         3.21 o                         
  -3   9  13          0.36          3.02         3.43 o                         
  -2   9  13          0.13         -2.17         3.88 o                         
  -1   9  13          1.87          0.40         4.70 o                         
 -18   0  14          0.03         -0.57         8.35 o                         
 -17   0  14          1.40         -5.78         7.06 o                         
 -16   0  14         61.47         73.84        11.35 o                         
 -15   0  14         81.09         86.94         7.71 o                         
 -14   0  14        325.81        370.21        16.05 o                         
 -13   0  14         13.41         15.86         4.36 o                         
 -12   0  14          8.03          9.79         3.10 o                         
 -11   0  14          0.72          2.16         1.83 o                         
 -10   0  14        337.91        312.27         9.17 o                         
  -9   0  14         42.11         36.90         3.42 o                         
  -8   0  14          4.54          1.71         1.71 o                         
  -7   0  14         15.14         20.98         2.88 o                         
  -6   0  14        265.05        233.28         7.72 o                         
  -5   0  14          8.84          5.12         2.11 o                         
  -4   0  14         18.56         11.53         2.60 o                         
  -3   0  14        300.61        300.58         9.52 o                         
  -2   0  14         67.48         75.19         5.15 o                         
  -1   0  14        888.90       1027.52        30.63 o                         
   0   0  14          9.83         13.48         3.08 o                         
   1   0  14          6.23          5.99         3.35 o                         
   2   0  14          1.95          3.74         2.61 o                         
   3   0  14        261.59        293.72        16.49 o                         
   4   0  14          0.64          4.71         4.99 o                         
   5   0  14          0.02          1.17         1.84 o                         
   6   0  14          0.25          1.64         5.31 o                         
   7   0  14          2.89          3.67         2.63 o                         
 -18   1  14         27.00         28.24         6.43 o                         
 -17   1  14          5.47          6.72         4.39 o                         
 -16   1  14         13.28         14.11         4.50 o                         
 -15   1  14          6.25          3.13         3.45 o                         
 -14   1  14         10.39         10.46         3.79 o                         
 -13   1  14         81.89         90.83         5.05 o                         
 -12   1  14         72.80         70.03         4.75 o                         
 -11   1  14         68.40         67.15         4.58 o                         
 -10   1  14          6.98          6.39         1.48 o                         
  -9   1  14        108.30        116.18         4.39 o                         
  -8   1  14          0.37         -0.20         0.91 o                         
  -7   1  14        228.82        251.58        11.71 o                         
  -6   1  14          2.54          0.43         0.73 o                         
  -5   1  14         54.39         56.92         3.27 o                         
  -4   1  14          4.08          6.44         3.26 o                         
  -3   1  14        273.14        275.03         6.38 o                         
  -2   1  14         94.75        111.57         4.23 o                         
  -1   1  14         53.05         48.31         3.34 o                         
   0   1  14          6.15          4.85         1.78 o                         
   1   1  14          1.04          0.80         1.50 o                         
   2   1  14         53.35         61.35         5.77 o                         
   3   1  14          0.63          1.59         1.72 o                         
   4   1  14          0.05          0.19         1.54 o                         
   5   1  14          1.97          3.97         1.59 o                         
   6   1  14         13.74         17.70         4.11 o                         
   7   1  14          6.66         10.29         2.44 o                         
 -18   2  14         18.67         13.68        12.71 o                         
 -17   2  14          0.83         84.72        17.26 o                         
 -16   2  14         69.61         75.43         8.08 o                         
 -15   2  14         19.70         25.96         3.63 o                         
 -14   2  14         11.47          9.65         2.76 o                         
 -13   2  14         13.90         13.16         2.92 o                         
 -12   2  14         16.56         13.86         2.75 o                         
 -11   2  14        120.03        136.45         8.67 o                         
 -10   2  14         10.80         13.46         3.64 o                         
  -9   2  14         26.85         26.40         3.35 o                         
  -8   2  14          9.63         11.59         2.06 o                         
  -7   2  14        110.17        114.27         4.48 o                         
  -6   2  14          6.26          7.66         1.83 o                         
  -5   2  14          0.03          0.83         1.40 o                         
  -4   2  14        242.59        267.85         7.25 o                         
  -3   2  14        147.66        154.55         5.53 o                         
  -2   2  14         59.89         64.96         4.40 o                         
  -1   2  14          5.47          6.43         1.98 o                         
   0   2  14          4.63          3.80         1.86 o                         
   1   2  14         11.42          9.98         3.56 o                         
   2   2  14         28.44         27.37         4.40 o                         
   3   2  14          6.74          8.12         2.15 o                         
   4   2  14          0.18          0.29         1.59 o                         
   5   2  14         21.36         24.81         3.19 o                         
   6   2  14          2.61          2.75         2.02 o                         
   7   2  14          0.02         -0.55         2.25 o                         
 -17   3  14         60.55         71.07         5.56 o                         
 -16   3  14          9.43          6.87         3.04 o                         
 -15   3  14          9.45         10.19         3.22 o                         
 -14   3  14         12.39          5.24         7.24 o                         
 -13   3  14         42.69         41.67         4.15 o                         
 -12   3  14         35.57         38.28         3.88 o                         
 -11   3  14         18.40         21.66         3.20 o                         
 -10   3  14         10.64         10.02         2.38 o                         
  -9   3  14          0.51          0.31         1.94 o                         
  -8   3  14        199.86        210.38        14.02 o                         
  -7   3  14         47.89         48.16         3.33 o                         
  -6   3  14         35.69         38.46         3.09 o                         
  -5   3  14         28.46         25.34         2.73 o                         
  -4   3  14        168.75        168.01         5.83 o                         
  -3   3  14         17.30         16.09         2.46 o                         
  -2   3  14          0.13         -0.68         1.54 o                         
  -1   3  14          8.80          6.23         2.67 o                         
   0   3  14         12.92         11.81         2.24 o                         
   1   3  14          3.32          3.05         1.63 o                         
   2   3  14         16.21         19.67         2.70 o                         
   3   3  14          2.71          2.58         1.64 o                         
   4   3  14          1.47          0.65         1.49 o                         
   5   3  14          0.67          2.26         1.93 o                         
   6   3  14          0.67         -0.35         1.96 o                         
   7   3  14          1.65         -1.05         2.29 o                         
 -17   4  14          0.16         -4.82         5.17 o                         
 -16   4  14          9.92         12.27         3.24 o                         
 -15   4  14         22.75         21.22         3.69 o                         
 -14   4  14          1.47         -0.10         2.64 o                         
 -13   4  14          4.64          5.92         3.98 o                         
 -12   4  14          0.37          1.62         2.13 o                         
 -11   4  14          8.07          9.88         2.67 o                         
 -10   4  14         25.16         27.55         3.59 o                         
  -9   4  14        224.54        245.01         7.93 o                         
  -8   4  14          4.94          1.91         2.34 o                         
  -7   4  14          7.58          8.72         2.80 o                         
  -6   4  14        191.23        186.46         7.83 o                         
  -5   4  14        112.32        116.36         4.85 o                         
  -4   4  14         46.94         47.52         3.53 o                         
  -3   4  14          2.22          1.10         1.43 o                         
  -2   4  14          0.76          0.53         1.38 o                         
  -1   4  14         10.87         14.47         2.30 o                         
   0   4  14        109.93        121.01         5.13 o                         
   1   4  14          0.06          0.07         1.60 o                         
   2   4  14         29.45         29.25         3.26 o                         
   3   4  14          7.47          9.06         3.13 o                         
   4   4  14         17.03         16.56         2.86 o                         
   5   4  14          0.57          3.33         2.21 o                         
   6   4  14          0.35         -3.41         3.41 o                         
 -16   5  14          1.11          1.90         3.78 o                         
 -15   5  14          8.87          7.26         2.76 o                         
 -14   5  14         10.46         12.96         3.16 o                         
 -13   5  14          4.63          4.90         2.47 o                         
 -12   5  14          2.18          5.10         2.54 o                         
 -11   5  14         51.20         59.45         6.97 o                         
 -10   5  14          2.31          2.37         2.05 o                         
  -9   5  14         52.36         61.16         4.68 o                         
  -8   5  14         54.73         64.73         5.49 o                         
  -7   5  14         11.70         13.58         3.99 o                         
  -6   5  14          0.75         -0.37         2.54 o                         
  -5   5  14         21.16         18.20         3.47 o                         
  -4   5  14          0.00          1.01         1.97 o                         
  -3   5  14         25.10         27.39         2.75 o                         
  -2   5  14         29.99         32.67         3.18 o                         
  -1   5  14          4.98          4.12         1.80 o                         
   0   5  14          0.21          0.03         1.46 o                         
   1   5  14         35.41         38.38         3.41 o                         
   2   5  14         26.52         29.72         3.28 o                         
   3   5  14          0.00         -0.24         1.68 o                         
   4   5  14          3.93          7.25         2.45 o                         
   5   5  14          6.88         13.92         3.26 o                         
 -15   6  14          0.01          2.64        12.08 o                         
 -14   6  14          1.37          3.00         2.75 o                         
 -13   6  14          2.08          2.48         2.53 o                         
 -12   6  14          6.18          9.19         2.72 o                         
 -11   6  14         33.37         30.59         3.91 o                         
 -10   6  14         67.93         76.88         8.42 o                         
  -9   6  14          0.05          2.44         2.14 o                         
  -8   6  14         43.97         52.20         4.58 o                         
  -7   6  14          0.00          0.26         1.98 o                         
  -6   6  14          0.46          0.80         2.28 o                         
  -5   6  14          4.04          4.60         2.53 o                         
  -4   6  14          2.41          2.18         2.37 o                         
  -3   6  14          3.84          4.30         2.61 o                         
  -2   6  14          4.12          4.68         2.72 o                         
  -1   6  14          1.09          3.51         2.41 o                         
   0   6  14          6.51          7.18         2.03 o                         
   1   6  14          0.67          1.56         1.81 o                         
   2   6  14          0.05         -0.72         1.78 o                         
   3   6  14          0.91         -0.64         1.93 o                         
   4   6  14          6.65         10.01         3.94 o                         
 -13   7  14          0.77          9.07        11.71 o                         
 -12   7  14          3.97          6.34         2.84 o                         
 -11   7  14         11.26          8.29         3.07 o                         
 -10   7  14          7.71         11.59         3.00 o                         
  -9   7  14          3.36          1.80         2.31 o                         
  -8   7  14          0.03         -0.18         2.12 o                         
  -7   7  14          0.31          2.26         2.86 o                         
  -6   7  14          0.24         -1.84         2.08 o                         
  -5   7  14          0.43          2.32         2.51 o                         
  -4   7  14          1.77          0.48         2.38 o                         
  -3   7  14          6.63          4.83         2.74 o                         
  -2   7  14          0.60         -0.39         2.33 o                         
  -1   7  14          0.00         -1.29         2.34 o                         
   0   7  14          3.28          5.06         2.75 o                         
   1   7  14          3.14          0.21         1.59 o                         
   2   7  14          3.36          1.25         2.65 o                         
   3   7  14          0.03         -0.12         3.22 o                         
 -11   8  14          5.87         21.97        11.06 o                         
 -10   8  14         11.95         10.62         5.97 o                         
  -9   8  14          0.57         12.55        27.03 o                         
  -8   8  14          5.30          2.23         2.69 o                         
  -7   8  14          0.38         -2.13         2.13 o                         
  -6   8  14          2.74          0.78         2.39 o                         
  -5   8  14          8.41         13.80         3.29 o                         
  -4   8  14          1.59         -0.64         3.06 o                         
  -3   8  14          0.18          0.10         2.50 o                         
  -2   8  14          1.53          3.06         2.97 o                         
  -1   8  14          3.48          3.08         3.23 o                         
   0   8  14          5.65          7.06         3.32 o                         
  -8   9  14          0.39          7.11         9.96 o                         
  -7   9  14          0.94         -8.75         8.75 o                         
  -6   9  14         14.26          4.64         3.59 o                         
  -5   9  14          1.41          4.12         4.85 o                         
  -4   9  14         23.29         23.00         5.17 o                         
 -18   1  15          0.11         -1.80        17.74 o                         
 -17   1  15          0.80         -2.84         3.80 o                         
 -16   1  15          4.55          2.59         3.64 o                         
 -15   1  15          0.30         -0.54         3.31 o                         
 -14   1  15         35.28         40.68         4.27 o                         
 -13   1  15          9.31          8.13         2.56 o                         
 -12   1  15          0.87         -1.16         1.98 o                         
 -11   1  15         18.47         15.57         2.85 o                         
 -10   1  15         15.99         13.88         2.70 o                         
  -9   1  15        106.24         95.50         4.18 o                         
  -8   1  15          4.68          4.59         1.72 o                         
  -7   1  15        115.95        126.80         4.80 o                         
  -6   1  15         21.49         18.70         2.43 o                         
  -5   1  15          4.31          3.17         1.66 o                         
  -4   1  15          8.45          3.63         1.51 o                         
  -3   1  15          4.52          4.32         1.64 o                         
  -2   1  15          2.02          2.02         1.59 o                         
  -1   1  15         86.87         87.15         6.70 o                         
   0   1  15         10.62          4.01         1.66 o                         
   1   1  15          0.25          0.38         1.52 o                         
   2   1  15          7.16          5.20         1.86 o                         
   3   1  15         22.05         25.21         2.80 o                         
   4   1  15          2.13          2.06         1.84 o                         
   5   1  15          0.93         -1.44         1.44 o                         
   6   1  15         12.78         15.67         2.61 o                         
 -17   2  15          4.86          4.08         5.11 o                         
 -16   2  15          3.39          9.32        10.17 o                         
 -15   2  15          0.09         -2.45         3.71 o                         
 -14   2  15          3.26          0.73         2.08 o                         
 -13   2  15          1.50         -0.50         1.95 o                         
 -12   2  15         11.93          9.45         2.71 o                         
 -11   2  15          0.05          0.82         2.24 o                         
 -10   2  15          1.05          2.37         2.11 o                         
  -9   2  15         10.27         11.61         2.74 o                         
  -8   2  15         31.00         29.02         2.81 o                         
  -7   2  15          0.11          0.29         1.49 o                         
  -6   2  15         28.32         23.29         3.07 o                         
  -5   2  15          2.39          2.27         1.96 o                         
  -4   2  15         69.50         63.11         4.35 o                         
  -3   2  15         44.82         47.04         7.15 o                         
  -2   2  15          0.50         -0.44         1.51 o                         
  -1   2  15          3.79          4.61         1.90 o                         
   0   2  15          0.50         -1.21         2.24 o                         
   1   2  15         26.57         18.03         5.85 o                         
   2   2  15         44.51         51.72         4.76 o                         
   3   2  15          0.02          2.29         1.69 o                         
   4   2  15          1.07          0.67         1.83 o                         
   5   2  15          1.21         -1.28         1.83 o                         
   6   2  15          0.11          1.32         6.47 o                         
 -17   3  15          0.01         -1.57         2.27 o                         
 -16   3  15          5.67          8.47         2.93 o                         
 -15   3  15          0.44         -1.03         2.28 o                         
 -14   3  15         12.70         13.32         3.05 o                         
 -13   3  15          1.32          1.32         2.13 o                         
 -12   3  15         19.71         12.85         3.14 o                         
 -11   3  15          1.90          2.20         2.13 o                         
 -10   3  15         72.04         79.81         5.44 o                         
  -9   3  15          2.85          2.42         2.29 o                         
  -8   3  15          0.34         -0.78         1.87 o                         
  -7   3  15         27.34         24.24         2.73 o                         
  -6   3  15         27.64         27.02         2.83 o                         
  -5   3  15          5.06          4.87         1.92 o                         
  -4   3  15          8.70          6.46         2.21 o                         
  -3   3  15          0.36          0.14         1.52 o                         
  -2   3  15         11.98         11.90         3.21 o                         
  -1   3  15         32.36         23.41         5.49 o                         
   0   3  15         11.89          6.41         1.92 o                         
   1   3  15         41.12         50.28         4.55 o                         
   2   3  15          3.02          2.09         1.70 o                         
   3   3  15          6.20          6.97         2.07 o                         
   4   3  15          0.41          2.72         2.07 o                         
   5   3  15          7.13         11.63         2.81 o                         
 -16   4  15          6.64          4.36         2.83 o                         
 -15   4  15          4.43          0.67         6.10 o                         
 -14   4  15         30.81         39.83         4.42 o                         
 -13   4  15          6.96          5.00         2.72 o                         
 -12   4  15         29.44         23.24         3.90 o                         
 -11   4  15        129.92        139.73         7.23 o                         
 -10   4  15          0.52         -0.31         2.21 o                         
  -9   4  15         10.01          6.48         2.71 o                         
  -8   4  15         30.13         31.13         5.03 o                         
  -7   4  15         50.65         51.07         4.89 o                         
  -6   4  15         54.73         55.43         4.97 o                         
  -5   4  15          0.06         -0.81         1.57 o                         
  -4   4  15         21.83         21.75         3.62 o                         
  -3   4  15          0.83          2.24         1.67 o                         
  -2   4  15         29.94         33.24         3.75 o                         
  -1   4  15         53.39         54.82         4.64 o                         
   0   4  15          2.27          2.45         1.71 o                         
   1   4  15         21.44         19.51         2.85 o                         
   2   4  15         10.95         12.50         2.64 o                         
   3   4  15         15.52         14.73         2.96 o                         
   4   4  15         19.62         25.47         3.45 o                         
   5   4  15          2.55          5.30         4.97 o                         
 -16   5  15          0.64          0.89        12.81 o                         
 -15   5  15         27.89         31.36         4.47 o                         
 -14   5  15          0.09          1.58         2.41 o                         
 -13   5  15          2.57         -0.13         3.14 o                         
 -12   5  15         45.78         46.43         4.60 o                         
 -11   5  15          0.09          0.52         2.06 o                         
 -10   5  15         81.89         73.21         5.80 o                         
  -9   5  15          1.89          3.30         2.33 o                         
  -8   5  15          0.65         -1.25         2.89 o                         
  -7   5  15         17.83         15.18         3.33 o                         
  -6   5  15         16.14         15.04         3.44 o                         
  -5   5  15         24.20         24.37         4.99 o                         
  -4   5  15          3.01         -0.47         1.99 o                         
  -3   5  15         16.28         22.96         2.77 o                         
  -2   5  15          0.84          1.18         1.60 o                         
  -1   5  15         69.25         72.43         4.29 o                         
   0   5  15         14.59         15.46         2.58 o                         
   1   5  15          2.00          3.19         1.96 o                         
   2   5  15         15.89         16.78         3.00 o                         
   3   5  15          0.88          3.84         2.34 o                         
   4   5  15          6.00          8.38         2.90 o                         
 -14   6  15          0.91          1.00        10.29 o                         
 -13   6  15          0.15          0.93         2.61 o                         
 -12   6  15         47.11         45.59         4.72 o                         
 -11   6  15         19.93         14.49         3.34 o                         
 -10   6  15         13.16         21.22         5.08 o                         
  -9   6  15          3.25          7.55         2.67 o                         
  -8   6  15          0.10         -0.90         1.95 o                         
  -7   6  15         14.32         12.45         3.22 o                         
  -6   6  15          2.89          4.65         2.65 o                         
  -5   6  15          1.79          1.80         2.45 o                         
  -4   6  15          0.01         -0.86         2.12 o                         
  -3   6  15         22.35         23.51         4.09 o                         
  -2   6  15          1.59          2.22         2.58 o                         
  -1   6  15          0.12         -0.73         1.49 o                         
   0   6  15          3.31          2.95         1.91 o                         
   1   6  15          0.09          0.73         1.84 o                         
   2   6  15          0.09         -0.04         1.83 o                         
   3   6  15          0.00         -0.10         2.15 o                         
 -13   7  15         18.74         38.30        13.62 o                         
 -12   7  15          3.64         18.01        11.31 o                         
 -11   7  15         16.36         11.67         3.48 o                         
 -10   7  15          1.25          4.66         2.81 o                         
  -9   7  15          2.74          4.20         3.70 o                         
  -8   7  15          1.36          1.07         2.48 o                         
  -7   7  15          2.61          3.21         3.27 o                         
  -6   7  15          5.94          5.09         2.73 o                         
  -5   7  15          7.24          7.02         3.43 o                         
  -4   7  15          5.37          4.70         2.81 o                         
  -3   7  15          1.14          0.95         2.90 o                         
  -2   7  15         12.67         17.30         4.12 o                         
  -1   7  15          1.33         -2.06         2.70 o                         
   0   7  15          0.03         -2.40         2.40 o                         
   1   7  15          3.50          4.02         2.30 o                         
 -10   8  15         13.84         35.04        11.22 o                         
  -9   8  15          0.01         -8.21         8.21 o                         
  -8   8  15          8.00          7.30         3.24 o                         
  -7   8  15          6.03          5.72         3.10 o                         
  -6   8  15          3.18          3.59         3.88 o                         
  -5   8  15          0.00         -1.55         5.28 o                         
  -4   8  15          2.75          2.06         2.85 o                         
  -3   8  15          5.93          6.50         3.33 o                         
  -2   8  15          7.64          9.21         4.36 o                         
 -12   0  16          9.92         13.17         2.81 o                         
 -11   0  16          8.60         11.30         2.69 o                         
 -10   0  16         10.33          6.91         2.32 o                         
  -9   0  16        121.17        128.07        10.90 o                         
  -8   0  16         83.33         95.43         5.75 o                         
  -7   0  16         62.85         56.50         4.48 o                         
  -6   0  16          0.36         -1.66         1.66 o                         
  -5   0  16         65.48         59.40         4.52 o                         
  -4   0  16         20.02         24.30         4.69 o                         
  -3   0  16        100.54         96.95         5.98 o                         
  -2   0  16          8.91          9.04         3.06 o                         
  -1   0  16         19.07         18.85         5.60 o                         
   0   0  16         26.23         34.76         7.23 o                         
   1   0  16         13.70         11.33         5.21 o                         
   2   0  16         65.33         80.10        10.45 o                         
   3   0  16          0.62         -2.79         2.79 o                         
   4   0  16          0.18          1.20         2.41 o                         
   5   0  16          0.74          5.92         6.20 o                         
 -17   1  16          0.42         -2.10         4.34 o                         
 -16   1  16         12.73         19.69         5.99 o                         
 -15   1  16         30.71         55.00         7.91 o                         
 -14   1  16          5.59          9.33         4.57 o                         
 -13   1  16          2.28          2.46         2.25 o                         
 -12   1  16         14.28         16.29         3.34 o                         
 -11   1  16         72.95         73.11         5.04 o                         
 -10   1  16          4.50          3.89         1.73 o                         
  -9   1  16         24.79         25.95         2.71 o                         
  -8   1  16          0.01         -0.64         1.41 o                         
  -7   1  16         72.59         74.63         3.95 o                         
  -6   1  16          4.73          1.39         1.48 o                         
  -5   1  16         62.69         71.23         6.20 o                         
  -4   1  16         11.47          5.96         2.00 o                         
  -3   1  16         31.00         26.98         2.95 o                         
  -2   1  16         16.13         24.02         3.90 o                         
  -1   1  16          1.68          1.95         1.79 o                         
   0   1  16          9.08          4.81         1.82 o                         
   1   1  16          6.81          5.80         1.85 o                         
   2   1  16         24.69         20.83         6.32 o                         
   3   1  16          0.03          0.49         1.59 o                         
   4   1  16          2.06          1.16         2.16 o                         
   5   1  16          4.13         15.79         7.60 o                         
 -17   2  16         20.17         35.46         7.93 o                         
 -16   2  16         11.53         17.03         5.95 o                         
 -15   2  16          9.21         11.32         3.23 o                         
 -14   2  16         16.61         21.18         3.71 o                         
 -13   2  16         38.85         49.19         4.80 o                         
 -12   2  16         15.17         16.47         3.27 o                         
 -11   2  16          0.46          0.84         1.98 o                         
 -10   2  16          0.76         -0.07         2.00 o                         
  -9   2  16          0.68          0.99         2.04 o                         
  -8   2  16         44.65         39.87         3.21 o                         
  -7   2  16         63.30         59.38         3.67 o                         
  -6   2  16          4.00          5.31         1.85 o                         
  -5   2  16         46.64         52.48         4.39 o                         
  -4   2  16          7.02          4.95         1.89 o                         
  -3   2  16         35.74         37.49         4.44 o                         
  -2   2  16          0.53         -0.30         1.60 o                         
  -1   2  16         14.88         11.56         2.25 o                         
   0   2  16          2.03          2.00         1.83 o                         
   1   2  16         37.55         53.43         9.11 o                         
   2   2  16          2.16          1.33         2.12 o                         
   3   2  16          1.65          3.10         1.97 o                         
   4   2  16          0.18         -0.99         2.46 o                         
 -16   3  16          8.91         10.43         6.45 o                         
 -15   3  16         14.35         16.37         3.65 o                         
 -14   3  16          9.55         11.80         3.23 o                         
 -13   3  16          5.77          4.55         2.69 o                         
 -12   3  16          1.60          1.35         2.07 o                         
 -11   3  16         16.37         17.54         4.47 o                         
 -10   3  16         81.38         80.97         5.69 o                         
  -9   3  16         16.65         15.58         3.23 o                         
  -8   3  16         21.07         16.90         3.44 o                         
  -7   3  16          1.43          4.17         2.46 o                         
  -6   3  16        223.30        234.03         7.22 o                         
  -5   3  16          3.44          2.43         1.92 o                         
  -4   3  16          0.01          1.02         1.70 o                         
  -3   3  16          0.07          0.18         1.62 o                         
  -2   3  16         52.95         56.27         5.52 o                         
  -1   3  16          9.46          5.39         1.84 o                         
   0   3  16          6.60          4.50         1.85 o                         
   1   3  16          0.78          0.11         1.58 o                         
   2   3  16          0.81          1.01         1.60 o                         
   3   3  16         11.89         15.24         3.15 o                         
   4   3  16          0.02         -0.25         2.06 o                         
 -16   4  16          0.02         -0.02         3.29 o                         
 -15   4  16          0.04          3.21         2.77 o                         
 -14   4  16         13.76         12.36         3.46 o                         
 -13   4  16          0.01          1.06         2.25 o                         
 -12   4  16         14.27         15.36         3.42 o                         
 -11   4  16         13.24         12.17         4.47 o                         
 -10   4  16         35.57         28.39         4.14 o                         
  -9   4  16          1.95          6.44         2.83 o                         
  -8   4  16          3.31          3.78         2.42 o                         
  -7   4  16         23.35         19.56         3.67 o                         
  -6   4  16          1.26          0.37         2.06 o                         
  -5   4  16         16.30         13.46         2.54 o                         
  -4   4  16         31.40         29.42         4.03 o                         
  -3   4  16          0.28          1.18         1.50 o                         
  -2   4  16          1.99          1.77         1.67 o                         
  -1   4  16          0.01         -0.91         1.42 o                         
   0   4  16          0.00          0.53         3.03 o                         
   1   4  16          0.40          1.37         1.74 o                         
   2   4  16          9.71         12.07         2.67 o                         
   3   4  16          0.05         -0.38         1.83 o                         
   4   4  16          0.21          0.51         3.66 o                         
 -14   5  16          1.63          0.22         4.01 o                         
 -13   5  16          5.73          8.28         3.19 o                         
 -12   5  16         16.62         22.67         4.63 o                         
 -11   5  16          0.53         -0.78         2.40 o                         
 -10   5  16          1.21          3.73         2.60 o                         
  -9   5  16         11.41         10.31         3.14 o                         
  -8   5  16         14.17         10.52         3.13 o                         
  -7   5  16         30.67         30.27         4.35 o                         
  -6   5  16          3.87          1.76         2.38 o                         
  -5   5  16         19.99         17.66         3.71 o                         
  -4   5  16         13.20         20.11         5.89 o                         
  -3   5  16          0.54          1.24         1.74 o                         
  -2   5  16          6.94          7.35         2.57 o                         
  -1   5  16          0.16          0.65         1.55 o                         
   0   5  16         48.90         56.83         5.48 o                         
   1   5  16          0.14          3.59         2.23 o                         
   2   5  16          0.69         -0.04         2.02 o                         
   3   5  16          1.16          2.08         3.64 o                         
 -12   6  16          3.65          5.59         3.17 o                         
 -11   6  16         11.92         11.46         3.59 o                         
 -10   6  16          0.11          1.82         2.58 o                         
  -9   6  16         26.51         22.00         4.97 o                         
  -8   6  16          1.47          1.55         2.29 o                         
  -7   6  16          0.03          1.57         2.36 o                         
  -6   6  16          0.01         -0.10         2.41 o                         
  -5   6  16          0.06          1.39         2.30 o                         
  -4   6  16          0.25          0.70         2.57 o                         
  -3   6  16          0.00          1.33         2.62 o                         
  -2   6  16          8.81         10.11         3.59 o                         
  -1   6  16          9.57          9.22         2.40 o                         
   0   6  16         21.24         25.50         3.35 o                         
   1   6  16          5.28          8.57         2.78 o                         
 -10   7  16         23.15         22.43         4.23 o                         
  -9   7  16          1.73         -0.74         3.28 o                         
  -8   7  16         11.92         12.50         4.05 o                         
  -7   7  16          7.15          4.39         3.02 o                         
  -6   7  16          3.23          3.13         3.14 o                         
  -5   7  16          2.81          1.39         2.92 o                         
  -4   7  16          0.05          1.31         2.73 o                         
  -3   7  16          5.33          5.84         4.16 o                         
  -2   7  16          2.25          5.86         3.72 o                         
  -1   7  16         20.03         12.95         4.60 o                         
   0   7  16          0.12          1.82         3.45 o                         
 -16   1  17          1.01          2.24         4.55 o                         
 -15   1  17         20.80         26.73         6.27 o                         
 -14   1  17          1.36         -3.27         3.27 o                         
 -13   1  17          0.33          2.13         2.30 o                         
 -12   1  17          1.35          0.34         2.14 o                         
 -11   1  17         33.89         32.56         4.02 o                         
 -10   1  17          0.87          1.50         2.40 o                         
  -9   1  17          0.10          1.15         1.54 o                         
  -8   1  17          2.08          3.15         1.78 o                         
  -7   1  17          5.56          1.39         1.66 o                         
  -6   1  17          0.43         -0.97         1.54 o                         
  -5   1  17          0.19         -1.14         1.51 o                         
  -4   1  17          2.89          2.25         1.84 o                         
  -3   1  17          0.34         -1.89         2.54 o                         
  -2   1  17          5.10          1.14         1.64 o                         
  -1   1  17          2.91          1.52         1.61 o                         
   0   1  17          0.36          0.20         1.36 o                         
   1   1  17          1.20          1.80         1.74 o                         
   2   1  17         13.04          7.75         2.75 o                         
   3   1  17         25.60         27.31         4.22 o                         
   4   1  17         17.41         24.84         8.91 o                         
 -16   2  17          1.13          7.16         4.92 o                         
 -15   2  17          6.91          5.37         2.73 o                         
 -14   2  17          1.81          1.19         2.54 o                         
 -13   2  17          0.15         -1.23         2.40 o                         
 -12   2  17         24.60         26.48         4.02 o                         
 -11   2  17         18.22         17.02         3.47 o                         
 -10   2  17          7.46          7.78         2.70 o                         
  -9   2  17          5.35          2.99         2.32 o                         
  -8   2  17         14.11         12.78         2.44 o                         
  -7   2  17         15.85         17.19         2.72 o                         
  -6   2  17         12.55          8.65         2.19 o                         
  -5   2  17          5.23          2.82         1.79 o                         
  -4   2  17          2.94          3.21         1.82 o                         
  -3   2  17          5.31          6.36         2.99 o                         
  -2   2  17          8.39          5.70         1.91 o                         
  -1   2  17          0.26         -1.17         1.52 o                         
   0   2  17          0.14         -0.33         1.66 o                         
   1   2  17          9.60          6.62         2.00 o                         
   2   2  17          1.82          2.21         1.87 o                         
   3   2  17          1.95          2.00         1.88 o                         
 -16   3  17          3.66          1.33         2.77 o                         
 -15   3  17          5.35          8.89         3.24 o                         
 -14   3  17          0.09         -0.57         2.43 o                         
 -13   3  17          4.22          7.15         2.90 o                         
 -12   3  17         64.45         69.45         5.67 o                         
 -11   3  17          1.73          3.95         2.71 o                         
 -10   3  17          7.63          5.46         2.93 o                         
  -9   3  17          8.14          1.32         2.31 o                         
  -8   3  17         95.33        106.98         6.36 o                         
  -7   3  17          1.62          2.69         2.52 o                         
  -6   3  17         24.71         28.05         3.24 o                         
  -5   3  17         13.04         14.60         2.58 o                         
  -4   3  17          3.09          3.15         1.69 o                         
  -3   3  17          1.12          1.93         1.68 o                         
  -2   3  17          6.43          3.47         1.62 o                         
  -1   3  17          8.10          3.20         1.68 o                         
   0   3  17          4.01          3.81         1.80 o                         
   1   3  17          8.99          8.46         2.34 o                         
   2   3  17          3.32          3.63         2.02 o                         
 -15   4  17          2.07         -1.71         2.53 o                         
 -14   4  17          3.40          5.68         3.20 o                         
 -13   4  17          6.29          3.33         2.80 o                         
 -12   4  17          1.49          1.79         2.48 o                         
 -11   4  17          7.63          6.65         2.91 o                         
 -10   4  17          1.83          1.79         2.54 o                         
  -9   4  17          0.44          0.96         2.23 o                         
  -8   4  17          2.75          2.97         2.62 o                         
  -7   4  17          9.23          6.36         2.89 o                         
  -6   4  17          3.09          1.11         2.80 o                         
  -5   4  17         17.36          7.74         3.79 o                         
  -4   4  17          0.08         -1.87         1.87 o                         
  -3   4  17          0.15         -0.06         1.33 o                         
  -2   4  17          0.92         -0.14         1.54 o                         
  -1   4  17          1.36          1.04         1.66 o                         
   0   4  17         18.14         19.00         2.89 o                         
   1   4  17          4.02          4.39         2.20 o                         
   2   4  17          2.32         -0.28         2.17 o                         
 -13   5  17          2.44         -0.51         2.75 o                         
 -12   5  17          0.00          1.14         2.54 o                         
 -11   5  17          6.00          5.64         3.16 o                         
 -10   5  17          2.75          1.67         2.54 o                         
  -9   5  17          1.37          1.14         2.99 o                         
  -8   5  17          0.04         -0.05         2.23 o                         
  -7   5  17         19.94         13.25         3.33 o                         
  -6   5  17          9.14          8.70         3.15 o                         
  -5   5  17          0.04          1.84         2.43 o                         
  -4   5  17          0.97          2.19         3.15 o                         
  -3   5  17          0.89          0.49         1.66 o                         
  -2   5  17         11.72         12.46         2.51 o                         
  -1   5  17          6.76          7.10         2.78 o                         
   0   5  17          1.15          3.91         2.19 o                         
   1   5  17          4.93          1.20         2.21 o                         
 -11   6  17          4.78          3.64         2.89 o                         
 -10   6  17          3.93          2.89         3.09 o                         
  -9   6  17          4.42          2.70         2.98 o                         
  -8   6  17          2.87          4.66         3.15 o                         
  -7   6  17          3.05         -3.82         4.84 o                         
  -6   6  17         13.39         19.76         4.15 o                         
  -5   6  17          0.10          2.41         2.92 o                         
  -4   6  17          0.55          1.59         2.67 o                         
  -3   6  17          4.09          5.16         3.21 o                         
  -2   6  17          5.61          6.78         3.34 o                         
  -1   6  17          1.71          4.99         3.97 o                         
   0   6  17          0.14          1.80         3.06 o                         
  -5   7  17          2.22          5.78         4.08 o                         
 -11   0  18          6.45          7.63         3.50 o                         
 -10   0  18         40.39         37.51         5.60 o                         
  -9   0  18          0.35          2.08         2.82 o                         
  -8   0  18         16.68         18.68         4.69 o                         
  -7   0  18         27.22         27.41         5.27 o                         
  -6   0  18          4.99         10.59         4.34 o                         
  -5   0  18          0.77         -0.30         2.85 o                         
  -4   0  18          8.44         10.45         3.90 o                         
  -2   0  18          0.26          0.75         2.26 o                         
  -1   0  18          1.75          1.54         2.52 o                         
   1   0  18         13.60         17.45         7.46 o                         
   2   0  18          2.63          4.85         6.09 o                         
 -13   1  18          4.18          4.04         2.59 o                         
 -12   1  18          0.74         -0.41         2.02 o                         
 -11   1  18          0.00          0.49         2.08 o                         
 -10   1  18          6.43          8.51         2.55 o                         
  -9   1  18         45.65         49.23         4.33 o                         
  -8   1  18          2.50          1.72         1.73 o                         
  -7   1  18          1.73         -0.14         1.93 o                         
  -6   1  18          2.18          0.74         1.68 o                         
  -5   1  18          2.92          3.58         2.02 o                         
  -4   1  18         31.42         33.83         4.56 o                         
  -3   1  18          1.47         -1.13         1.51 o                         
  -2   1  18         10.89          9.09         3.71 o                         
  -1   1  18          7.42          4.31         2.05 o                         
   0   1  18          4.79          3.13         1.79 o                         
   1   1  18         11.82          9.02         2.89 o                         
   2   1  18          1.43          2.45         5.76 o                         
 -15   2  18          7.49         12.77         3.63 o                         
 -14   2  18          0.23          0.89         2.31 o                         
 -13   2  18          0.00          3.75         2.70 o                         
 -12   2  18         25.65         29.44         4.24 o                         
 -11   2  18         21.82         26.26         4.12 o                         
 -10   2  18          1.60         -0.56         2.10 o                         
  -9   2  18         13.24         12.08         3.15 o                         
  -8   2  18          7.68          9.89         2.40 o                         
  -7   2  18         10.01         10.77         2.45 o                         
  -6   2  18          1.73          3.20         1.86 o                         
  -5   2  18         23.76         22.57         3.89 o                         
  -4   2  18          1.61          0.36         1.67 o                         
  -3   2  18          8.63          4.25         2.58 o                         
  -2   2  18          2.62          3.76         2.09 o                         
  -1   2  18          0.21         -0.49         1.73 o                         
   0   2  18          0.88         -0.71         2.14 o                         
   1   2  18          0.08          2.83         2.69 o                         
   2   2  18          0.69          3.73         5.92 o                         
 -15   3  18          5.06          0.71         2.89 o                         
 -14   3  18          0.00         -1.34         2.57 o                         
 -13   3  18          3.26          8.34         3.16 o                         
 -12   3  18         25.29         27.12         4.51 o                         
 -11   3  18          9.52         12.31         3.38 o                         
 -10   3  18          1.99          2.92         2.58 o                         
  -9   3  18          6.29          2.95         2.46 o                         
  -8   3  18         14.44         13.42         3.36 o                         
  -7   3  18         33.52         35.60         4.72 o                         
  -6   3  18          0.48          3.58         2.05 o                         
  -5   3  18         23.90         28.96         4.33 o                         
  -4   3  18          4.03          6.99         2.20 o                         
  -3   3  18         11.19          9.83         4.07 o                         
  -2   3  18          0.10          1.15         2.13 o                         
  -1   3  18          5.00          6.68         2.80 o                         
   0   3  18          1.96         -0.02         2.28 o                         
   1   3  18          2.67          3.76         2.04 o                         
 -14   4  18          0.69          2.88         4.44 o                         
 -13   4  18          2.12          0.17         2.90 o                         
 -12   4  18          1.37          2.53         2.73 o                         
 -11   4  18          9.15         10.40         3.37 o                         
 -10   4  18          5.18          5.24         3.03 o                         
  -9   4  18          0.39          0.52         2.30 o                         
  -8   4  18          5.48          6.79         2.89 o                         
  -7   4  18          3.72          6.73         3.02 o                         
  -6   4  18          9.34          7.53         3.10 o                         
  -5   4  18          0.56         -1.29         2.44 o                         
  -4   4  18          0.12         -0.07         2.49 o                         
  -3   4  18          1.41          2.65         1.76 o                         
  -2   4  18          4.16          2.21         1.62 o                         
  -1   4  18         13.81         18.89         3.89 o                         
   0   4  18          1.10         -0.31         1.79 o                         
 -12   5  18          2.30          4.84         3.17 o                         
 -11   5  18          0.00         -1.75         2.54 o                         
 -10   5  18          0.30         -1.98         2.60 o                         
  -9   5  18         22.19         25.29         4.57 o                         
  -8   5  18         20.13         17.74         4.09 o                         
  -7   5  18         30.03         30.50         4.76 o                         
  -6   5  18          4.15          2.58         2.90 o                         
  -5   5  18          2.66          0.72         2.52 o                         
  -4   5  18          0.01         -1.79         1.92 o                         
  -3   5  18          1.44          1.44         2.22 o                         
  -2   5  18          5.01          4.05         2.00 o                         
  -1   5  18          0.66          1.98         3.20 o                         
  -8   6  18          7.53          5.57         5.88 o                         
  -7   6  18          0.13          3.41         3.07 o                         
  -6   6  18          0.06          1.36         2.95 o                         
 -13   1  19          2.70          5.57         3.66 o                         
 -12   1  19          2.35          2.03         2.99 o                         
 -11   1  19          0.40          2.15         3.06 o                         
 -10   1  19          8.39          9.70         3.94 o                         
  -9   1  19          1.36          1.58         1.84 o                         
  -8   1  19          7.63          6.17         2.27 o                         
  -7   1  19          0.76         -0.60         1.79 o                         
  -6   1  19          1.84          2.96         2.11 o                         
  -5   1  19          6.25          7.25         2.19 o                         
  -4   1  19          0.26          3.11         1.90 o                         
  -3   1  19         11.54          8.82         2.52 o                         
  -2   1  19          7.39          6.62         3.78 o                         
  -1   1  19          0.82          0.93         1.79 o                         
   0   1  19          0.86         -0.77         3.99 o                         
 -15   2  19          0.56         -3.06         4.64 o                         
 -14   2  19          6.36          7.64         3.26 o                         
 -13   2  19          2.20          7.18         3.22 o                         
 -12   2  19         15.98         16.26         3.84 o                         
 -11   2  19          0.00         -1.43         2.18 o                         
 -10   2  19          0.00          1.21         2.52 o                         
  -9   2  19         11.46         18.00         6.17 o                         
  -8   2  19          1.89         -0.83         1.78 o                         
  -7   2  19          7.69          3.28         1.94 o                         
  -6   2  19          2.16          2.48         1.89 o                         
  -5   2  19         13.79         13.72         3.62 o                         
  -4   2  19          0.08         -0.73         1.60 o                         
  -3   2  19         16.47         22.55         4.47 o                         
  -2   2  19          3.75          3.06         1.79 o                         
  -1   2  19          2.00          0.25         1.77 o                         
   0   2  19          0.14         -0.84         4.97 o                         
 -14   3  19          1.86          2.70         2.95 o                         
 -13   3  19          3.82          4.97         2.94 o                         
 -12   3  19          3.94          2.41         2.82 o                         
 -11   3  19          3.51          1.76         2.69 o                         
 -10   3  19          0.51         -0.54         2.17 o                         
  -9   3  19         10.35          7.97         3.11 o                         
  -8   3  19          1.47          2.19         2.75 o                         
  -7   3  19         19.84         16.96         3.67 o                         
  -6   3  19          0.01         -1.42         1.42 o                         
  -5   3  19          1.51          1.48         1.72 o                         
  -4   3  19          1.49          1.13         1.78 o                         
  -3   3  19          0.05         -0.56         1.66 o                         
  -2   3  19          0.14          2.14         1.73 o                         
  -1   3  19          3.98          4.66         2.88 o                         
 -12   4  19          1.28          0.72         2.90 o                         
 -11   4  19          0.92         -1.67         2.57 o                         
 -10   4  19          0.36          1.70         2.72 o                         
  -9   4  19          0.06          0.77         2.85 o                         
  -8   4  19          1.54          2.03         2.96 o                         
  -7   4  19          7.74          5.78         3.16 o                         
  -6   4  19          2.87         -2.46         2.65 o                         
  -5   4  19         11.28          8.16         5.13 o                         
  -4   4  19          0.12          0.83         1.82 o                         
  -3   4  19          0.25         -0.29         1.54 o                         
  -2   4  19          5.68          9.11         3.24 o                         
  -1   4  19          0.00          0.23         2.57 o                         
  -9   5  19          1.60         -1.24         4.32 o                         
  -8   5  19          0.50         -1.40         4.08 o                         
  -7   5  19          1.66         -1.77         5.06 o                         
  -6   5  19          7.86         13.46         6.32 o                         
  -5   5  19          0.01          2.19         5.23 o                         
 -11   0  20          1.82         -0.44         2.75 o                         
 -10   0  20          0.16          1.84         2.87 o                         
  -9   0  20         30.30         33.80         6.02 o                         
  -8   0  20          0.12         -2.54         2.54 o                         
  -7   0  20          0.02          2.71         3.50 o                         
  -6   0  20          0.19          1.21         3.24 o                         
  -5   0  20         20.83         27.85         5.60 o                         
  -4   0  20          0.19          3.06         4.08 o                         
  -3   0  20          8.12          3.90         3.41 o                         
 -13   1  20          2.44          0.63         3.41 o                         
 -12   1  20          4.89          9.66         4.13 o                         
 -11   1  20          2.05          6.13         3.80 o                         
 -10   1  20          7.51          5.71         3.76 o                         
  -9   1  20          2.95          3.28         2.42 o                         
  -8   1  20          5.53          7.00         2.70 o                         
  -7   1  20          0.04          1.52         2.17 o                         
  -6   1  20          8.13         12.45         3.16 o                         
  -5   1  20          1.99          1.18         2.33 o                         
  -4   1  20          8.31         14.37         4.64 o                         
  -3   1  20          3.43          1.48         2.20 o                         
  -2   1  20          1.53         -3.20         3.38 o                         
 -13   2  20         13.74         14.47         3.98 o                         
 -12   2  20          0.04          0.72         3.56 o                         
 -11   2  20          3.74          4.36         2.98 o                         
 -10   2  20          1.18          5.13         3.09 o                         
  -9   2  20          1.41          2.06         2.73 o                         
  -8   2  20          5.92          7.69         3.29 o                         
  -7   2  20          0.01          0.52         1.83 o                         
  -6   2  20          1.29         -0.26         1.89 o                         
  -5   2  20          1.26          1.62         1.85 o                         
  -4   2  20         17.42         27.56         6.86 o                         
  -3   2  20          0.66          1.45         3.04 o                         
  -2   2  20          0.08          2.19         5.78 o                         
 -12   3  20          3.59          5.95         3.60 o                         
 -11   3  20          2.35          6.58         3.14 o                         
 -10   3  20          1.13         -0.18         2.88 o                         
  -9   3  20          1.19         -0.15         2.69 o                         
  -8   3  20          0.15          0.15         2.41 o                         
  -7   3  20          3.11          2.79         2.50 o                         
  -6   3  20          0.55         -5.19         5.30 o                         
  -5   3  20          1.47          0.93         1.90 o                         
  -4   3  20          0.06          0.89         2.92 o                         
  -3   3  20          0.05          2.61         5.88 o                         
 -10   4  20          2.34          5.25         5.34 o                         
  -9   4  20          0.64          5.50         5.13 o                         
  -8   4  20          0.25         -3.01         4.92 o                         
  -7   4  20          2.47         13.06         6.32 o                         
  -6   4  20          0.11         -0.65         5.41 o                         
  -4   4  20          2.42          0.33         2.80 o                         
 -12   1  21          0.42          0.14         3.36 o                         
 -11   1  21          3.43          2.10         3.73 o                         
 -10   1  21          0.91          1.17         3.59 o                         
  -9   1  21          2.54          2.56         2.61 o                         
  -8   1  21          0.11          1.69         4.44 o                         
  -7   1  21          9.01         11.06         4.16 o                         
  -6   1  21          0.12         -0.96         2.46 o                         
  -5   1  21          5.52          5.78         4.32 o                         
 -11   2  21          0.63          1.47         3.92 o                         
 -10   2  21          5.20          7.49         4.64 o                         
  -9   2  21          0.48         -2.60         2.60 o                         
  -8   2  21         23.43         27.67         5.06 o                         
  -7   2  21          0.00          0.76         2.73 o                         
  -6   2  21         13.95         17.70         4.21 o                         
  -5   2  21          3.71          5.56         5.11 o                         
  -9   3  21          2.08          1.94         5.64 o                         
  -8   3  21          1.42          6.02         5.95 o                         
  -7   3  21          0.22          4.18         5.99 o                         
                                                                                
