# Supplementary material for: Crystal structures of two solvated 2-aryl-3-phenyl-2,3-di­hydro-4H-pyrido[3,2-e][1,3]thia­zin-4-ones
Source: Acta Crystallogr E Crystallogr Commun. 2019 Oct 22;75(Pt 11):1689–93. doi: 10.1107/S2056989019013781 (PMC6829726; doi:10.1107/S2056989019013781)
Supplement: Supplementary file 4 [file e-75-01689-2sup3.hkl]

data_2                                                                          
_shelx_title ' ljs53s in P-1 No2' 
_shelx_refln_list_code          4                                               
_shelx_F_calc_maximum      380.87                                               
_exptl_crystal_F_000      1577.00                                               
_reflns_d_resolution_high  0.7484                                               
                                                                                
loop_                                                                           
 _space_group_symop_operation_xyz                                               
 'x, y, z'                                                                      
 '-x, -y, -z'                                                                   
                                                                                
_cell_length_a    12.5451                                                       
_cell_length_b    15.9804                                                       
_cell_length_c    19.4336                                                       
_cell_angle_alpha  86.671                                                       
_cell_angle_beta   72.369                                                       
_cell_angle_gamma  74.167                                                       
                                                                                
_shelx_F_squared_multiplier     1.000                                           
                                                                                
loop_                                                                           
 _refln_index_h                                                                 
 _refln_index_k                                                                 
 _refln_index_l                                                                 
 _refln_F_squared_calc                                                          
 _refln_F_squared_meas                                                          
 _refln_F_squared_sigma                                                         
 _refln_observed_status                                                         
   1   0   0         77.68         50.63         4.06 o                         
   2   0   0       9581.04       9466.90       154.61 o                         
   3   0   0        474.70        463.86        18.62 o                         
   4   0   0       9293.81       9277.46       160.49 o                         
   5   0   0       1060.22       1097.43        35.93 o                         
   6   0   0        604.83        567.75        27.30 o                         
   7   0   0       1381.45       1402.43        46.73 o                         
   8   0   0         84.33         96.08        16.73 o                         
   9   0   0        291.81        266.54        26.10 o                         
  10   0   0       1688.73       1613.60        59.55 o                         
  11   0   0         12.07        -11.76        13.75 o                         
  12   0   0         23.41         21.81        18.07 o                         
  13   0   0         13.09          8.52        15.49 o                         
  14   0   0        129.50        176.31        31.39 o                         
  15   0   0          0.49        -12.70        30.15 o                         
 -14   1   0         12.82          6.43        21.11 o                         
 -13   1   0          0.23        -15.08        15.08 o                         
 -12   1   0        372.11        403.21        37.71 o                         
 -11   1   0        144.73        149.83        25.33 o                         
 -10   1   0        315.24        290.89        30.51 o                         
  -9   1   0        792.49        693.36        37.72 o                         
  -8   1   0       1778.18       1672.63        55.79 o                         
  -7   1   0       1782.88       1652.52        52.16 o                         
  -6   1   0       1799.34       2113.75        57.50 o                         
  -5   1   0         90.48         87.37        13.16 o                         
  -4   1   0        977.20        896.56        30.44 o                         
  -3   1   0       9241.56       9320.34       158.35 o                         
  -2   1   0       1599.52       1541.60        35.24 o                         
  -1   1   0         48.26         31.14         4.71 o                         
   0   1   0        301.18        191.96         6.22 o                         
   2   1   0       4196.79       4177.48        58.18 o                         
   3   1   0       8679.80       8800.78       147.41 o                         
   4   1   0       9157.05       9303.78       159.56 o                         
   5   1   0       2988.71       3020.77        66.95 o                         
   6   1   0       4919.36       5624.08       133.25 o                         
   7   1   0          9.44          6.84         8.88 o                         
   8   1   0        896.36        791.09        35.50 o                         
   9   1   0          3.50         -8.04        10.18 o                         
  10   1   0        110.55         92.16        19.22 o                         
  11   1   0        260.10        244.40        29.30 o                         
  12   1   0        493.40        545.88        39.74 o                         
  13   1   0          0.34          8.91        16.47 o                         
  14   1   0          0.78          2.28        16.45 o                         
  15   1   0          1.45          7.00        23.79 o                         
 -14   2   0          6.81         18.76        22.94 o                         
 -13   2   0          0.11        -14.31        25.87 o                         
 -12   2   0         66.82         57.71        35.44 o                         
 -11   2   0          2.35         -5.29        14.16 o                         
 -10   2   0          4.88         -0.45        12.97 o                         
  -9   2   0        545.18        479.79        32.22 o                         
  -8   2   0          2.32         -1.55        10.74 o                         
  -7   2   0        393.70        383.24        38.96 o                         
  -6   2   0        283.59        386.59       133.32 o                         
  -5   2   0        555.53        470.18        24.30 o                         
  -4   2   0       4023.55       4141.75        83.95 o                         
  -3   2   0         29.43         13.16         6.25 o                         
  -2   2   0      11643.20      12567.33       165.26 o                         
  -1   2   0        623.26        590.21        13.93 o                         
   0   2   0       7311.05       7502.62       124.22 o                         
   1   2   0      11513.48      11817.58       192.07 o                         
   2   2   0      29408.69      29290.19       455.74 o                         
   3   2   0       2022.78       2096.13        35.03 o                         
   4   2   0       1011.45       1042.76        22.37 o                         
   5   2   0       3530.35       3238.04        73.40 o                         
   6   2   0       1908.71       1833.80        49.99 o                         
   7   2   0       2175.70       2323.15        61.09 o                         
   8   2   0        210.59        251.36        22.33 o                         
   9   2   0        656.31        586.67        32.82 o                         
  10   2   0          1.48          9.46        12.93 o                         
  11   2   0        136.86        113.14        21.61 o                         
  12   2   0          0.43          5.63        14.23 o                         
  13   2   0          0.82         15.81        15.69 o                         
  14   2   0         85.80        104.81        25.48 o                         
  15   2   0         21.04         15.32        20.15 o                         
 -14   3   0         89.89        138.65        33.17 o                         
 -13   3   0          1.39         11.46        18.11 o                         
 -12   3   0         90.87        104.35        24.31 o                         
 -11   3   0        309.21        332.26        35.09 o                         
 -10   3   0          0.15          2.70        14.89 o                         
  -9   3   0         98.77        102.50        21.66 o                         
  -8   3   0       1109.52       1060.20        45.49 o                         
  -7   3   0       1171.40       1099.10        65.74 o                         
  -6   3   0        425.71        449.47        26.35 o                         
  -5   3   0        196.00        191.03        22.35 o                         
  -4   3   0       6740.49       6664.29       125.13 o                         
  -3   3   0       1020.61        904.71        22.13 o                         
  -2   3   0          0.16         -3.74         4.34 o                         
  -1   3   0      11215.93      11252.50       148.97 o                         
   0   3   0       1037.46        971.66        24.82 o                         
   1   3   0       2175.82       2230.25        45.67 o                         
   2   3   0      12396.78      13084.02       170.92 o                         
   3   3   0       3112.58       2388.17        58.32 o                         
   4   3   0        769.60        769.24        19.27 o                         
   5   3   0         31.47         40.33         7.01 o                         
   6   3   0        132.22        135.79        14.60 o                         
   7   3   0        301.37        299.82        21.82 o                         
   8   3   0        330.84        286.51        22.95 o                         
   9   3   0        923.18        875.41        44.24 o                         
  10   3   0         37.61         20.14        16.84 o                         
  11   3   0        278.35        333.31        30.24 o                         
  12   3   0        257.02        254.51        30.46 o                         
  13   3   0          6.43          2.69        16.18 o                         
  14   3   0          6.84         15.00        23.88 o                         
  15   3   0          1.99         29.48        20.04 o                         
 -13   4   0          7.28         14.40        21.02 o                         
 -12   4   0        188.60        208.17        31.35 o                         
 -11   4   0        134.56        117.28        30.77 o                         
 -10   4   0        101.49        116.75        23.09 o                         
  -9   4   0         72.51         61.07        18.34 o                         
  -8   4   0        196.84        209.69        25.34 o                         
  -7   4   0        224.76        258.27        25.26 o                         
  -6   4   0        344.00        420.19        26.62 o                         
  -5   4   0       1663.49       1742.08        51.43 o                         
  -4   4   0       1714.25       1703.39        36.26 o                         
  -3   4   0       1230.37       1179.39        27.68 o                         
  -2   4   0       2116.56       2194.82        39.72 o                         
  -1   4   0          0.22         -1.32         4.22 o                         
   0   4   0        167.61        156.39         9.97 o                         
   1   4   0        825.78        985.07        33.57 o                         
   2   4   0       3327.42       3425.57        67.16 o                         
   3   4   0        989.49        940.86        20.32 o                         
   4   4   0        196.52        156.07        22.85 o                         
   5   4   0       9717.97      10650.58       173.43 o                         
   6   4   0         90.58         77.06         9.34 o                         
   7   4   0         12.24         26.60         7.65 o                         
   8   4   0         49.38         20.46        10.21 o                         
   9   4   0        209.23        224.51        22.15 o                         
  10   4   0          4.91         12.04        12.53 o                         
  11   4   0        247.39        229.13        25.80 o                         
  12   4   0          2.70         18.28        15.37 o                         
  13   4   0         17.48         -3.41        15.70 o                         
  14   4   0         36.01         70.08        23.79 o                         
  15   4   0        230.63        266.95        58.63 o                         
 -13   5   0          6.75         12.69        21.46 o                         
 -12   5   0          0.70         -2.30        16.70 o                         
 -11   5   0         45.70         40.37        18.93 o                         
 -10   5   0        120.12        147.57        32.14 o                         
  -9   5   0        249.48        222.56        28.95 o                         
  -8   5   0        332.55        325.01        30.73 o                         
  -7   5   0        716.32        685.19        35.96 o                         
  -6   5   0          2.88         -1.37         8.80 o                         
  -5   5   0       2796.85       2908.59        56.08 o                         
  -4   5   0        306.29        283.83        17.78 o                         
  -3   5   0       3049.98       3137.49        72.47 o                         
  -2   5   0        922.87        961.88        24.35 o                         
  -1   5   0        723.05        752.82        20.43 o                         
   0   5   0       2425.09       2521.11        42.69 o                         
   1   5   0       4440.85       4515.54        66.25 o                         
   2   5   0      17884.36      18818.81       310.98 o                         
   3   5   0       9698.52      10087.84       176.16 o                         
   4   5   0       1773.98       1861.54        34.71 o                         
   5   5   0       3137.43       3013.38        97.05 o                         
   6   5   0        439.27        457.01        22.43 o                         
   7   5   0       2217.50       2286.64        53.09 o                         
   8   5   0         17.53         18.86         8.09 o                         
   9   5   0        479.85        438.05        27.53 o                         
  10   5   0        369.30        357.74        28.19 o                         
  11   5   0         14.79         28.63        18.22 o                         
  12   5   0        259.42        234.35        27.68 o                         
  13   5   0        325.70        410.53        64.90 o                         
  14   5   0         81.63        130.41        47.91 o                         
 -13   6   0         76.52        101.02        41.18 o                         
 -12   6   0          1.96         16.05        18.87 o                         
 -11   6   0          3.96         15.61        18.23 o                         
 -10   6   0          3.72          8.01        17.26 o                         
  -9   6   0          5.34        -10.59        14.16 o                         
  -8   6   0        390.98        319.15        30.95 o                         
  -7   6   0       2169.57       2202.71        69.48 o                         
  -6   6   0        577.40        561.93        32.90 o                         
  -5   6   0       1165.75       1179.35        32.99 o                         
  -4   6   0       1330.46       1431.13        35.49 o                         
  -3   6   0         53.20         71.47        10.18 o                         
  -2   6   0        181.37        194.31        14.92 o                         
  -1   6   0          0.01          1.11         4.52 o                         
   0   6   0       1616.26       1696.32        33.36 o                         
   1   6   0         90.20         80.67         7.20 o                         
   2   6   0       1993.33       2093.74        52.27 o                         
   3   6   0        143.74        142.24        14.62 o                         
   4   6   0       1974.80       1952.89        51.00 o                         
   5   6   0       1674.46       1667.70        55.48 o                         
   6   6   0       2300.97       2305.01       162.43 o                         
   7   6   0        494.54        464.35        34.44 o                         
   8   6   0        134.38        138.70        13.07 o                         
   9   6   0        393.04        401.39        27.03 o                         
  10   6   0          2.32        -11.22        11.22 o                         
  11   6   0        482.66        531.67        34.43 o                         
  12   6   0         95.40         95.82        35.51 o                         
  13   6   0         83.08         47.45        29.39 o                         
  14   6   0         86.98         77.30        34.29 o                         
  15   6   0        120.29         85.11        37.35 o                         
 -12   7   0          9.91        -21.31        31.69 o                         
 -11   7   0         55.49         57.11        21.48 o                         
 -10   7   0        185.87        210.05        30.67 o                         
  -9   7   0         22.73         20.41        17.48 o                         
  -8   7   0         53.09         51.46        18.56 o                         
  -7   7   0        540.87        545.28        35.56 o                         
  -6   7   0        868.73        901.77        41.43 o                         
  -5   7   0       1440.08       1438.59        38.36 o                         
  -4   7   0        110.00        121.23        13.31 o                         
  -3   7   0          0.36          1.77         6.25 o                         
  -2   7   0          5.52         -1.69         6.79 o                         
   0   7   0        211.81        240.21        13.68 o                         
   1   7   0       1604.87       1807.51        35.36 o                         
   2   7   0       1618.33       1651.05        47.67 o                         
   3   7   0       3300.26       3508.38        78.34 o                         
   4   7   0       1036.70       1135.71        38.69 o                         
   5   7   0         40.67         56.57         7.66 o                         
   6   7   0        471.43        433.21        17.92 o                         
   7   7   0        364.71        252.15        47.50 o                         
   8   7   0         35.94         32.00         9.13 o                         
   9   7   0         84.92         72.55        26.79 o                         
  10   7   0         89.54         68.42        27.55 o                         
  11   7   0          8.93         28.93        24.95 o                         
  12   7   0         45.96         48.98        28.78 o                         
  13   7   0         93.98         78.68        32.14 o                         
  14   7   0         70.83         82.35        33.98 o                         
  15   7   0          8.35         10.56        26.48 o                         
 -12   8   0         27.77         68.42        37.50 o                         
 -11   8   0          1.73         -0.84        17.59 o                         
 -10   8   0         45.53         24.44        18.57 o                         
  -9   8   0         39.89         47.65        21.50 o                         
  -8   8   0          8.40         10.25        22.58 o                         
  -7   8   0        210.97        179.52        25.55 o                         
  -6   8   0        322.89        303.90        28.33 o                         
  -5   8   0        144.08        152.68        15.82 o                         
  -4   8   0        263.12        278.08        29.29 o                         
  -3   8   0       2623.77       2652.76        55.10 o                         
  -2   8   0        329.25        322.07        17.28 o                         
  -1   8   0        274.76        297.89        30.23 o                         
   0   8   0         60.05         59.61         8.93 o                         
   1   8   0        205.35        196.89        12.12 o                         
   2   8   0        619.90        678.53        30.47 o                         
   3   8   0        420.04        489.22        25.99 o                         
   4   8   0        213.67        268.26        21.85 o                         
   5   8   0        140.31        128.48        17.57 o                         
   6   8   0       1081.34       1133.46        52.43 o                         
   7   8   0         13.72         24.99        13.20 o                         
   8   8   0        418.99        371.19        43.32 o                         
   9   8   0          1.32        -10.51        12.42 o                         
  10   8   0          1.45         10.56        19.13 o                         
  11   8   0         14.85         -4.75        20.66 o                         
  12   8   0        600.25        701.97        66.89 o                         
  13   8   0          6.74         -1.68        22.04 o                         
  14   8   0          5.21         -7.19        22.19 o                         
  15   8   0         26.26         34.90        30.46 o                         
 -12   9   0          4.79         52.96        33.67 o                         
 -11   9   0          4.17          1.11        18.62 o                         
 -10   9   0         19.70        -14.54        25.10 o                         
  -9   9   0          1.06         -0.75        17.95 o                         
  -8   9   0          0.70          7.68        15.83 o                         
  -7   9   0        277.30        347.52        33.70 o                         
  -6   9   0         92.86        108.98        20.67 o                         
  -5   9   0        128.83        179.06        17.86 o                         
  -4   9   0        119.50        113.66        15.06 o                         
  -3   9   0       1851.78       1983.72        47.34 o                         
  -2   9   0        273.82        279.58        19.75 o                         
  -1   9   0         10.87          2.96         5.33 o                         
   0   9   0          1.58          9.31         7.21 o                         
   1   9   0       2837.63       2919.60        53.51 o                         
   2   9   0         82.12         93.58        22.50 o                         
   3   9   0       5556.50       6129.12       126.80 o                         
   4   9   0        118.10        102.00        22.50 o                         
   5   9   0        991.49        967.81        39.07 o                         
   6   9   0         35.10         67.23        15.09 o                         
   7   9   0         24.03         27.96        13.97 o                         
   8   9   0         27.57         20.83        13.07 o                         
   9   9   0          2.57          9.30        11.86 o                         
  10   9   0         10.72        -12.70        19.13 o                         
  11   9   0        104.31        141.74        38.27 o                         
  12   9   0         51.06         37.35        26.02 o                         
  13   9   0          0.79          6.12        22.81 o                         
  14   9   0         21.21         41.02        29.08 o                         
  15   9   0          0.23        -23.42        27.25 o                         
 -11  10   0         22.83         62.45        34.13 o                         
 -10  10   0          0.02          6.31        17.43 o                         
  -9  10   0        266.91        248.10        34.34 o                         
  -8  10   0          5.18          4.41        26.86 o                         
  -7  10   0          2.95        -14.42        17.91 o                         
  -6  10   0         23.64         30.27        16.04 o                         
  -5  10   0        529.54        525.10        33.54 o                         
  -4  10   0        106.47        148.72        17.67 o                         
  -3  10   0        589.67        512.95        33.88 o                         
  -2  10   0       1130.15       1143.64        41.55 o                         
  -1  10   0        186.94        172.28        15.06 o                         
   0  10   0          2.63          8.69         7.11 o                         
   1  10   0          5.39          3.26         7.26 o                         
   2  10   0         40.57         50.94         7.75 o                         
   3  10   0         32.24         32.85        13.64 o                         
   4  10   0          1.70         10.31        11.09 o                         
   5  10   0        322.74        322.60        27.57 o                         
   6  10   0        139.34        136.65        21.32 o                         
   7  10   0        188.44        192.12        28.93 o                         
   8  10   0         14.69         39.05        17.47 o                         
   9  10   0        326.81        324.86        79.37 o                         
  10  10   0        111.85        136.23        35.05 o                         
  11  10   0        200.56        188.27        43.62 o                         
  12  10   0        107.82        125.36        38.27 o                         
  13  10   0         10.40          2.30        23.73 o                         
  14  10   0          8.40          4.90        24.03 o                         
  15  10   0          2.42         -5.66        27.55 o                         
 -10  11   0         18.09         28.47        39.80 o                         
  -9  11   0          0.72         23.60        19.68 o                         
  -8  11   0         64.88         63.54        20.71 o                         
  -7  11   0         22.05         33.89        18.23 o                         
  -6  11   0        511.37        558.44        38.50 o                         
  -5  11   0        881.87        925.29        44.31 o                         
  -4  11   0          1.48         -1.68        10.71 o                         
  -3  11   0        230.96        237.45        23.75 o                         
  -2  11   0        233.14        254.12        19.50 o                         
  -1  11   0         46.88         50.27        10.84 o                         
   0  11   0        340.75        311.52        20.86 o                         
   1  11   0         14.17         14.07        11.36 o                         
   2  11   0        463.76        479.71        32.76 o                         
   3  11   0         29.12          8.35        12.38 o                         
   4  11   0         29.84         22.93        14.49 o                         
   5  11   0        534.38        566.57        48.91 o                         
   6  11   0         18.02          1.93        13.50 o                         
   7  11   0          0.10        -11.14        17.22 o                         
   8  11   0        124.00        119.13        23.35 o                         
   9  11   0        235.83        197.19        48.60 o                         
  10  11   0         83.50         84.49        30.92 o                         
  11  11   0         40.86         28.78        17.76 o                         
  12  11   0          7.96         -3.83        22.96 o                         
  13  11   0         24.29         45.00        28.62 o                         
  14  11   0          4.78         17.91        32.91 o                         
  15  11   0          0.12         28.32        38.27 o                         
 -10  12   0         29.91         42.71        34.90 o                         
  -9  12   0          3.12         27.77        18.37 o                         
  -8  12   0        367.59        465.86        42.42 o                         
  -7  12   0        162.84        139.20        26.79 o                         
  -6  12   0          2.26        -13.28        14.55 o                         
  -5  12   0         15.52          5.84        14.01 o                         
  -4  12   0        221.72        301.27        24.82 o                         
  -3  12   0        704.79        735.74        35.01 o                         
  -2  12   0         69.67         40.86        20.96 o                         
  -1  12   0         67.79         85.59        14.36 o                         
   0  12   0        483.50        497.35        60.69 o                         
   1  12   0        100.36        117.92        21.74 o                         
   2  12   0        256.32        297.52        30.77 o                         
   3  12   0        197.51        205.93        39.95 o                         
   4  12   0        191.17        200.66        25.89 o                         
   5  12   0        245.36        292.19        59.70 o                         
   6  12   0        132.49         91.16        22.94 o                         
   7  12   0        679.18        673.18        41.36 o                         
   8  12   0         14.93         11.38        17.67 o                         
   9  12   0        204.57        212.28        28.68 o                         
  10  12   0          0.53         -9.51        16.93 o                         
  11  12   0         88.93         55.72        32.91 o                         
  12  12   0          6.92         17.14        25.87 o                         
  14  12   0        102.14         94.44        36.74 o                         
  -9  13   0         12.82          8.74        20.30 o                         
  -8  13   0          2.46          8.89        21.58 o                         
  -7  13   0         13.82          8.24        16.99 o                         
  -6  13   0         10.95         11.85        17.50 o                         
  -5  13   0          0.02          1.70        14.74 o                         
  -4  13   0        125.94        187.87        31.91 o                         
  -3  13   0        703.65        810.25        43.52 o                         
  -2  13   0          0.55         17.65        32.99 o                         
  -1  13   0         90.79        110.03        39.87 o                         
   0  13   0        146.01        123.26        22.10 o                         
   1  13   0         29.17         71.11        37.35 o                         
   2  13   0        296.04        311.12        42.09 o                         
   3  13   0        162.28        155.79        26.58 o                         
   4  13   0        379.32        342.46        33.69 o                         
   5  13   0        287.31        272.18        31.68 o                         
   6  13   0       2243.16       2514.98        82.25 o                         
   7  13   0        550.74        663.03        46.68 o                         
   8  13   0        314.87        367.69        43.93 o                         
   9  13   0         17.13         58.47        21.54 o                         
  10  13   0          3.75         33.84        20.37 o                         
  11  13   0         66.15         81.28        31.07 o                         
  12  13   0         41.66         50.67        30.61 o                         
  13  13   0          5.28         37.50        30.61 o                         
  14  13   0          0.58         19.29        32.30 o                         
  -8  14   0         85.22        151.92        30.61 o                         
  -7  14   0         16.11         13.34        17.76 o                         
  -6  14   0          1.12         12.12        16.60 o                         
  -5  14   0         63.48         91.46        22.02 o                         
  -4  14   0        155.73        183.75        29.94 o                         
  -3  14   0         63.66        101.25        23.96 o                         
  -2  14   0        140.39        123.21        23.56 o                         
  -1  14   0         38.98         42.92        17.93 o                         
   0  14   0        126.33        117.96        23.23 o                         
   1  14   0         77.61         59.77        34.21 o                         
   2  14   0          3.70         16.70        16.00 o                         
   3  14   0         66.96         78.41        22.50 o                         
   4  14   0        188.16        181.26        28.44 o                         
   5  14   0         58.40         97.42        24.54 o                         
   6  14   0        295.24        364.22        51.51 o                         
   7  14   0         87.47         76.37        26.26 o                         
   8  14   0         49.06         85.06        26.04 o                         
   9  14   0         84.63         77.52        25.31 o                         
  10  14   0         68.54         76.39        25.41 o                         
  11  14   0          0.05         19.75        24.49 o                         
  12  14   0         42.09         14.85        27.25 o                         
  13  14   0         35.17         44.70        32.91 o                         
  14  14   0          2.66         16.38        34.75 o                         
  -5  15   0          5.77          0.31        22.96 o                         
  -4  15   0         53.91         46.53        28.78 o                         
  -3  15   0          2.44          4.18        18.22 o                         
  -2  15   0         24.15         25.96        18.04 o                         
  -1  15   0         12.97         65.73        20.92 o                         
   0  15   0          9.58         34.67        18.14 o                         
   1  15   0         64.43         46.24        18.60 o                         
   2  15   0          1.52         12.89        15.79 o                         
   3  15   0        421.58        478.65        37.74 o                         
   4  15   0          4.90          9.11        20.05 o                         
   5  15   0         13.91         14.35        18.51 o                         
   6  15   0          0.84        -36.58        36.58 o                         
   7  15   0         33.64         52.14        23.98 o                         
   8  15   0          4.99         11.11        22.09 o                         
   9  15   0          6.21         12.99        24.43 o                         
  10  15   0        166.78        191.02        39.64 o                         
  11  15   0         44.88         85.72        35.21 o                         
  12  15   0         65.79         85.72        37.96 o                         
  13  15   0          0.00          7.81        31.84 o                         
  -3  16   0        118.23         60.61        30.46 o                         
  -2  16   0        528.81        573.24        58.63 o                         
  -1  16   0        105.33         83.61        24.03 o                         
   0  16   0        214.50        145.39        51.20 o                         
   1  16   0        110.76        127.03        56.71 o                         
   2  16   0        369.66        340.97       102.17 o                         
   3  16   0         56.24        143.31        57.40 o                         
   4  16   0         84.05        114.14        33.75 o                         
   5  16   0        206.14        248.80        33.86 o                         
   6  16   0         79.51         20.29        28.55 o                         
   7  16   0         93.90        102.51        28.47 o                         
   8  16   0          0.03         29.49        23.55 o                         
   9  16   0        136.74        226.82        37.65 o                         
  10  16   0         31.47         37.32        24.80 o                         
  11  16   0         26.46         37.81        31.53 o                         
  13  16   0          4.75         20.82        36.74 o                         
  -3  17   0          0.68         24.80        22.81 o                         
  -2  17   0         89.33         18.37        23.88 o                         
  -1  17   0         16.93         10.26        26.48 o                         
   0  17   0         11.38         26.94        27.55 o                         
   1  17   0         38.11         48.68        30.31 o                         
   2  17   0         50.57         44.76        21.45 o                         
   3  17   0         32.81         33.53        20.58 o                         
   4  17   0          8.61         -3.44        16.28 o                         
   5  17   0        238.69        219.70        35.08 o                         
   6  17   0         75.40        108.91        29.55 o                         
   7  17   0          5.28         24.94        23.90 o                         
   8  17   0          6.66         12.41        23.37 o                         
   9  17   0         63.01         77.39        28.55 o                         
  10  17   0         71.56        105.73        33.35 o                         
  11  17   0          3.10         -1.53        26.63 o                         
  12  17   0         28.89         50.21        37.65 o                         
  -2  18   0        121.36         37.35        25.56 o                         
  -1  18   0        150.46         11.17        20.20 o                         
   0  18   0         95.10         60.00        24.95 o                         
   1  18   0         35.73          6.28        27.55 o                         
   2  18   0         16.24         50.36        33.98 o                         
   3  18   0         27.14         45.16        35.36 o                         
   4  18   0          1.95         -6.89        39.03 o                         
   5  18   0        136.43         83.42        46.07 o                         
   6  18   0          1.58        -43.93        43.93 o                         
   7  18   0         19.76         84.95        56.64 o                         
   8  18   0         11.18         21.91        26.04 o                         
   9  18   0          3.91          9.81        24.05 o                         
  10  18   0         25.25         65.82        34.20 o                         
  11  18   0         53.37         32.23        33.77 o                         
  -2  19   0          0.28          1.99        24.34 o                         
  -1  19   0          0.58         43.93        30.31 o                         
   0  19   0         11.50         51.43        32.76 o                         
   1  19   0          0.15         23.73        30.77 o                         
   2  19   0         23.97         58.17        38.11 o                         
   3  19   0          9.12         -2.14        39.34 o                         
   4  19   0          3.60         58.78        38.88 o                         
   5  19   0          0.01        -29.24        45.00 o                         
   6  19   0          7.13        -10.87        52.04 o                         
   7  19   0          2.34         28.62        62.60 o                         
   8  19   0          0.94         -8.88        63.22 o                         
   9  19   0          8.10         29.24        60.16 o                         
  10  19   0          4.48         72.55        75.00 o                         
   0  20   0         49.06         72.86        45.46 o                         
   1  20   0         23.57         37.20        45.31 o                         
   2  20   0          0.23         24.03        48.37 o                         
   3  20   0         42.93         59.39        48.06 o                         
   4  20   0          5.53         32.45        53.57 o                         
   5  20   0          1.58        -49.90        49.90 o                         
   6  20   0          9.57        -48.06        48.06 o                         
   7  20   0         11.66         28.16        60.31 o                         
  -6 -20   1         82.79        106.84        60.77 o                         
  -5 -20   1          8.26        -49.29        49.29 o                         
  -4 -20   1         14.21         45.16        48.52 o                         
  -3 -20   1         45.91         72.09        44.54 o                         
  -2 -20   1         10.85         31.84        48.68 o                         
  -1 -20   1         11.76         27.25        39.64 o                         
   0 -20   1          7.63         55.26        36.28 o                         
 -10 -19   1          2.65         14.24        30.08 o                         
  -9 -19   1          0.14          1.03        27.66 o                         
  -8 -19   1         17.83        -37.81        66.74 o                         
  -7 -19   1         48.23         70.56        65.67 o                         
  -6 -19   1          0.09         -5.97        60.00 o                         
  -5 -19   1         21.88        -11.02        50.51 o                         
  -4 -19   1        173.61        122.00        51.74 o                         
  -3 -19   1         11.73         39.03        37.65 o                         
  -2 -19   1         11.99        -18.67        34.29 o                         
  -1 -19   1          1.11         -8.57        31.99 o                         
   0 -19   1         26.56         56.79        34.44 o                         
   1 -19   1          0.83          0.31        23.57 o                         
   2 -19   1          1.89         20.97        33.22 o                         
 -11 -18   1         37.79         20.36        39.95 o                         
 -10 -18   1          7.33         51.71        28.79 o                         
  -9 -18   1          7.90        -10.61        48.37 o                         
  -8 -18   1         55.91         83.57        53.96 o                         
  -7 -18   1          4.98         14.03        21.94 o                         
  -6 -18   1         34.97         -5.12        27.02 o                         
  -5 -18   1          9.09         -9.53        21.47 o                         
  -4 -18   1          6.67          4.14        20.59 o                         
  -3 -18   1         50.41         55.54        23.21 o                         
  -2 -18   1          3.70         17.97        20.58 o                         
  -1 -18   1         28.65         28.16        31.38 o                         
   0 -18   1         35.02         30.31        27.55 o                         
   1 -18   1          0.96         23.73        24.80 o                         
   2 -18   1         86.22         24.80        24.03 o                         
   3 -18   1         30.40          7.81        24.18 o                         
 -12 -17   1          1.32         25.10        36.43 o                         
 -11 -17   1          4.48        230.98        58.01 o                         
 -10 -17   1         66.62         85.56        56.79 o                         
  -9 -17   1         42.35         90.16        33.52 o                         
  -8 -17   1          9.15         21.03        22.52 o                         
  -7 -17   1         38.23         33.72        24.99 o                         
  -6 -17   1          0.01        -19.50        19.50 o                         
  -5 -17   1         45.45         79.88        26.05 o                         
  -4 -17   1          1.80        -14.35        17.33 o                         
  -3 -17   1          9.93         31.84        40.18 o                         
  -2 -17   1        100.18         78.99        20.26 o                         
  -1 -17   1         11.56         23.82        18.19 o                         
   0 -17   1         68.07         72.18        51.35 o                         
   1 -17   1          0.66         45.25        21.60 o                         
   2 -17   1          6.02         16.59        18.52 o                         
   3 -17   1         10.29         23.11        25.72 o                         
 -13 -16   1         26.84         29.08        37.96 o                         
 -12 -16   1          2.59          0.31        30.15 o                         
 -11 -16   1          3.37          4.13        25.56 o                         
 -10 -16   1         99.16        134.80        34.45 o                         
  -9 -16   1          3.18         17.43        23.50 o                         
  -8 -16   1          1.39         22.93        24.10 o                         
  -7 -16   1          4.17        -30.54        44.70 o                         
  -6 -16   1         20.16          4.97        20.75 o                         
  -5 -16   1         21.36          9.67        18.98 o                         
  -4 -16   1         29.10         53.43        22.09 o                         
  -3 -16   1          0.20        -12.32        15.57 o                         
  -2 -16   1        405.39        363.03        87.25 o                         
  -1 -16   1         74.09         75.16        22.14 o                         
   0 -16   1         51.69         41.62        31.07 o                         
   1 -16   1          5.39         32.30        17.80 o                         
   2 -16   1        237.55        240.73        90.00 o                         
   3 -16   1          2.87          9.44        26.25 o                         
   4 -16   1         11.99         32.30        26.33 o                         
   5 -16   1         19.06         -5.82        23.73 o                         
 -13 -15   1          6.55         11.17        32.45 o                         
 -12 -15   1         63.24         53.57        31.84 o                         
 -11 -15   1         41.17         46.84        33.98 o                         
 -10 -15   1          4.21        -11.17        26.02 o                         
  -9 -15   1         73.69        130.51        33.65 o                         
  -8 -15   1        225.76        277.99        37.29 o                         
  -7 -15   1          7.19         -4.85        36.12 o                         
  -6 -15   1          0.15         17.66        18.86 o                         
  -5 -15   1          0.15         -5.56        16.16 o                         
  -4 -15   1         85.21         96.85        26.13 o                         
  -3 -15   1        477.06        400.06        53.04 o                         
  -2 -15   1        113.69        138.93        26.50 o                         
  -1 -15   1         37.49         71.33        20.59 o                         
   0 -15   1         60.67        128.73        37.96 o                         
   1 -15   1        358.86        338.72        82.04 o                         
   2 -15   1        122.98        123.04        24.08 o                         
   3 -15   1         88.20        124.43        24.45 o                         
   4 -15   1         13.58         33.81        36.43 o                         
   5 -15   1          0.00         -5.51        20.36 o                         
   6 -15   1         15.26         29.08        24.34 o                         
   7 -15   1         27.67         16.68        28.01 o                         
   8 -15   1          4.41         43.47        33.67 o                         
 -13 -14   1          1.32         -7.19        28.62 o                         
 -12 -14   1         37.66         44.85        29.85 o                         
 -11 -14   1        160.83        143.42        39.64 o                         
 -10 -14   1          0.03         -2.49        18.86 o                         
  -9 -14   1          3.34          2.98        18.47 o                         
  -8 -14   1         43.41         30.69        23.43 o                         
  -7 -14   1         58.64         57.69        23.13 o                         
  -6 -14   1         80.90         83.95        24.53 o                         
  -5 -14   1        188.74        195.79        30.51 o                         
  -4 -14   1         69.40         66.45        37.81 o                         
  -3 -14   1         24.01         26.59        33.29 o                         
  -2 -14   1       1293.25       1232.58        69.34 o                         
  -1 -14   1        290.11        275.15        32.33 o                         
   0 -14   1         80.16         88.49        22.36 o                         
   1 -14   1          7.33         -1.85        14.84 o                         
   2 -14   1          4.75         -5.71        17.53 o                         
   3 -14   1        202.88        215.50        31.40 o                         
   4 -14   1         28.47         19.61        19.98 o                         
   5 -14   1         25.91         28.69        18.61 o                         
   6 -14   1         21.86         42.70        18.24 o                         
   7 -14   1          0.02         -3.05        17.27 o                         
   8 -14   1         33.89         60.18        44.31 o                         
 -14 -13   1          0.89          3.21        33.22 o                         
 -13 -13   1          9.70         11.33        29.70 o                         
 -12 -13   1         44.27         18.37        25.72 o                         
 -11 -13   1         59.36         78.06        33.98 o                         
 -10 -13   1          7.05         -7.65        21.58 o                         
  -9 -13   1         56.21         35.89        21.20 o                         
  -8 -13   1        409.47        385.86        71.94 o                         
  -7 -13   1         10.81          8.93        20.31 o                         
  -6 -13   1         34.58         94.77        50.21 o                         
  -5 -13   1        215.95        226.16        30.67 o                         
  -4 -13   1          3.44        -25.97        33.60 o                         
  -3 -13   1       2814.14       2934.39        86.75 o                         
  -2 -13   1          5.53          0.21        14.08 o                         
  -1 -13   1         46.71         40.16        17.25 o                         
   0 -13   1         64.10         74.67        19.84 o                         
   1 -13   1          0.99          1.20        14.01 o                         
   2 -13   1         72.02         71.17        40.49 o                         
   3 -13   1          1.39        -10.85        10.85 o                         
   4 -13   1          6.03         12.48        14.48 o                         
   5 -13   1          3.62         -4.80        15.69 o                         
   6 -13   1         58.84         58.28        20.07 o                         
   7 -13   1        117.10        139.51        26.28 o                         
   8 -13   1         59.99         52.96        33.83 o                         
   9 -13   1         43.65         69.11        25.74 o                         
 -14 -12   1          3.21          8.27        32.14 o                         
 -13 -12   1        166.48        168.83        46.84 o                         
 -12 -12   1         13.64         12.40        20.66 o                         
 -11 -12   1         34.59         30.15        27.25 o                         
 -10 -12   1         74.59         73.32        28.62 o                         
  -9 -12   1         56.71         91.32        23.34 o                         
  -8 -12   1         23.13         21.03        18.72 o                         
  -7 -12   1        437.11        448.40        76.00 o                         
  -6 -12   1        493.45        554.29        72.78 o                         
  -5 -12   1          5.39          4.12        14.86 o                         
  -4 -12   1          0.36         -1.50        14.54 o                         
  -3 -12   1        681.46        668.33        38.27 o                         
  -2 -12   1         26.48         29.58        14.23 o                         
  -1 -12   1          2.05          2.66        13.22 o                         
   0 -12   1         25.98         17.54        14.69 o                         
   1 -12   1          8.93         14.25        13.77 o                         
   2 -12   1        179.98        220.42        27.14 o                         
   3 -12   1          8.30         13.27        10.33 o                         
   4 -12   1         29.37         25.93        12.46 o                         
   5 -12   1          9.29         67.06        37.34 o                         
   6 -12   1          5.17         11.48        15.04 o                         
   7 -12   1         59.16         41.77        19.74 o                         
   8 -12   1         89.35        108.83        25.85 o                         
   9 -12   1         27.49         28.34        19.71 o                         
  10 -12   1          1.14        -17.69        23.40 o                         
 -14 -11   1          0.12         53.42        34.90 o                         
 -13 -11   1          1.80          5.20        25.72 o                         
 -12 -11   1         18.49          1.68        19.29 o                         
 -11 -11   1        440.54        444.97        60.77 o                         
 -10 -11   1         31.96         63.52        29.85 o                         
  -9 -11   1        256.20        248.68        34.36 o                         
  -8 -11   1         79.95         95.71        22.68 o                         
  -7 -11   1        317.53        351.70        36.12 o                         
  -6 -11   1        250.70        252.13        28.24 o                         
  -5 -11   1       1496.98       1463.09        54.98 o                         
  -4 -11   1         36.73         46.38        16.93 o                         
  -3 -11   1        246.66        251.95        26.09 o                         
  -2 -11   1       1084.76       1041.71        43.78 o                         
  -1 -11   1        664.37        628.04        42.02 o                         
   0 -11   1          5.48          4.50         7.16 o                         
   1 -11   1        117.28        116.28        13.49 o                         
   2 -11   1          8.61          5.52         6.47 o                         
   3 -11   1         15.68         17.54        10.14 o                         
   4 -11   1         84.73        120.37        21.00 o                         
   5 -11   1        277.77        334.23        25.35 o                         
   6 -11   1        329.70        334.84        32.75 o                         
   7 -11   1         97.47         95.65        23.22 o                         
   8 -11   1          2.97         22.35        21.05 o                         
   9 -11   1         41.54         28.42        19.63 o                         
  10 -11   1          3.01        -11.83        18.37 o                         
  11 -11   1         55.06         76.99        40.72 o                         
 -14 -10   1          6.16          6.58        29.39 o                         
 -13 -10   1         75.63         83.12        36.58 o                         
 -12 -10   1          8.87        -19.59        19.59 o                         
 -11 -10   1          5.78         12.55        22.65 o                         
 -10 -10   1         46.66         11.33        23.57 o                         
  -9 -10   1          0.42          3.03        13.46 o                         
  -8 -10   1        758.45        804.33        42.26 o                         
  -7 -10   1         32.95         17.41        14.03 o                         
  -6 -10   1        289.62        295.12        67.12 o                         
  -5 -10   1        423.27        450.81        31.27 o                         
  -4 -10   1        105.61        129.40        19.62 o                         
  -3 -10   1       1611.18       1715.26        56.09 o                         
  -2 -10   1         96.57         98.23        17.67 o                         
  -1 -10   1         18.42         12.63         6.44 o                         
   0 -10   1          0.67         -6.18         6.18 o                         
   1 -10   1         91.11        105.19        13.03 o                         
   2 -10   1          0.09          3.16         7.41 o                         
   3 -10   1          0.02          4.98         8.75 o                         
   4 -10   1        590.41        645.22        48.97 o                         
   5 -10   1         96.67        119.49        16.92 o                         
   6 -10   1        358.30        430.76        57.71 o                         
   7 -10   1         24.74         33.50        17.86 o                         
   8 -10   1          3.67          8.73        17.56 o                         
   9 -10   1          3.58         -7.06        16.20 o                         
  10 -10   1          2.39        -18.40        18.40 o                         
  11 -10   1         85.87        136.15        33.21 o                         
 -15  -9   1         14.55         21.12        38.88 o                         
 -14  -9   1         33.79         56.64        35.21 o                         
 -13  -9   1         57.48         66.43        31.99 o                         
 -12  -9   1        167.08        174.80        45.00 o                         
 -11  -9   1          2.34          4.44        22.35 o                         
 -10  -9   1         47.14         21.58        21.89 o                         
  -9  -9   1        416.49        441.35        31.45 o                         
  -8  -9   1        749.04        688.76        61.15 o                         
  -7  -9   1         69.94         81.60        18.57 o                         
  -6  -9   1         10.22          0.87        10.06 o                         
  -5  -9   1        573.22        567.43        56.18 o                         
  -4  -9   1       2698.74       2842.32       164.47 o                         
  -3  -9   1       2217.28       2321.25        79.29 o                         
  -2  -9   1       7285.93       7797.55       153.73 o                         
  -1  -9   1         52.67         46.51         7.93 o                         
   0  -9   1       1224.83       1075.83        28.56 o                         
   1  -9   1        300.56        341.89        44.22 o                         
   2  -9   1        358.32        361.06        24.45 o                         
   3  -9   1       1103.33       1078.37        32.70 o                         
   4  -9   1         35.71         57.47        14.27 o                         
   5  -9   1         19.63         17.35        13.62 o                         
   6  -9   1         47.81         50.36        16.66 o                         
   7  -9   1        210.14        194.03        28.55 o                         
   8  -9   1        287.71        303.49        33.82 o                         
   9  -9   1         62.23         74.28        24.71 o                         
  10  -9   1          2.49         28.83        19.79 o                         
  11  -9   1          0.42         15.23        25.72 o                         
  12  -9   1         85.96        120.01        45.00 o                         
 -15  -8   1         64.54         56.94        35.66 o                         
 -14  -8   1         45.49         54.95        30.31 o                         
 -13  -8   1         11.38         48.06        30.92 o                         
 -12  -8   1         28.69         46.84        29.24 o                         
 -11  -8   1        250.61        244.91        45.61 o                         
 -10  -8   1         97.73         76.23        28.93 o                         
  -9  -8   1        134.89        106.23        31.99 o                         
  -8  -8   1        772.10        722.33        55.56 o                         
  -7  -8   1          1.09         -6.72        10.71 o                         
  -6  -8   1        128.75        113.69        17.64 o                         
  -5  -8   1       3095.47       3342.59        80.44 o                         
  -4  -8   1        421.37        412.65        24.41 o                         
  -3  -8   1        311.14        298.67        22.49 o                         
  -2  -8   1        419.76        406.15        25.11 o                         
  -1  -8   1         67.07         89.15        16.11 o                         
   0  -8   1        353.85        339.99        16.43 o                         
   1  -8   1        102.43         99.36        15.55 o                         
   2  -8   1        459.42        402.61        19.28 o                         
   3  -8   1        208.99        213.11        15.92 o                         
   4  -8   1         84.63         76.13        12.63 o                         
   5  -8   1        239.37        238.52        33.54 o                         
   6  -8   1        192.06        170.94        22.75 o                         
   7  -8   1         41.36         27.35        16.93 o                         
   8  -8   1         12.32         18.03        15.26 o                         
   9  -8   1         34.30         17.28        18.15 o                         
  10  -8   1         54.02         51.38        20.92 o                         
  11  -8   1         29.00         24.95        36.12 o                         
  12  -8   1         16.19          8.65        24.41 o                         
 -15  -7   1          3.47         22.65        24.18 o                         
 -14  -7   1         22.89         18.67        20.51 o                         
 -13  -7   1          1.24          7.65        18.98 o                         
 -12  -7   1         56.08         40.87        24.34 o                         
 -11  -7   1         17.35         12.25        18.98 o                         
 -10  -7   1        482.82        420.63        41.48 o                         
  -9  -7   1        448.23        409.76        47.14 o                         
  -8  -7   1          0.94          5.28        10.02 o                         
  -6  -7   1       1137.72       1073.03        27.15 o                         
  -5  -7   1          2.72          8.86         9.50 o                         
  -4  -7   1        187.01        210.26        40.64 o                         
  -3  -7   1       2043.66       2314.49        87.10 o                         
  -2  -7   1        268.21        304.11        20.85 o                         
  -1  -7   1       2490.17       2843.72        75.63 o                         
   0  -7   1       5797.67       6204.87        93.41 o                         
   2  -7   1         92.03         92.20        11.04 o                         
   3  -7   1        652.39        659.74        23.88 o                         
   4  -7   1       1914.97       1957.08        45.47 o                         
   5  -7   1          4.78         10.81         9.09 o                         
   6  -7   1        217.60        209.23        18.69 o                         
   7  -7   1        213.29        202.23        25.72 o                         
   8  -7   1        109.96         89.15        21.68 o                         
   9  -7   1        146.51        139.44        25.87 o                         
  10  -7   1        290.98        325.34        35.92 o                         
  11  -7   1          9.39         -0.52        17.10 o                         
  12  -7   1          1.62         14.29        20.15 o                         
 -15  -6   1         62.42         61.53        37.65 o                         
 -14  -6   1          3.62          9.80        19.59 o                         
 -13  -6   1          0.55        -18.83        18.83 o                         
 -12  -6   1         55.48         28.16        26.48 o                         
 -11  -6   1        126.68        111.59        36.12 o                         
 -10  -6   1        125.15         99.17        17.97 o                         
  -9  -6   1        786.84        712.90        33.64 o                         
  -8  -6   1        276.43        254.50        16.52 o                         
  -7  -6   1       1831.67       1837.81        39.96 o                         
  -5  -6   1       1015.94        994.59        24.99 o                         
  -4  -6   1       3568.98       3786.18        81.65 o                         
  -3  -6   1       2526.25       2655.67        64.21 o                         
  -2  -6   1          0.21          2.55         7.67 o                         
  -1  -6   1       1543.98       1608.54        30.70 o                         
   0  -6   1          0.29         -4.38         4.38 o                         
   1  -6   1        431.66        404.37        20.72 o                         
   2  -6   1       5182.15       5416.58        84.56 o                         
   3  -6   1        232.23        220.19        14.55 o                         
   4  -6   1        283.04        314.20        18.12 o                         
   5  -6   1         11.56         25.07         9.31 o                         
   6  -6   1       2638.97       2763.61        58.42 o                         
   7  -6   1       1487.77       1560.98        60.00 o                         
   8  -6   1        497.61        499.86        37.63 o                         
   9  -6   1        228.11        234.64        30.40 o                         
  10  -6   1         44.86         59.90        37.12 o                         
  11  -6   1         19.83         -6.35        16.82 o                         
  12  -6   1        142.15        152.99        39.64 o                         
  13  -6   1          3.61          4.56        20.51 o                         
 -15  -5   1         37.16         39.80        33.06 o                         
 -14  -5   1         61.43         51.43        29.85 o                         
 -12  -5   1        119.95        113.58        29.70 o                         
 -11  -5   1          6.43         -0.20        13.82 o                         
 -10  -5   1       1416.30       1241.21        84.11 o                         
  -9  -5   1          8.36          5.82        13.93 o                         
  -8  -5   1        148.91        129.10        23.80 o                         
  -7  -5   1        535.17        426.03        18.61 o                         
  -6  -5   1       3134.70       3200.07        56.28 o                         
  -5  -5   1        603.11        485.07        35.66 o                         
  -4  -5   1          4.73          3.52         5.28 o                         
  -3  -5   1       3642.07       3688.48        76.05 o                         
  -2  -5   1      17915.48      18373.01       304.41 o                         
  -1  -5   1      24395.47      25510.51       414.66 o                         
   0  -5   1      41062.59      43562.95       551.65 o                         
   1  -5   1        429.45        425.11        19.90 o                         
   2  -5   1        458.17        443.01        18.62 o                         
   3  -5   1        377.39        377.69        17.61 o                         
   4  -5   1        857.48        825.90        25.61 o                         
   5  -5   1        115.28        104.99        12.14 o                         
   6  -5   1        471.57        430.35        20.85 o                         
   7  -5   1        187.58        155.06        21.70 o                         
   8  -5   1        326.84        313.83        30.14 o                         
   9  -5   1        143.42        161.32        25.97 o                         
  10  -5   1          0.20         -5.51        19.59 o                         
  11  -5   1         45.48         36.87        18.61 o                         
  12  -5   1         58.51         59.01        22.32 o                         
  13  -5   1         54.02         67.86        24.35 o                         
 -14  -4   1        214.27        190.72        49.13 o                         
 -13  -4   1        165.85        178.08        27.93 o                         
 -12  -4   1          3.65        -13.17        13.17 o                         
 -11  -4   1          2.81         -1.45        12.44 o                         
 -10  -4   1        162.27        184.47        22.32 o                         
  -9  -4   1       1035.08        943.91        39.82 o                         
  -8  -4   1        995.93       1082.75        40.53 o                         
  -7  -4   1        298.94        253.41        19.16 o                         
  -6  -4   1       1248.88       1151.23        32.45 o                         
  -5  -4   1       1857.83       1676.56        34.06 o                         
  -3  -4   1       2738.86       2816.54        44.65 o                         
  -2  -4   1      41927.98      41981.28       666.74 o                         
  -1  -4   1      28899.40      29801.61       548.06 o                         
   0  -4   1        703.47        715.40        17.29 o                         
   1  -4   1      11337.68       9941.65       411.07 o                         
   2  -4   1       8340.28       8701.14       121.89 o                         
   3  -4   1        128.66        147.87        11.39 o                         
   4  -4   1       3236.86       3484.27        60.65 o                         
   5  -4   1       1622.71       1541.69        35.99 o                         
   6  -4   1        870.99        920.48        38.21 o                         
   7  -4   1        176.23        168.09        21.18 o                         
   8  -4   1       1134.42       1144.83        48.54 o                         
   9  -4   1         26.15         22.25        16.00 o                         
  10  -4   1          4.99         -9.02        14.93 o                         
  11  -4   1         32.03         35.22        21.20 o                         
  12  -4   1        183.21        187.83        29.60 o                         
  13  -4   1         83.24         85.54        24.98 o                         
  14  -4   1          6.60        -12.86        36.58 o                         
 -15  -3   1         35.02          9.49        27.71 o                         
 -14  -3   1          0.24        -15.04        19.67 o                         
 -13  -3   1         30.66         30.40        21.81 o                         
 -12  -3   1        102.32        109.14        22.12 o                         
 -11  -3   1         77.87         68.27        18.37 o                         
 -10  -3   1        620.22        686.72        36.84 o                         
  -9  -3   1        282.01        270.87        25.47 o                         
  -8  -3   1         20.52         13.26        10.98 o                         
  -7  -3   1        382.13        368.51        22.29 o                         
  -6  -3   1       1740.55       1666.61        46.33 o                         
  -5  -3   1        966.08        890.34        22.13 o                         
  -4  -3   1       1796.01       1882.97        56.41 o                         
  -2  -3   1       2082.93       1939.43        41.96 o                         
  -1  -3   1       2992.73       3113.50        61.02 o                         
   0  -3   1       3522.57       3566.90        52.00 o                         
   1  -3   1      15596.61      15607.41       203.03 o                         
   2  -3   1       6120.72       6584.76        93.48 o                         
   3  -3   1        895.86        901.36        22.83 o                         
   4  -3   1        340.15        313.13        18.38 o                         
   5  -3   1       6544.19       7002.72       106.32 o                         
   6  -3   1        107.41         82.76        14.87 o                         
   7  -3   1        392.17        374.90        27.65 o                         
   8  -3   1       1186.56       1246.07        49.40 o                         
   9  -3   1         66.39         63.75        17.97 o                         
  10  -3   1       1628.17       1610.21        63.50 o                         
  11  -3   1        173.73        201.87        29.20 o                         
  12  -3   1        108.45        143.84        27.07 o                         
  13  -3   1        144.36        141.60        27.31 o                         
  14  -3   1         29.62         55.02        27.75 o                         
 -15  -2   1          3.38         19.89        19.56 o                         
 -14  -2   1        278.57        311.03        35.88 o                         
 -13  -2   1          0.32        -14.21        14.50 o                         
 -12  -2   1         50.50         83.02        20.88 o                         
 -11  -2   1        381.06        317.65        30.56 o                         
 -10  -2   1         82.52         80.05        18.70 o                         
  -9  -2   1        388.93        345.05        27.31 o                         
  -8  -2   1       2040.87       1981.19        59.08 o                         
  -7  -2   1        437.76        349.40        23.10 o                         
  -6  -2   1       2008.83       2066.02        54.12 o                         
  -5  -2   1       2225.68       2168.94        52.14 o                         
  -4  -2   1      13584.78      13637.99       224.92 o                         
  -3  -2   1       6289.22       6203.03        86.13 o                         
  -2  -2   1      12648.97      12392.40       197.83 o                         
  -1  -2   1        126.43        141.30         8.81 o                         
   0  -2   1       2626.39       2584.78        37.64 o                         
   1  -2   1      16629.50      16890.53       217.14 o                         
   2  -2   1        334.47        323.01        12.77 o                         
   3  -2   1       8880.83       8422.68       116.75 o                         
   4  -2   1          6.70          4.40         5.16 o                         
   5  -2   1        985.27        903.53        33.08 o                         
   6  -2   1         43.61         61.18        17.45 o                         
   7  -2   1       1060.32        931.70        38.81 o                         
   8  -2   1        118.84        131.27        19.47 o                         
   9  -2   1         13.55          7.99        12.25 o                         
  10  -2   1         53.70         57.38        19.15 o                         
  11  -2   1        129.82        154.47        25.26 o                         
  12  -2   1        155.83        143.96        26.59 o                         
  13  -2   1        253.12        294.79        34.60 o                         
  14  -2   1         79.01        157.91        30.57 o                         
 -15  -1   1          4.62         -4.29        33.22 o                         
 -14  -1   1         18.85         63.10        21.80 o                         
 -13  -1   1         13.76         13.46        16.47 o                         
 -12  -1   1        175.07        244.85        38.42 o                         
 -11  -1   1       1792.92       1630.61        62.24 o                         
 -10  -1   1        121.66        125.83        21.29 o                         
  -9  -1   1       1286.19       1245.59        48.46 o                         
  -8  -1   1         31.71         32.03        21.58 o                         
  -7  -1   1         33.20         22.69        14.54 o                         
  -6  -1   1       4393.36       4282.85        91.36 o                         
  -5  -1   1        598.92        553.45        24.81 o                         
  -4  -1   1        519.26        599.21        48.06 o                         
  -3  -1   1        223.88        180.87        11.81 o                         
  -2  -1   1        634.51        646.33        18.87 o                         
   0  -1   1        281.59        289.54         8.82 o                         
   1  -1   1        616.53        607.82        13.05 o                         
   2  -1   1       4568.79       4507.40        64.05 o                         
   3  -1   1      11069.65      11143.28       149.12 o                         
   4  -1   1      10749.97      11580.12       197.06 o                         
   5  -1   1        460.79        429.24        23.21 o                         
   6  -1   1        152.91        158.80        16.26 o                         
   7  -1   1        100.14        102.89        16.09 o                         
   8  -1   1        221.48        186.57        22.04 o                         
   9  -1   1       2372.45       2326.56        70.05 o                         
  10  -1   1          0.34         -5.13        11.88 o                         
  11  -1   1         53.87         52.40        18.87 o                         
  12  -1   1          2.14          6.02        18.06 o                         
  13  -1   1          0.18        -11.59        15.49 o                         
  14  -1   1          0.01          2.22        18.35 o                         
 -14   0   1        134.64        192.97        31.71 o                         
 -13   0   1         87.01        100.63        23.34 o                         
 -12   0   1          0.75          4.75        15.85 o                         
 -11   0   1        460.31        369.50        39.87 o                         
 -10   0   1         31.25         28.12        16.22 o                         
  -9   0   1        319.56        311.70        28.33 o                         
  -8   0   1          0.28         -3.62        12.48 o                         
  -7   0   1        157.26        154.76        18.06 o                         
  -6   0   1         66.02         64.43        12.39 o                         
  -5   0   1         29.29         31.11         9.82 o                         
  -4   0   1        254.18        261.13        16.07 o                         
  -3   0   1          0.76          3.41         5.57 o                         
  -2   0   1       8650.94       8549.38       141.09 o                         
  -1   0   1        325.54        308.06         9.84 o                         
   1   0   1         66.85         56.59         3.48 o                         
   2   0   1     116821.28     111996.65      1410.92 o                         
   3   0   1       2359.39       2355.49        38.77 o                         
   4   0   1         67.51         70.56        15.00 o                         
   5   0   1        562.11        579.47        24.88 o                         
   6   0   1         88.99         73.19        12.61 o                         
   7   0   1        455.50        369.01        23.92 o                         
   8   0   1        112.41         97.98        17.19 o                         
   9   0   1        162.94        130.16        19.72 o                         
  10   0   1        276.25        280.22        28.47 o                         
  11   0   1        183.77        180.74        26.42 o                         
  12   0   1        268.48        224.80        30.01 o                         
  13   0   1        313.95        297.22        34.50 o                         
  14   0   1         33.13         40.74        20.07 o                         
  15   0   1          6.39          8.74        18.90 o                         
 -14   1   1         14.21         23.92        21.48 o                         
 -13   1   1         10.68          6.92        17.36 o                         
 -12   1   1         20.49         32.12        19.04 o                         
 -11   1   1        114.84        137.97        24.62 o                         
 -10   1   1        967.20        864.23        43.96 o                         
  -9   1   1         40.76         41.81        15.38 o                         
  -8   1   1        452.47        377.37        26.79 o                         
  -7   1   1        704.22        635.84        31.26 o                         
  -6   1   1       1176.52       1129.35        39.62 o                         
  -5   1   1        158.03        163.21        15.96 o                         
  -4   1   1       3735.23       3851.24       110.29 o                         
  -3   1   1       9116.58       9186.46       156.69 o                         
  -2   1   1       6850.60       7317.49       123.78 o                         
  -1   1   1       5684.63       5883.55        97.76 o                         
   0   1   1       1107.32       1043.80        19.80 o                         
   1   1   1        484.06        211.08         8.72 o                         
   3   1   1       5284.00       5385.06        94.73 o                         
   4   1   1       2350.18       2227.83        49.86 o                         
   5   1   1        347.41        379.96        61.23 o                         
   6   1   1          0.18          3.17         7.94 o                         
   7   1   1         96.02         77.98        13.31 o                         
   8   1   1        736.87        636.17        55.10 o                         
   9   1   1        162.05        136.34        20.06 o                         
  10   1   1        180.24        124.91        20.73 o                         
  11   1   1          2.14        -13.06        14.62 o                         
  12   1   1         13.41         16.22        16.50 o                         
  13   1   1          2.81          5.13        15.41 o                         
  14   1   1         43.02         77.90        21.86 o                         
  15   1   1          4.93          7.57        20.99 o                         
 -14   2   1         78.55         80.75        28.46 o                         
 -13   2   1        169.45        238.63        33.75 o                         
 -12   2   1          7.52         -8.70        15.55 o                         
 -11   2   1         14.27         15.76        16.94 o                         
 -10   2   1         75.00         90.44        29.31 o                         
  -9   2   1        464.56        495.78        41.63 o                         
  -8   2   1       1135.06       1073.18        44.98 o                         
  -7   2   1        184.29        179.97        20.40 o                         
  -6   2   1         20.43         14.22         9.19 o                         
  -5   2   1       1519.71       1551.32        45.66 o                         
  -4   2   1          7.39          9.39         7.57 o                         
  -3   2   1       8624.62       8786.59       152.50 o                         
  -2   2   1      10055.09      10210.15       169.33 o                         
  -1   2   1       2322.50       2305.28        35.86 o                         
   0   2   1       1197.68       1029.81        17.82 o                         
   1   2   1       3599.05       3564.23        62.72 o                         
   4   2   1       3232.33       3227.89        51.13 o                         
   5   2   1        431.04        420.72        15.55 o                         
   6   2   1       1878.66       1928.05        51.43 o                         
   7   2   1        368.60        365.18        27.86 o                         
   8   2   1       2482.57       2524.87        68.00 o                         
   9   2   1        409.61        388.18        28.87 o                         
  10   2   1        104.27         76.42        18.58 o                         
  11   2   1        506.73        522.19        37.98 o                         
  12   2   1          0.34         -7.40        14.27 o                         
  13   2   1          4.23         -0.19        14.92 o                         
  14   2   1         53.04         76.07        28.01 o                         
  15   2   1         29.81         44.50        24.11 o                         
 -14   3   1          7.79         30.15        37.04 o                         
 -13   3   1          8.66         -1.46        18.50 o                         
 -12   3   1          0.43          4.48        19.21 o                         
 -11   3   1        967.73        985.26        52.89 o                         
 -10   3   1        254.13        237.52        29.43 o                         
  -9   3   1         21.19         34.54        16.99 o                         
  -8   3   1         50.98         34.06        14.82 o                         
  -7   3   1       1101.17       1002.88        41.50 o                         
  -6   3   1        945.66        939.33        37.79 o                         
  -5   3   1       1858.20       1772.20        50.51 o                         
  -4   3   1        398.35        405.63        21.27 o                         
  -3   3   1       6023.00       6347.33       116.64 o                         
  -2   3   1       9354.34       9235.01       125.69 o                         
  -1   3   1        396.45        412.90        14.59 o                         
   0   3   1       2608.62       2082.49        56.64 o                         
   1   3   1        479.54        425.07        24.21 o                         
   2   3   1        952.78        865.94        17.85 o                         
   3   3   1       3820.80       3874.26        57.88 o                         
   5   3   1        771.62        729.50        20.57 o                         
   6   3   1       3344.27       3499.05        59.05 o                         
   7   3   1        296.13        278.63        23.57 o                         
   8   3   1        397.18        394.67        25.30 o                         
   9   3   1        609.53        681.11        43.09 o                         
  10   3   1        499.64        478.47        39.42 o                         
  11   3   1         18.90         13.52        14.78 o                         
  12   3   1        116.71         91.01        21.92 o                         
  13   3   1         74.84         87.26        22.24 o                         
  14   3   1         52.87         56.51        21.96 o                         
  15   3   1         53.64         97.41        26.69 o                         
 -13   4   1         64.63         45.05        23.05 o                         
 -12   4   1         29.68         24.64        25.72 o                         
 -11   4   1         21.49         18.90        16.99 o                         
 -10   4   1         14.64          3.79        14.26 o                         
  -9   4   1          1.63         -8.75        13.08 o                         
  -8   4   1         34.41         23.54        14.66 o                         
  -7   4   1        494.33        472.14        29.98 o                         
  -6   4   1        369.29        415.65        26.62 o                         
  -5   4   1       1063.81       1147.61        70.49 o                         
  -4   4   1        159.18        127.06        14.98 o                         
  -3   4   1        691.77        695.50        23.04 o                         
  -2   4   1         43.72         37.98         6.59 o                         
  -1   4   1       5150.28       5476.80        79.36 o                         
   0   4   1          0.50         -0.45         1.98 o                         
   1   4   1         20.81         19.53         5.05 o                         
   2   4   1          1.74         -2.93         3.16 o                         
   3   4   1      14665.27      15020.27       197.05 o                         
   4   4   1       1188.55       1209.52        25.94 o                         
   5   4   1        180.04        177.43        13.90 o                         
   6   4   1        216.73        219.59        13.76 o                         
   7   4   1        124.52        198.85        13.65 o                         
   8   4   1         13.11          7.26         7.84 o                         
   9   4   1        170.77        180.62        27.40 o                         
  10   4   1         15.99         11.21        12.17 o                         
  11   4   1         33.83         42.88        15.94 o                         
  12   4   1        107.59        106.34        22.40 o                         
  13   4   1         76.70         77.83        21.83 o                         
  14   4   1        121.53        118.67        24.73 o                         
  15   4   1          2.78        -33.06        33.06 o                         
 -13   5   1        159.10        155.58        30.62 o                         
 -12   5   1         10.17         18.00        17.27 o                         
 -11   5   1         25.51         31.83        19.47 o                         
 -10   5   1         20.08          7.84        16.51 o                         
  -9   5   1        102.67         93.14        22.35 o                         
  -8   5   1         85.14         93.45        20.08 o                         
  -7   5   1        162.05        166.88        21.60 o                         
  -6   5   1        508.10        521.96        30.40 o                         
  -5   5   1        241.85        210.56        20.19 o                         
  -4   5   1       1532.81       1402.02        36.10 o                         
  -3   5   1        187.79        191.07        12.96 o                         
  -2   5   1         47.50         44.15         7.63 o                         
  -1   5   1       5721.17       5571.39        82.57 o                         
   1   5   1        369.28        369.22        12.96 o                         
   2   5   1         40.19         37.41         5.24 o                         
   3   5   1      13899.97      14824.30       195.54 o                         
   4   5   1        502.54        570.55        17.75 o                         
   5   5   1       3301.10       3367.36        56.50 o                         
   6   5   1         21.98         13.84        10.41 o                         
   7   5   1       2828.59       2807.45        60.04 o                         
   8   5   1         21.12         23.48         8.71 o                         
   9   5   1        368.12        388.96        33.14 o                         
  10   5   1        759.42        648.83        34.90 o                         
  11   5   1        291.27        260.15        26.36 o                         
  12   5   1        137.68        146.96        24.57 o                         
  13   5   1        107.48        129.75        24.12 o                         
  14   5   1         20.05         22.35        30.46 o                         
  15   5   1         24.66         47.14        43.32 o                         
 -13   6   1          0.25          3.52        30.77 o                         
 -12   6   1         53.23         41.84        21.55 o                         
 -11   6   1          7.28         15.17        17.98 o                         
 -10   6   1         29.29         10.08        19.75 o                         
  -9   6   1          1.49          7.88        16.55 o                         
  -8   6   1         31.90         50.41        18.28 o                         
  -7   6   1        226.19        201.77        25.09 o                         
  -6   6   1        886.84        803.56        51.81 o                         
  -5   6   1        331.61        308.12        18.05 o                         
  -4   6   1        131.77        155.68        23.34 o                         
  -3   6   1        792.55        764.70        24.55 o                         
  -2   6   1       3314.68       3518.53        60.54 o                         
  -1   6   1        943.39        965.65        24.64 o                         
   0   6   1        465.32        402.89        34.59 o                         
   1   6   1        129.69        111.77         8.45 o                         
   2   6   1         73.27         48.76         7.13 o                         
   3   6   1        905.91        809.79        28.44 o                         
   4   6   1       9142.78       9775.16       135.58 o                         
   5   6   1        792.90        894.55        33.74 o                         
   6   6   1       1147.95       1055.74        26.63 o                         
   7   6   1         19.74         16.28         8.79 o                         
   8   6   1       2940.07       2868.85        56.48 o                         
   9   6   1        105.36        106.18        15.03 o                         
  10   6   1          8.84         18.37        15.61 o                         
  11   6   1        169.90        205.70        24.25 o                         
  12   6   1         16.18         26.33        27.09 o                         
  15   6   1          5.24        -10.10        25.26 o                         
 -12   7   1          4.17        -17.55        28.93 o                         
 -11   7   1          0.42         -2.40        18.44 o                         
 -10   7   1        237.32        299.99        35.63 o                         
  -9   7   1          2.77        -10.75        14.38 o                         
  -8   7   1          0.01          8.95        14.67 o                         
  -7   7   1        274.84        272.75        29.28 o                         
  -6   7   1         84.62        125.97        19.83 o                         
  -5   7   1        102.10        119.90        14.63 o                         
  -4   7   1        253.57        204.02        15.95 o                         
  -3   7   1         19.71          7.67         7.37 o                         
  -2   7   1        249.01        243.67        15.11 o                         
  -1   7   1         63.18         86.95        19.13 o                         
   0   7   1      17038.16      18101.30       242.12 o                         
   1   7   1       3514.70       3587.98       149.71 o                         
   2   7   1          1.65         -1.11         4.56 o                         
   3   7   1        303.24        311.54        20.55 o                         
   4   7   1       3966.55       4130.60        88.86 o                         
   5   7   1       2054.64       1921.16       131.79 o                         
   6   7   1        494.95        427.79        17.88 o                         
   7   7   1        369.99        343.82        17.20 o                         
   8   7   1         34.85          9.15        25.05 o                         
   9   7   1        588.00        601.85        39.47 o                         
  10   7   1        873.16        784.01        61.53 o                         
  11   7   1        110.77         62.60        26.94 o                         
  12   7   1          7.19         13.47        24.34 o                         
  13   7   1        210.93        257.61        50.51 o                         
  14   7   1        113.64         84.03        30.31 o                         
  15   7   1         11.05        -17.45        21.58 o                         
 -12   8   1          6.02         45.16        33.52 o                         
 -11   8   1         44.17         46.78        22.95 o                         
 -10   8   1          7.71          0.37        16.40 o                         
  -9   8   1          0.92         14.19        18.35 o                         
  -8   8   1        460.68        493.37        39.93 o                         
  -7   8   1        131.31        127.80        24.72 o                         
  -6   8   1        147.23        185.28        24.65 o                         
  -5   8   1          1.79          4.47         9.47 o                         
  -4   8   1         39.97         48.35        10.92 o                         
  -3   8   1         68.14         61.54        10.94 o                         
  -2   8   1       3381.12       3504.27        63.91 o                         
  -1   8   1        313.59        341.60        24.95 o                         
   0   8   1       1664.61       1667.06        36.77 o                         
   1   8   1        291.21        243.75        19.39 o                         
   2   8   1       1132.57       1115.69        27.21 o                         
   3   8   1        517.89        533.34        27.24 o                         
   4   8   1        111.40        133.64        18.98 o                         
   5   8   1       3047.71       3105.22       195.01 o                         
   6   8   1          4.97         12.24         6.96 o                         
   7   8   1         98.69        115.76        17.39 o                         
   8   8   1        443.10        404.01        33.14 o                         
   9   8   1          0.08        -14.01        14.01 o                         
  10   8   1        506.50        530.23        51.12 o                         
  11   8   1          0.07        -12.86        13.32 o                         
  12   8   1        406.20        277.51        41.94 o                         
  13   8   1        151.49         91.38        29.24 o                         
  14   8   1          1.11         -0.15        17.76 o                         
  15   8   1         13.16          9.49        27.09 o                         
 -11   9   1          1.06        -16.27        21.20 o                         
 -10   9   1          6.37         11.55        21.43 o                         
  -9   9   1         66.78         74.96        35.44 o                         
  -8   9   1        290.07        351.08        36.20 o                         
  -7   9   1         15.02          4.42        15.92 o                         
  -6   9   1        652.95        613.76        37.16 o                         
  -5   9   1         68.92         66.17        16.45 o                         
  -4   9   1        443.23        457.66        23.50 o                         
  -3   9   1         37.27         44.81        11.09 o                         
  -2   9   1        371.33        366.40        35.58 o                         
  -1   9   1         92.09         87.32        10.97 o                         
   0   9   1         22.00         20.14         7.40 o                         
   1   9   1        124.83        151.34        15.99 o                         
   2   9   1       4188.63       4721.31        76.92 o                         
   3   9   1       1677.47       1973.86        57.34 o                         
   4   9   1        523.74        555.98        35.97 o                         
   5   9   1         97.36         99.13        16.42 o                         
   6   9   1         32.19         48.06        14.75 o                         
   7   9   1          0.01         -9.71         9.71 o                         
   8   9   1          8.74         -7.36        12.26 o                         
   9   9   1         66.46         50.39        17.38 o                         
  10   9   1        763.26        868.81        69.49 o                         
  11   9   1         70.46         60.00        30.00 o                         
  12   9   1          1.85        -13.62        20.36 o                         
  13   9   1         45.45         60.16        28.47 o                         
  14   9   1        192.38        179.24        44.39 o                         
  15   9   1          0.01        158.73        48.06 o                         
 -11  10   1         28.24         34.29        30.15 o                         
 -10  10   1          1.18         11.57        19.67 o                         
  -9  10   1          9.03         16.57        18.31 o                         
  -8  10   1          7.66         37.95        19.17 o                         
  -7  10   1        341.25        380.68        45.84 o                         
  -6  10   1        194.49        234.28        27.19 o                         
  -5  10   1        120.92        132.08        20.88 o                         
  -4  10   1        403.64        444.41        24.73 o                         
  -3  10   1         15.80         19.94         9.79 o                         
  -2  10   1         38.13         43.09        10.41 o                         
  -1  10   1         13.85          0.92        12.63 o                         
   0  10   1        907.47        925.39        27.81 o                         
   1  10   1         10.07         19.13         7.19 o                         
   2  10   1        377.09        387.74        21.36 o                         
   3  10   1        239.46        271.22        23.96 o                         
   4  10   1         43.19         68.25        15.15 o                         
   5  10   1          0.61          2.18        15.61 o                         
   6  10   1       1153.55       1248.57        47.29 o                         
   7  10   1         34.82         21.35        14.60 o                         
   8  10   1       1224.31       1313.27        51.67 o                         
   9  10   1         49.14         44.62        18.72 o                         
  10  10   1        269.53        213.87        26.48 o                         
  11  10   1        100.19         89.39        32.30 o                         
  12  10   1        141.73        147.40        39.80 o                         
  13  10   1          3.33          1.53        25.10 o                         
  14  10   1          1.03         46.69        29.08 o                         
  15  10   1         26.71         42.25        37.35 o                         
 -10  11   1          4.58          1.26        24.57 o                         
  -9  11   1         70.87        110.83        27.78 o                         
  -8  11   1        269.70        317.34        37.66 o                         
  -7  11   1         55.17         80.07        21.68 o                         
  -6  11   1         85.21         71.15        19.62 o                         
  -5  11   1         63.42         65.59        18.72 o                         
  -4  11   1         82.36         79.39        15.02 o                         
  -3  11   1        530.47        536.96        25.85 o                         
  -2  11   1         91.31         69.05        12.33 o                         
  -1  11   1         31.62         27.80         9.18 o                         
   0  11   1         26.63         34.24         9.39 o                         
   1  11   1       1385.39       1381.98        35.76 o                         
   2  11   1        780.41        684.99        54.34 o                         
   3  11   1         36.88         15.15        13.24 o                         
   4  11   1          0.01          1.17        10.38 o                         
   5  11   1        460.93        532.74       105.23 o                         
   6  11   1        435.74        407.91        51.05 o                         
   7  11   1        388.22        483.37        56.33 o                         
   8  11   1       1113.00        977.14        45.01 o                         
   9  11   1        652.60        674.62        39.28 o                         
  10  11   1         21.38         33.65        18.73 o                         
  11  11   1        188.90        246.29        49.59 o                         
  12  11   1         69.91         73.32        32.60 o                         
  13  11   1         25.06         37.20        29.39 o                         
  14  11   1          0.33        -12.09        21.74 o                         
  15  11   1         48.54         68.12        38.88 o                         
 -10  12   1         16.49         51.12        33.98 o                         
  -9  12   1         41.22         83.20        27.96 o                         
  -8  12   1         25.51         28.04        19.41 o                         
  -7  12   1          4.46         18.72        19.32 o                         
  -6  12   1         18.90         17.25        16.53 o                         
  -5  12   1         15.74         -7.23        13.68 o                         
  -4  12   1        170.15        175.72        20.62 o                         
  -3  12   1         76.00         87.51        15.80 o                         
  -2  12   1        219.18        223.58        23.55 o                         
  -1  12   1          1.16         11.22         9.19 o                         
   0  12   1        290.44        320.18        19.50 o                         
   1  12   1        379.49        399.69        30.47 o                         
   2  12   1          2.46          2.48        15.08 o                         
   3  12   1        566.89        606.68        36.37 o                         
   4  12   1          5.65          9.56        20.59 o                         
   5  12   1          1.05        -19.04        31.30 o                         
   6  12   1          5.97         -7.10        13.70 o                         
   7  12   1        188.26        173.93        27.34 o                         
   8  12   1          7.47         23.27        16.76 o                         
   9  12   1          3.65        -12.10        12.17 o                         
  10  12   1        299.28        398.31        55.79 o                         
  11  12   1          1.24         -3.52        22.65 o                         
  12  12   1          1.95         -0.77        24.34 o                         
  13  12   1        156.25        106.54        27.40 o                         
  14  12   1         26.56         21.28        31.69 o                         
  15  12   1          1.69        -22.19        38.88 o                         
  -9  13   1          0.61         -5.05        39.95 o                         
  -8  13   1         16.26         -4.19        36.66 o                         
  -7  13   1        107.30        126.13        26.39 o                         
  -6  13   1         14.87         31.51        18.40 o                         
  -5  13   1          4.05          8.14        14.94 o                         
  -4  13   1         60.51         63.41        22.09 o                         
  -3  13   1         10.73         16.97        12.03 o                         
  -2  13   1        112.94        127.60        17.54 o                         
  -1  13   1         10.34         22.49        15.71 o                         
   0  13   1        251.18        253.39        27.60 o                         
   1  13   1       1329.39       1389.35        55.12 o                         
   2  13   1          0.02          2.02        12.21 o                         
   3  13   1        401.32        424.65        73.24 o                         
   4  13   1          0.99         -0.01        25.49 o                         
   5  13   1          5.95         12.06        16.68 o                         
   6  13   1        183.47        174.70        27.27 o                         
   7  13   1        232.35        220.25        33.08 o                         
   8  13   1        438.95        464.40        40.30 o                         
   9  13   1          0.04         -2.23        17.54 o                         
  10  13   1          2.12        -16.45        16.45 o                         
  11  13   1        142.92        133.02        37.04 o                         
  12  13   1         15.95         31.84        30.46 o                         
  13  13   1          0.00         13.93        27.25 o                         
  14  13   1          7.42          4.29        30.77 o                         
  -8  14   1         25.95         55.26        36.12 o                         
  -7  14   1         11.77        -25.26        25.26 o                         
  -6  14   1        175.29        223.33        41.02 o                         
  -5  14   1         25.20         71.64        30.00 o                         
  -4  14   1        116.17        120.45        24.50 o                         
  -3  14   1        199.16        171.36        40.95 o                         
  -2  14   1         26.44         28.67        15.81 o                         
  -1  14   1        192.21        203.85        48.22 o                         
   0  14   1        250.82        219.93        60.92 o                         
   1  14   1        205.07        160.77        35.51 o                         
   2  14   1        168.53        152.98        25.35 o                         
   3  14   1         61.71         72.95        21.64 o                         
   4  14   1         60.33         60.86        22.20 o                         
   5  14   1        116.69        119.83        26.17 o                         
   6  14   1         66.78         79.68        23.75 o                         
   7  14   1          6.58         -4.69        23.50 o                         
   8  14   1          6.68         21.12        29.24 o                         
   9  14   1         80.80        108.65        31.00 o                         
  10  14   1          0.02          4.14        18.35 o                         
  11  14   1         67.18        101.64        37.50 o                         
  12  14   1         43.58        124.90        39.19 o                         
  13  14   1         29.02         48.83        29.08 o                         
  14  14   1          0.78         39.19        39.64 o                         
  -7  15   1         12.29        -35.36        35.36 o                         
  -3  15   1        101.07         86.64        31.69 o                         
  -2  15   1         13.13         15.06        16.23 o                         
  -1  15   1          5.48          7.67        14.46 o                         
   0  15   1        272.30        227.24        65.82 o                         
   1  15   1        160.86        141.28        23.69 o                         
   2  15   1         75.08         57.77        25.95 o                         
   3  15   1       2430.62       2467.19       179.55 o                         
   4  15   1        441.47        460.40        37.78 o                         
   5  15   1          4.16        -11.40        16.33 o                         
   6  15   1         38.69         46.77        21.23 o                         
   7  15   1        299.26        370.39        94.37 o                         
   8  15   1          8.22         13.89        19.16 o                         
   9  15   1         15.28         37.60        33.90 o                         
  10  15   1          1.07         -0.58        22.39 o                         
  11  15   1         17.05         12.55        25.87 o                         
  12  15   1         13.96         11.02        27.71 o                         
  13  15   1         63.04        318.08        63.06 o                         
  14  15   1          3.80         39.49        39.80 o                         
  -3  16   1         55.18         34.75        28.16 o                         
  -2  16   1         18.46         28.78        28.62 o                         
  -1  16   1         24.75         39.95        34.75 o                         
   0  16   1         66.47         19.29        26.17 o                         
   1  16   1         36.70         15.15        33.37 o                         
   2  16   1          0.89         -0.80        14.75 o                         
   3  16   1         58.95         61.13        21.39 o                         
   4  16   1        295.73        247.65        34.25 o                         
   5  16   1         97.27        176.25        32.40 o                         
   6  16   1          8.30        -22.82        51.35 o                         
   7  16   1         12.38         16.03        21.70 o                         
   8  16   1          0.46          2.50        20.99 o                         
   9  16   1         28.17         52.97        26.07 o                         
  10  16   1          5.26        -22.80        22.80 o                         
  11  16   1          0.16         -9.07        22.90 o                         
  12  16   1          6.44         42.40        31.84 o                         
  13  16   1         11.93         13.47        30.92 o                         
  -2  17   1         61.58         34.75        24.64 o                         
  -1  17   1          6.13         19.13        27.86 o                         
   0  17   1         15.47         18.06        26.02 o                         
   1  17   1         11.26         15.92        30.00 o                         
   2  17   1          7.92          8.72        30.77 o                         
   3  17   1         14.13         -9.18        39.49 o                         
   4  17   1          5.34         -8.42        33.22 o                         
   5  17   1         96.22         78.83        51.43 o                         
   6  17   1         13.95         -3.83        40.87 o                         
   7  17   1          6.29        -21.74        48.37 o                         
   8  17   1         23.78         43.08        27.47 o                         
   9  17   1         45.44         72.36        29.04 o                         
  10  17   1         13.40         27.99        27.65 o                         
  11  17   1         23.03         21.96        61.84 o                         
  12  17   1          3.31         26.79        33.52 o                         
  -2  18   1         13.43         17.76        22.19 o                         
  -1  18   1        119.39         35.97        23.27 o                         
   0  18   1        287.39       4213.50       177.71 o                         
   1  18   1         29.87         51.28        32.14 o                         
   2  18   1         41.48         61.53        37.50 o                         
   3  18   1         11.18         18.06        36.74 o                         
   4  18   1          1.00          2.60        38.27 o                         
   5  18   1         30.98         39.80        46.53 o                         
   6  18   1          0.05        -16.68        47.91 o                         
   7  18   1          0.01         35.66        56.18 o                         
   8  18   1          2.71        -15.77        52.81 o                         
   9  18   1          0.03        -59.70        59.70 o                         
  10  18   1         11.32         80.05        71.02 o                         
  11  18   1        146.74        252.10        83.88 o                         
  -2  19   1         44.47         40.72        30.77 o                         
  -1  19   1          4.30         31.38        31.23 o                         
   0  19   1         11.17         10.87        29.85 o                         
   1  19   1          9.25         -3.67        35.51 o                         
   2  19   1          0.16         38.11        42.25 o                         
   3  19   1          2.56        -34.13        36.89 o                         
   4  19   1        105.22         57.55        42.86 o                         
   5  19   1          6.29         10.26        43.93 o                         
   6  19   1          1.88         -4.44        49.13 o                         
   7  19   1         42.32        -50.36        53.11 o                         
   8  19   1         72.71         43.32        70.87 o                         
   9  19   1         13.12         46.07        70.11 o                         
  10  19   1         17.65         12.25        69.80 o                         
   0  20   1         12.23         -1.99        32.76 o                         
   1  20   1          9.83          9.64        38.73 o                         
   2  20   1          2.44         26.17        49.13 o                         
   3  20   1         11.17         31.84        53.42 o                         
   4  20   1          1.88         17.30        42.86 o                         
   5  20   1          1.75        -18.67        49.29 o                         
   6  20   1         74.89         47.60        61.53 o                         
   7  20   1          7.72        -29.24        58.78 o                         
  -6 -20   2         27.43         -2.91        48.98 o                         
  -5 -20   2         16.36         -7.35        52.81 o                         
  -4 -20   2         55.65         39.03        47.76 o                         
  -3 -20   2         36.95         61.99        44.70 o                         
  -2 -20   2          9.81         41.94        43.17 o                         
  -1 -20   2          4.27         16.38        40.87 o                         
 -10 -19   2         12.18         33.06        37.65 o                         
  -9 -19   2          5.21        -17.65        33.98 o                         
  -8 -19   2         86.28         91.04        33.61 o                         
  -7 -19   2         12.25         28.63        25.87 o                         
  -6 -19   2          6.10          0.01        21.49 o                         
  -5 -19   2         22.44         26.64        24.08 o                         
  -4 -19   2         36.60         37.85        22.52 o                         
  -3 -19   2          0.90          9.40        18.52 o                         
  -2 -19   2          2.46         -8.03        17.76 o                         
  -1 -19   2         16.69         35.66        34.90 o                         
   0 -19   2          6.52         52.81        39.49 o                         
   1 -19   2          9.41         46.53        39.34 o                         
   2 -19   2          3.31         42.55        31.99 o                         
   3 -19   2         48.14         20.97        28.78 o                         
 -11 -18   2          3.65        -17.30        34.29 o                         
 -10 -18   2          8.61         26.25        24.63 o                         
  -9 -18   2         11.92        -22.41        22.41 o                         
  -8 -18   2          8.38        -20.04        20.04 o                         
  -7 -18   2         51.83         21.03        23.45 o                         
  -6 -18   2         35.29         25.29        23.38 o                         
  -5 -18   2         10.92         26.68        24.45 o                         
  -4 -18   2          3.18        -16.12        16.12 o                         
  -3 -18   2         29.48         25.95        21.51 o                         
  -2 -18   2          0.29          8.88        17.71 o                         
  -1 -18   2          2.08        -10.64        16.68 o                         
   0 -18   2        131.30        136.53        71.10 o                         
   1 -18   2         81.97         70.67        20.89 o                         
   2 -18   2         30.77         56.51        20.99 o                         
   3 -18   2          4.00         76.07        33.67 o                         
 -12 -17   2          6.75         27.71        37.20 o                         
 -11 -17   2         53.16         90.00        43.01 o                         
 -10 -17   2         14.31         58.83        30.57 o                         
  -9 -17   2          1.99         31.30        24.42 o                         
  -8 -17   2         14.80         23.73        23.03 o                         
  -7 -17   2         57.86         80.57        28.85 o                         
  -6 -17   2         20.30          6.87        40.64 o                         
  -5 -17   2         26.16          4.14        22.45 o                         
  -4 -17   2          9.40          3.97        18.57 o                         
  -3 -17   2         35.33         26.48        19.96 o                         
  -2 -17   2         23.22         18.56        18.59 o                         
  -1 -17   2        192.94        171.43        37.27 o                         
   0 -17   2         28.63         40.03        20.40 o                         
   1 -17   2        104.17         87.52        25.32 o                         
   2 -17   2         76.38         60.15        21.18 o                         
   3 -17   2         12.49         21.04        37.88 o                         
   4 -17   2         41.79         61.69        32.14 o                         
   5 -17   2          7.79          1.84        24.95 o                         
 -12 -16   2          4.43         -3.98        31.69 o                         
 -11 -16   2        127.08        175.11        49.13 o                         
 -10 -16   2          7.47          2.41        29.70 o                         
  -9 -16   2         27.51         32.43        26.28 o                         
  -8 -16   2          0.13        -19.76        19.76 o                         
  -7 -16   2         16.64          9.37        26.40 o                         
  -6 -16   2          0.12        -15.94        32.68 o                         
  -5 -16   2        315.02        326.38        39.05 o                         
  -4 -16   2         16.85         27.71        25.72 o                         
  -3 -16   2         14.49         -0.19        17.94 o                         
  -2 -16   2          5.00         28.56        33.06 o                         
  -1 -16   2         43.27         49.59        21.26 o                         
   0 -16   2         10.89         26.48        35.51 o                         
   1 -16   2         27.60         45.47        29.39 o                         
   2 -16   2        155.99        163.45        29.85 o                         
   3 -16   2         24.01         18.06        19.86 o                         
   4 -16   2          8.21         59.23        20.98 o                         
   5 -16   2         16.12          2.91        26.02 o                         
   6 -16   2          0.49        -21.28        21.28 o                         
   7 -16   2         12.23         11.48        29.08 o                         
 -13 -15   2          0.53         10.87        39.03 o                         
 -12 -15   2          3.97         12.70        27.09 o                         
 -11 -15   2         13.89         18.22        28.32 o                         
 -10 -15   2         13.52         12.70        26.02 o                         
  -9 -15   2          0.86         -1.91        22.75 o                         
  -8 -15   2         15.76         48.85        25.79 o                         
  -7 -15   2        191.47        209.26        34.64 o                         
  -6 -15   2          6.30          9.64        17.55 o                         
  -5 -15   2          7.55         41.11        33.22 o                         
  -4 -15   2         46.68         22.37        19.45 o                         
  -3 -15   2         67.79         98.49        28.62 o                         
  -2 -15   2         13.53         11.91        24.80 o                         
  -1 -15   2         98.47         84.71        23.09 o                         
   0 -15   2         37.91         56.54        37.04 o                         
   1 -15   2          8.90         23.30        34.67 o                         
   2 -15   2         39.90         94.70        37.50 o                         
   3 -15   2          1.56          8.28        18.38 o                         
   4 -15   2          0.05          1.35        18.75 o                         
   5 -15   2          3.45         -1.38        21.58 o                         
   6 -15   2          3.76         39.19        26.33 o                         
   7 -15   2         24.04         10.71        26.02 o                         
   8 -15   2         47.70        101.02        44.08 o                         
 -13 -14   2        136.58        141.43        50.82 o                         
 -12 -14   2          1.57        -18.98        18.98 o                         
 -11 -14   2          4.28          5.51        23.88 o                         
 -10 -14   2         28.60         17.60        27.86 o                         
  -9 -14   2         27.30         20.50        22.62 o                         
  -8 -14   2          8.28         15.20        21.79 o                         
  -7 -14   2         81.90        113.30        35.82 o                         
  -6 -14   2         68.54         65.26        24.31 o                         
  -5 -14   2        104.22        139.29        47.53 o                         
  -4 -14   2          0.06          5.68        17.80 o                         
  -3 -14   2        251.38        271.87        33.12 o                         
  -2 -14   2         15.55         27.67        39.11 o                         
  -1 -14   2         17.17         47.20        30.77 o                         
   0 -14   2        109.93        150.45        27.46 o                         
   1 -14   2        137.33        178.37        28.64 o                         
   2 -14   2         11.59          6.24        15.83 o                         
   3 -14   2        259.15        279.24        33.93 o                         
   4 -14   2         15.21         20.40        18.61 o                         
   5 -14   2        102.86        186.90        43.47 o                         
   6 -14   2         21.80         43.12        20.65 o                         
   7 -14   2         44.35         45.02        19.68 o                         
   8 -14   2         66.81         81.43        36.43 o                         
   9 -14   2         50.73         96.41        51.97 o                         
 -13 -13   2          0.03          9.95        32.45 o                         
 -12 -13   2          3.67         -2.76        23.42 o                         
 -11 -13   2          6.71        -20.51        20.51 o                         
 -10 -13   2          7.17         26.02        23.27 o                         
  -9 -13   2          0.19          3.69        19.18 o                         
  -8 -13   2        102.17        136.81        27.54 o                         
  -7 -13   2        196.56        201.12        33.12 o                         
  -6 -13   2        600.58        703.51       101.33 o                         
  -5 -13   2        827.50        760.55        45.74 o                         
  -4 -13   2          6.68          2.02        15.80 o                         
  -3 -13   2        600.14        597.53        43.55 o                         
  -2 -13   2        655.20        681.46        41.33 o                         
  -1 -13   2        226.65        244.43        29.56 o                         
   0 -13   2          3.68          0.41        14.24 o                         
   1 -13   2        323.41        327.68        82.27 o                         
   2 -13   2          3.76          7.59        14.50 o                         
   3 -13   2        205.07        265.71        63.14 o                         
   4 -13   2          0.48         13.20        23.35 o                         
   5 -13   2          1.58         38.95        15.37 o                         
   6 -13   2         38.14         52.32        18.45 o                         
   7 -13   2        109.71        118.28        25.71 o                         
   8 -13   2         29.76         51.10        21.10 o                         
   9 -13   2          9.28        -19.17        19.17 o                         
 -14 -12   2         22.74         39.19        41.02 o                         
 -13 -12   2        169.04        227.15        51.58 o                         
 -12 -12   2          0.35         -5.82        23.57 o                         
 -11 -12   2         59.36         35.51        28.16 o                         
 -10 -12   2          8.85        -13.16        20.05 o                         
  -9 -12   2         24.28         47.99        20.15 o                         
  -8 -12   2         37.47         63.66        27.93 o                         
  -7 -12   2         59.22         78.38        48.29 o                         
  -6 -12   2        254.78        327.17        76.30 o                         
  -5 -12   2        165.32        206.58        29.13 o                         
  -4 -12   2         15.18         27.29        16.25 o                         
  -3 -12   2       1122.92       1118.01        67.12 o                         
  -2 -12   2        748.00        721.62        74.24 o                         
  -1 -12   2          0.05          7.51        12.45 o                         
   0 -12   2        548.20        465.91        58.93 o                         
   1 -12   2        413.08        386.20        32.68 o                         
   2 -12   2        636.56        631.11        28.16 o                         
   3 -12   2         65.29         43.99        13.40 o                         
   4 -12   2        379.59        407.53        26.76 o                         
   5 -12   2        126.14        184.86        27.87 o                         
   6 -12   2          0.12          7.17        15.06 o                         
   7 -12   2        162.45        180.46        29.27 o                         
   8 -12   2        187.30        260.17        34.67 o                         
   9 -12   2         40.61         54.44        25.15 o                         
  10 -12   2          6.14         10.73        22.77 o                         
 -14 -11   2         12.43        -23.27        34.29 o                         
 -13 -11   2          0.55         -1.84        16.84 o                         
 -12 -11   2          0.78         -0.15        23.42 o                         
 -11 -11   2          9.31          2.30        23.11 o                         
 -10 -11   2          2.45         -7.65        19.44 o                         
  -9 -11   2        447.28        491.45        50.74 o                         
  -8 -11   2         35.82         66.79        20.64 o                         
  -7 -11   2        206.69        201.78        27.88 o                         
  -6 -11   2         97.95        106.26        22.08 o                         
  -5 -11   2        266.41        299.35        71.33 o                         
  -4 -11   2        156.66        193.23        24.89 o                         
  -3 -11   2        213.53        204.28        24.90 o                         
  -2 -11   2        425.04        452.51        32.06 o                         
  -1 -11   2       1200.42       1133.14        46.02 o                         
   0 -11   2        208.22        168.03        21.59 o                         
   1 -11   2         33.87         31.78        10.36 o                         
   2 -11   2        368.98        431.08        52.27 o                         
   3 -11   2         29.95         30.29        11.53 o                         
   4 -11   2         15.94         12.23        13.60 o                         
   5 -11   2        567.64        632.89        67.41 o                         
   6 -11   2        212.01        197.15        26.79 o                         
   7 -11   2        238.36        269.74        31.53 o                         
   8 -11   2        156.27        191.86        30.79 o                         
   9 -11   2         94.09        109.00        27.43 o                         
  10 -11   2         51.43         93.74        29.14 o                         
  11 -11   2          0.11          7.81        33.37 o                         
 -14 -10   2         31.85         49.13        38.27 o                         
 -13 -10   2        223.53        228.99        53.11 o                         
 -12 -10   2        426.53        451.86        62.30 o                         
 -11 -10   2          1.47         -5.05        22.04 o                         
 -10 -10   2          2.47         -4.44        17.91 o                         
  -9 -10   2        111.85        118.78        36.28 o                         
  -8 -10   2        862.43        800.38        42.21 o                         
  -7 -10   2        121.23        133.96        25.56 o                         
  -6 -10   2         23.56         27.03        14.55 o                         
  -5 -10   2        347.96        400.35        37.27 o                         
  -4 -10   2        862.17        905.98        65.67 o                         
  -3 -10   2       1240.24       1306.58        48.60 o                         
  -2 -10   2        279.73        288.13        25.24 o                         
  -1 -10   2        568.66        553.20        31.85 o                         
   0 -10   2          9.56          9.55         6.97 o                         
   1 -10   2         29.63         28.80         8.88 o                         
   2 -10   2         48.33         11.18        17.24 o                         
   3 -10   2         48.67         45.57        14.85 o                         
   4 -10   2         97.88        107.15        15.59 o                         
   5 -10   2         33.63         36.26        12.96 o                         
   6 -10   2       1607.56       1561.55        59.22 o                         
   7 -10   2        133.94        152.81        25.85 o                         
   8 -10   2          0.61          1.01        14.71 o                         
   9 -10   2         26.23          4.66        35.21 o                         
  10 -10   2         36.60         30.61        35.36 o                         
  11 -10   2          0.49          8.14        24.12 o                         
 -14  -9   2        132.07        179.55        49.75 o                         
 -13  -9   2          3.45          2.30        23.73 o                         
 -12  -9   2        156.91        105.31        38.11 o                         
 -11  -9   2          8.31          4.90        23.27 o                         
 -10  -9   2        155.67        174.96        41.18 o                         
  -9  -9   2        666.53        633.85        58.17 o                         
  -8  -9   2        291.84        355.12        46.23 o                         
  -7  -9   2        299.44        322.38        29.70 o                         
  -6  -9   2       2412.06       2650.99        73.35 o                         
  -5  -9   2        251.28        249.44        23.30 o                         
  -4  -9   2       6055.44       6438.44       134.34 o                         
  -3  -9   2        626.36        556.74        43.70 o                         
  -2  -9   2       8292.40       8437.34       181.00 o                         
  -1  -9   2       4270.66       4459.51        73.15 o                         
   0  -9   2       1614.88       1756.22        39.56 o                         
   1  -9   2        184.20        182.94        14.21 o                         
   2  -9   2        470.48        452.81        28.34 o                         
   3  -9   2         11.81         21.34         8.33 o                         
   4  -9   2        735.51        707.05        28.60 o                         
   5  -9   2         91.28         88.64        15.15 o                         
   6  -9   2        253.97        255.74        22.27 o                         
   7  -9   2        126.28        138.89        23.74 o                         
   8  -9   2         14.80         14.02        20.13 o                         
   9  -9   2        128.45        124.72        26.47 o                         
  10  -9   2         27.01         16.96        20.43 o                         
  11  -9   2         40.49         89.86        27.24 o                         
  12  -9   2         44.29         53.42        34.29 o                         
 -14  -8   2          0.61          7.04        25.56 o                         
 -13  -8   2         37.96         31.53        27.55 o                         
 -12  -8   2        258.76        302.46        52.96 o                         
 -11  -8   2          3.18          3.21        23.27 o                         
 -10  -8   2        170.57        250.73        46.84 o                         
  -9  -8   2        598.41        472.06        53.73 o                         
  -8  -8   2        137.16        178.46        26.94 o                         
  -7  -8   2         32.60         21.86        11.03 o                         
  -6  -8   2        144.26        159.22        20.48 o                         
  -5  -8   2        666.93        738.23        57.55 o                         
  -4  -8   2        194.77        193.48        20.60 o                         
  -3  -8   2       3928.72       4164.46        91.97 o                         
  -2  -8   2          5.11         -8.47         8.47 o                         
  -1  -8   2         21.76         22.33         7.36 o                         
   0  -8   2       1664.44       1707.73        36.95 o                         
   1  -8   2        163.54        164.55        13.14 o                         
   2  -8   2       2006.69       2050.64        93.55 o                         
   3  -8   2         62.65         50.43        10.14 o                         
   4  -8   2          0.19          1.15         7.95 o                         
   5  -8   2         25.06         21.85        10.47 o                         
   6  -8   2        142.46        151.11        17.97 o                         
   7  -8   2       1474.23       1440.28        56.67 o                         
   8  -8   2        153.59        111.90        24.30 o                         
   9  -8   2        101.06        118.88        25.16 o                         
  10  -8   2         37.49         40.25        21.69 o                         
  11  -8   2          5.03         -1.76        17.68 o                         
  12  -8   2         42.87         69.40        49.44 o                         
 -14  -7   2         93.74         76.69        37.20 o                         
 -13  -7   2         76.54         50.67        29.08 o                         
 -12  -7   2        128.84        109.90        35.36 o                         
 -11  -7   2          2.15          4.75        18.52 o                         
 -10  -7   2        147.75        169.14        37.96 o                         
  -9  -7   2          0.09          4.44        16.38 o                         
  -8  -7   2         31.63         31.74        13.30 o                         
  -7  -7   2        185.15        213.32        21.47 o                         
  -6  -7   2       1311.55       1273.16        36.09 o                         
  -5  -7   2        599.82        672.14        30.53 o                         
  -4  -7   2        412.36        445.22        30.08 o                         
  -3  -7   2       9580.43      10509.54       191.28 o                         
  -2  -7   2         11.50         18.66        10.39 o                         
  -1  -7   2        504.83        605.52        28.34 o                         
   0  -7   2        104.35        110.61        10.07 o                         
   1  -7   2       3528.50       3867.51        65.87 o                         
   2  -7   2         21.20         21.33         7.67 o                         
   3  -7   2       3956.15       4118.41        72.21 o                         
   4  -7   2         88.58         82.64        12.99 o                         
   5  -7   2        179.32        150.92        16.02 o                         
   6  -7   2        311.55        337.65        21.85 o                         
   7  -7   2        217.10        185.78        24.73 o                         
   8  -7   2          3.27         11.38        14.44 o                         
   9  -7   2        214.76        194.77        29.35 o                         
  10  -7   2        185.35        168.10        28.72 o                         
  11  -7   2         15.96         40.53        18.94 o                         
  12  -7   2          6.91        -17.03        17.03 o                         
  13  -7   2         32.88         25.87        33.37 o                         
 -14  -6   2         23.75         50.05        33.52 o                         
 -13  -6   2          0.00         -3.98        21.12 o                         
 -12  -6   2         33.02        -10.56        22.65 o                         
 -11  -6   2         26.45         23.88        25.26 o                         
 -10  -6   2         46.05         33.22        23.73 o                         
  -9  -6   2         33.63         44.04        19.13 o                         
  -8  -6   2        155.21        171.47        31.99 o                         
  -7  -6   2        179.85        171.66        13.78 o                         
  -6  -6   2       3321.75       3227.54        57.56 o                         
  -5  -6   2        232.65        200.72        17.62 o                         
  -4  -6   2       1170.49       1170.49        38.19 o                         
  -3  -6   2       5454.56       5549.52       108.32 o                         
  -2  -6   2       8730.87       8933.17       161.71 o                         
  -1  -6   2       2305.73       2497.11        60.34 o                         
   0  -6   2       1809.86       1870.02        36.10 o                         
   1  -6   2       1599.53       1539.85        43.40 o                         
   2  -6   2       4317.66       4694.60       210.27 o                         
   3  -6   2        524.10        559.02        25.07 o                         
   4  -6   2        134.42        151.43        14.95 o                         
   5  -6   2        600.75        564.01        23.42 o                         
   6  -6   2         19.11         18.74         9.99 o                         
   7  -6   2        109.17        122.47        20.37 o                         
   8  -6   2        343.47        343.83        32.09 o                         
   9  -6   2        496.53        481.85        39.95 o                         
  10  -6   2         12.84         49.45        21.45 o                         
  11  -6   2        136.65        123.72        25.30 o                         
  12  -6   2         57.81         30.44        19.39 o                         
  13  -6   2        134.95         66.28        38.27 o                         
 -14  -5   2          9.36         19.75        28.62 o                         
 -13  -5   2          1.59        -19.59        22.04 o                         
 -12  -5   2         32.03         64.59        29.24 o                         
 -11  -5   2        156.75        149.42        23.31 o                         
 -10  -5   2         36.64         48.06        16.45 o                         
  -9  -5   2        447.51        418.02        28.17 o                         
  -8  -5   2        117.34        122.05        16.10 o                         
  -7  -5   2        312.37        309.66        16.64 o                         
  -6  -5   2         70.78         98.45        11.90 o                         
  -5  -5   2        634.48        627.07        19.51 o                         
  -4  -5   2       6260.52       6944.85        99.64 o                         
  -3  -5   2       3410.19       3632.94       160.26 o                         
  -2  -5   2       2626.74       2986.25        83.42 o                         
  -1  -5   2       3440.04       3767.86        96.97 o                         
   0  -5   2      19407.15      20134.11       261.89 o                         
   1  -5   2       2371.49       1958.20        64.90 o                         
   2  -5   2        185.43        188.45        12.46 o                         
   3  -5   2       3129.23       3199.40        56.85 o                         
   4  -5   2        446.83        495.53        20.44 o                         
   5  -5   2        106.98         90.44        11.90 o                         
   6  -5   2       1330.35       1341.39        36.19 o                         
   7  -5   2        116.74        137.91        29.39 o                         
   8  -5   2        366.32        394.48        32.72 o                         
   9  -5   2       1142.08       1159.25       108.60 o                         
  10  -5   2       1239.01       1348.58        60.28 o                         
  11  -5   2         85.11         97.74        26.33 o                         
  12  -5   2          0.11         20.97        20.32 o                         
  13  -5   2         39.48         51.21        22.52 o                         
 -13  -4   2         10.15         21.47        18.01 o                         
 -12  -4   2        198.53        189.42        28.29 o                         
 -11  -4   2        294.06        358.50        32.11 o                         
 -10  -4   2         90.26         94.90        17.87 o                         
  -9  -4   2        185.69        150.80        19.57 o                         
  -8  -4   2         41.51         29.99        11.42 o                         
  -7  -4   2        861.80        839.73        42.09 o                         
  -6  -4   2       1307.88       1321.50        39.42 o                         
  -5  -4   2       1589.77       1602.89        36.05 o                         
  -4  -4   2         76.67         81.63         7.95 o                         
  -3  -4   2       1395.45       1483.87        34.53 o                         
  -2  -4   2       1724.85       1816.02        80.13 o                         
  -1  -4   2     145060.94     149938.08      3428.11 o                         
   0  -4   2       4202.12       4332.75        64.45 o                         
   1  -4   2      11255.46      10029.66       195.01 o                         
   2  -4   2       1008.41        967.68        23.85 o                         
   3  -4   2       5777.48       5705.26        87.18 o                         
   4  -4   2        583.98        629.57        21.81 o                         
   5  -4   2       5986.49       6590.45       102.88 o                         
   6  -4   2        387.13        402.90        22.65 o                         
   7  -4   2        316.74        330.07        27.41 o                         
   8  -4   2        123.74        101.43        19.87 o                         
   9  -4   2       1462.18       1472.77        57.96 o                         
  10  -4   2        282.36        307.22        32.92 o                         
  11  -4   2         64.81         80.98        21.80 o                         
  12  -4   2          7.46         34.47        18.51 o                         
  13  -4   2         71.73         59.87        33.29 o                         
  14  -4   2          8.95         17.30        37.35 o                         
 -14  -3   2         13.95         32.47        19.46 o                         
 -13  -3   2          0.33         -9.51        16.07 o                         
 -12  -3   2          2.76        -13.73        13.73 o                         
 -11  -3   2         23.92         34.05        39.19 o                         
 -10  -3   2        721.09        694.46        37.71 o                         
  -9  -3   2       2871.14       2818.27        77.04 o                         
  -8  -3   2       2289.81       2386.79        65.71 o                         
  -7  -3   2         29.08         21.47         8.97 o                         
  -6  -3   2        187.71        219.20        30.15 o                         
  -5  -3   2       2914.20       2985.04        65.03 o                         
  -4  -3   2       1157.11       1056.97        40.09 o                         
  -3  -3   2      12523.22      11352.70       320.89 o                         
  -2  -3   2        816.07        834.96        17.43 o                         
  -1  -3   2        783.32        786.89        24.40 o                         
   0  -3   2       3107.18       3285.65        54.02 o                         
   1  -3   2       6143.23       6348.23       112.40 o                         
   2  -3   2       4268.25       4663.19        70.12 o                         
   3  -3   2        452.37        424.54        15.96 o                         
   4  -3   2        759.53        730.64        22.21 o                         
   5  -3   2      11862.46      12716.61       178.14 o                         
   6  -3   2        216.57        217.68        30.78 o                         
   7  -3   2        967.23        916.47        39.96 o                         
   8  -3   2          9.49         11.18        12.36 o                         
   9  -3   2        174.24        168.05        24.81 o                         
  10  -3   2        114.28         97.78        23.57 o                         
  11  -3   2        380.76        385.45        37.50 o                         
  12  -3   2          3.16          3.94        15.47 o                         
  13  -3   2         82.58        118.06        25.44 o                         
  14  -3   2          4.23         22.13        22.88 o                         
 -15  -2   2          0.04          0.61        24.64 o                         
 -14  -2   2          6.60        -13.25        17.09 o                         
 -13  -2   2          5.96          2.07        15.75 o                         
 -12  -2   2         33.16         10.17        16.47 o                         
 -11  -2   2        110.39        146.67        24.30 o                         
 -10  -2   2        114.37        139.29        22.99 o                         
  -9  -2   2        203.60        258.97        25.60 o                         
  -8  -2   2         12.95          8.94        26.63 o                         
  -7  -2   2        321.35        313.59        22.63 o                         
  -6  -2   2        623.40        591.26        27.13 o                         
  -5  -2   2          2.16          2.73         6.64 o                         
  -4  -2   2       1221.76       1129.05        31.59 o                         
  -3  -2   2       3580.73       3039.46        92.08 o                         
  -2  -2   2       1371.73       1210.95        49.13 o                         
  -1  -2   2      12549.11      13184.80       171.21 o                         
   0  -2   2       3010.76       3252.76        47.45 o                         
   1  -2   2       1293.70       1242.81        23.93 o                         
   2  -2   2      29876.85      31818.21       507.81 o                         
   3  -2   2         20.59         25.50         6.23 o                         
   4  -2   2         89.25         98.55         9.38 o                         
   5  -2   2         17.06         16.17         6.80 o                         
   6  -2   2       2011.03       1938.78        41.14 o                         
   7  -2   2       3202.67       3210.85        80.13 o                         
   8  -2   2        109.53        112.70        19.05 o                         
   9  -2   2        785.24        750.52        39.61 o                         
  10  -2   2        107.67         78.51        19.61 o                         
  11  -2   2          7.30         11.72        16.15 o                         
  12  -2   2         27.66         12.70        17.53 o                         
  13  -2   2        141.51        173.31        27.70 o                         
  14  -2   2          5.52          1.44        21.09 o                         
 -15  -1   2         27.92         27.25        29.08 o                         
 -14  -1   2         15.37          4.44        24.95 o                         
 -13  -1   2          2.66        -14.24        14.24 o                         
 -12  -1   2         11.80         26.06        18.17 o                         
 -11  -1   2          9.15         17.73        15.92 o                         
 -10  -1   2       1107.63        886.50        42.69 o                         
  -9  -1   2       1232.64       1113.68        46.70 o                         
  -8  -1   2         60.73         71.14        15.04 o                         
  -7  -1   2          1.03          6.54         8.80 o                         
  -6  -1   2       1224.87       1165.96        39.55 o                         
  -5  -1   2        245.94        287.35        18.37 o                         
  -4  -1   2       3982.04       3614.84        84.26 o                         
  -3  -1   2        224.10        201.83        12.55 o                         
  -2  -1   2        763.62        716.21        20.77 o                         
  -1  -1   2       6466.82       5944.63        98.04 o                         
   0  -1   2        345.09        292.19        12.45 o                         
   1  -1   2       6068.75       6294.12        84.89 o                         
   2  -1   2       1793.90       1721.60        30.33 o                         
   3  -1   2       5258.19       5479.63        98.44 o                         
   4  -1   2       1009.34        904.62        22.86 o                         
   5  -1   2        302.55        317.37        14.74 o                         
   6  -1   2        119.38        100.80        14.67 o                         
   7  -1   2         34.44         22.96        11.10 o                         
   8  -1   2        563.42        495.42        29.65 o                         
   9  -1   2       1101.57       1044.47        46.19 o                         
  10  -1   2        550.94        483.77        35.68 o                         
  11  -1   2        442.64        457.27        43.70 o                         
  12  -1   2        342.02        383.32        37.72 o                         
  13  -1   2         18.32         40.06        17.68 o                         
  14  -1   2         70.96         73.01        23.28 o                         
  15  -1   2         38.19         27.86        33.67 o                         
 -14   0   2          1.18         15.28        20.33 o                         
 -13   0   2         41.79         58.11        21.88 o                         
 -12   0   2          1.70        -13.84        13.84 o                         
 -11   0   2          7.11         15.89        16.20 o                         
 -10   0   2        571.85        648.05        66.58 o                         
  -9   0   2        161.76        149.91        22.21 o                         
  -8   0   2        223.55        222.67        22.80 o                         
  -7   0   2       1583.74       1598.60        50.89 o                         
  -6   0   2       1489.29       1405.28        44.55 o                         
  -5   0   2        330.31        355.01        21.12 o                         
  -4   0   2          6.51         14.18         7.35 o                         
  -3   0   2          0.53         -3.51         5.25 o                         
  -2   0   2      10276.83       9732.51       258.68 o                         
  -1   0   2        327.25        310.81        12.70 o                         
   0   0   2      50040.43      43346.70       659.35 o                         
   1   0   2        321.98        349.61        11.22 o                         
   2   0   2       7211.55       7178.12        97.26 o                         
   3   0   2        512.78        503.08        15.26 o                         
   4   0   2      58419.97      61113.09       964.58 o                         
   5   0   2       1052.85       1162.76        27.99 o                         
   6   0   2         13.49         33.08        10.58 o                         
   7   0   2         51.59         55.04        12.43 o                         
   8   0   2          0.03         -0.05         9.46 o                         
   9   0   2        342.30        354.15        28.93 o                         
  10   0   2        437.57        419.01        32.97 o                         
  11   0   2          5.15         -2.22        18.14 o                         
  12   0   2         17.77         18.30        16.76 o                         
  13   0   2          3.70          9.65        16.78 o                         
  14   0   2        178.74        239.40        49.90 o                         
  15   0   2          0.32          6.80        20.81 o                         
 -14   1   2         32.35         12.05        22.36 o                         
 -13   1   2         10.84         18.60        16.20 o                         
 -12   1   2         52.49         57.89        20.06 o                         
 -11   1   2          4.33          4.50        15.47 o                         
 -10   1   2        302.93        325.96        44.01 o                         
  -9   1   2       1052.15        978.72        50.74 o                         
  -8   1   2        661.28        689.22        36.44 o                         
  -7   1   2         50.00         44.90        12.21 o                         
  -6   1   2         45.89         35.89        11.04 o                         
  -5   1   2         69.08         85.55        12.98 o                         
  -4   1   2       2146.96       2091.82        51.18 o                         
  -3   1   2       1868.37       1752.56        42.71 o                         
  -2   1   2       5503.94       5487.31        96.57 o                         
  -1   1   2      11755.84      12356.03       213.45 o                         
   0   1   2         87.27          3.67         7.49 o                         
   1   1   2       2563.13       2663.95        38.31 o                         
   2   1   2          3.02         -3.96         3.96 o                         
   4   1   2          0.55         -2.59         4.63 o                         
   5   1   2        370.28        407.46        20.38 o                         
   6   1   2       2090.55       2016.37        40.78 o                         
   7   1   2         42.86         43.46        11.53 o                         
   8   1   2       1125.36       1088.77        50.59 o                         
   9   1   2          2.56          0.36        14.77 o                         
  10   1   2        466.62        516.31        36.59 o                         
  11   1   2        435.98        470.12        36.79 o                         
  12   1   2       1755.17       1688.24        65.87 o                         
  13   1   2         68.02         69.81        21.77 o                         
  14   1   2          0.03          5.57        17.21 o                         
  15   1   2          1.02         22.35        20.59 o                         
 -14   2   2          5.51          8.94        23.00 o                         
 -13   2   2         26.66         40.25        21.27 o                         
 -12   2   2          0.57         -1.44        14.68 o                         
 -11   2   2          0.03          5.75        16.99 o                         
 -10   2   2        139.83        131.16        25.03 o                         
  -9   2   2         37.75         32.91        21.97 o                         
  -8   2   2        685.35        645.73        36.12 o                         
  -7   2   2        155.67        158.90        19.83 o                         
  -6   2   2        169.52        147.18        17.28 o                         
  -5   2   2          1.40         -2.82         6.47 o                         
  -4   2   2        553.56        559.46        24.34 o                         
  -3   2   2       1941.10       2092.65        48.85 o                         
  -2   2   2       9930.86      10414.52       173.47 o                         
  -1   2   2       1673.30       1860.49        30.99 o                         
   0   2   2       9082.25       9963.47       159.75 o                         
   1   2   2          0.13         18.30         8.68 o                         
   3   2   2      12445.50      13282.99       174.61 o                         
   4   2   2        181.18        158.68        12.07 o                         
   5   2   2          0.27         -1.33         6.22 o                         
   6   2   2        436.66        417.31        17.99 o                         
   7   2   2        256.50        255.98        35.82 o                         
   8   2   2          0.57         -1.20         8.87 o                         
   9   2   2        188.80        181.67        21.43 o                         
  10   2   2        563.15        566.82        35.48 o                         
  11   2   2         34.11         38.53        16.60 o                         
  12   2   2         23.58         33.65        34.36 o                         
  13   2   2         12.34          0.98        15.79 o                         
  14   2   2        171.25        193.05        29.70 o                         
  15   2   2          0.07         -9.66        18.99 o                         
  16   2   2         17.18        137.61        38.11 o                         
 -13   3   2          8.35          2.51        18.83 o                         
 -12   3   2          8.23         -1.45        15.58 o                         
 -11   3   2         32.45         48.96        21.42 o                         
 -10   3   2        222.23        208.82        29.43 o                         
  -9   3   2         76.72         66.39        35.13 o                         
  -8   3   2        440.86        410.12        32.90 o                         
  -7   3   2        595.57        562.48        31.49 o                         
  -6   3   2        148.59        125.72        16.82 o                         
  -5   3   2        928.05        844.04        33.69 o                         
  -4   3   2        225.28        219.51        22.81 o                         
  -3   3   2       1544.81       1604.27        42.45 o                         
  -2   3   2       7344.85       8016.94       110.89 o                         
  -1   3   2       1191.59       1215.80        24.03 o                         
   0   3   2          1.20         -1.21         4.13 o                         
   3   3   2          5.20          0.83         4.20 o                         
   4   3   2       3971.33       3870.32        74.28 o                         
   5   3   2        339.30        422.93        27.86 o                         
   6   3   2       4740.76       4695.83        75.40 o                         
   7   3   2        644.35        644.61        31.45 o                         
   8   3   2        106.53        129.42        14.77 o                         
   9   3   2         96.24         80.67        21.89 o                         
  10   3   2        183.77        176.26        22.60 o                         
  11   3   2          6.83         21.74        13.96 o                         
  12   3   2        551.22        542.30        37.99 o                         
  13   3   2         60.20         54.95        22.81 o                         
  14   3   2          0.28         18.51        16.80 o                         
  15   3   2          0.15         24.53        19.00 o                         
  16   3   2         77.19        138.68        38.11 o                         
 -13   4   2          0.10         15.24        20.73 o                         
 -12   4   2         33.07        110.52        38.11 o                         
 -11   4   2         66.54         84.89        33.14 o                         
 -10   4   2          4.44         17.97        17.02 o                         
  -9   4   2          4.65         -0.15        14.12 o                         
  -8   4   2          3.34          8.93        11.83 o                         
  -7   4   2        853.20        807.49        39.32 o                         
  -6   4   2        260.16        254.33        23.55 o                         
  -5   4   2        412.11        395.55        25.03 o                         
  -4   4   2       3348.39       3554.57        79.21 o                         
  -3   4   2       1925.58       1920.87        37.97 o                         
  -2   4   2        830.11        800.88        20.75 o                         
  -1   4   2         79.29         78.24         7.23 o                         
   0   4   2       3495.83       3637.33        55.09 o                         
   2   4   2         24.87         20.71         4.31 o                         
   3   4   2        276.08        303.73        16.97 o                         
   4   4   2        548.03        568.16        17.24 o                         
   5   4   2       3090.92       1734.26        50.82 o                         
   6   4   2         71.76         76.56        22.65 o                         
   7   4   2        869.04        882.80        25.93 o                         
   8   4   2        114.96         97.54        11.37 o                         
   9   4   2          1.01         -9.96         9.96 o                         
  10   4   2          1.25         -5.87        10.47 o                         
  11   4   2        306.80        308.26        29.36 o                         
  12   4   2          2.46         -8.21        13.05 o                         
  13   4   2        114.48        121.22        24.21 o                         
  14   4   2        206.87        288.57        33.94 o                         
  15   4   2        171.20        186.35        30.92 o                         
 -13   5   2         22.64          8.11        27.25 o                         
 -12   5   2         26.43         52.77        21.97 o                         
 -11   5   2         80.74         95.36        23.35 o                         
 -10   5   2         40.44         27.81        18.38 o                         
  -9   5   2          2.02        -10.57        13.64 o                         
  -8   5   2        775.08        754.48        41.71 o                         
  -7   5   2        313.23        295.92        27.76 o                         
  -6   5   2         16.91         36.12        12.57 o                         
  -5   5   2        106.52         96.84        15.68 o                         
  -4   5   2       2483.31       2464.89        48.44 o                         
  -3   5   2       5421.53       5500.02        85.81 o                         
  -2   5   2          9.74         19.55         6.59 o                         
  -1   5   2       2728.07       2775.90        47.38 o                         
   0   5   2       2261.52       2245.80        39.08 o                         
   1   5   2       3671.66       3586.32        55.45 o                         
   2   5   2       4913.78       5188.04        75.59 o                         
   3   5   2        127.17        151.53        25.47 o                         
   4   5   2        276.86        274.04        12.50 o                         
   5   5   2        705.10        787.75        22.66 o                         
   6   5   2       1785.77       1961.14        51.48 o                         
   7   5   2        772.60        673.80        43.17 o                         
   8   5   2        224.36        213.60        15.58 o                         
   9   5   2        151.76        159.39        15.14 o                         
  10   5   2        548.90        494.31        34.82 o                         
  11   5   2        103.37        105.20        20.04 o                         
  12   5   2        319.99        349.83        32.54 o                         
  13   5   2          1.95         -9.22        18.52 o                         
  14   5   2         22.05         -7.50        30.61 o                         
  15   5   2         44.45         29.70        41.79 o                         
 -13   6   2         10.69         19.13        32.14 o                         
 -12   6   2         30.68         45.26        40.87 o                         
 -11   6   2          9.84         14.12        16.99 o                         
 -10   6   2         76.25        100.58        24.28 o                         
  -9   6   2         74.85         65.69        51.89 o                         
  -8   6   2         74.39         82.85        20.63 o                         
  -7   6   2        123.24        115.07        20.93 o                         
  -6   6   2       4034.25       4104.37        99.41 o                         
  -5   6   2        160.44        153.53        14.84 o                         
  -4   6   2       1232.05       1231.66        32.60 o                         
  -3   6   2       1163.29       1140.05        30.26 o                         
  -2   6   2       1010.10        953.52        55.07 o                         
  -1   6   2         75.56         67.74         9.08 o                         
   0   6   2        348.26        318.33        13.64 o                         
   1   6   2        745.48        685.42        18.97 o                         
   2   6   2         75.16         78.36         7.40 o                         
   3   6   2        767.48        762.11        19.60 o                         
   4   6   2       1410.66       1484.94        49.13 o                         
   5   6   2       1563.75       1793.65        36.69 o                         
   6   6   2        535.72        634.17        21.94 o                         
   7   6   2         95.67        110.27        11.91 o                         
   8   6   2        410.40        341.89        26.33 o                         
   9   6   2       1063.71       1002.53        31.04 o                         
  10   6   2        116.13        149.01        19.82 o                         
  11   6   2         47.77         65.48        17.10 o                         
  12   6   2          2.38        -11.69        13.09 o                         
  13   6   2          4.61        -10.41        25.56 o                         
  14   6   2         45.04         25.87        33.37 o                         
 -12   7   2         88.39        127.01        31.51 o                         
 -11   7   2         75.71         95.65        24.27 o                         
 -10   7   2         96.70         73.21        23.16 o                         
  -9   7   2        187.20        186.59        39.64 o                         
  -8   7   2          1.33         -5.24        13.64 o                         
  -7   7   2         38.14         55.11        17.58 o                         
  -6   7   2       1667.68       1786.77        85.34 o                         
  -5   7   2        490.61        517.46        30.19 o                         
  -4   7   2       1317.01       1319.40        35.51 o                         
  -3   7   2         93.35         99.52        11.95 o                         
  -2   7   2        168.43        180.17        13.55 o                         
  -1   7   2        915.85        900.61        25.27 o                         
   1   7   2       1582.54       1548.79        36.20 o                         
   2   7   2       4992.45       5219.74        79.73 o                         
   3   7   2       1585.85       1713.77        33.87 o                         
   4   7   2         93.01         81.26        12.70 o                         
   5   7   2       2304.21       2338.14        44.89 o                         
   6   7   2       1871.81       1932.33        41.35 o                         
   7   7   2        882.50        732.28        24.48 o                         
   8   7   2          0.18         -6.28         6.28 o                         
   9   7   2          7.65         16.40         8.98 o                         
  10   7   2        242.37        245.86        24.21 o                         
  11   7   2         21.28         30.46        22.81 o                         
  12   7   2        130.94        149.70        37.96 o                         
  13   7   2        113.28         83.12        33.83 o                         
  14   7   2          0.88          0.31        18.67 o                         
  15   7   2         22.92         19.59        28.01 o                         
 -12   8   2          0.01         -7.19        30.61 o                         
 -11   8   2        151.94        166.56        33.26 o                         
 -10   8   2          0.26          5.11        21.05 o                         
  -9   8   2         34.22         43.48        20.23 o                         
  -8   8   2         56.88         73.07        21.25 o                         
  -7   8   2        109.35        130.50        22.67 o                         
  -6   8   2       1238.85       1133.47        48.37 o                         
  -5   8   2         34.38         14.37        12.36 o                         
  -4   8   2        411.31        447.71        27.02 o                         
  -3   8   2        345.74        341.98        26.81 o                         
  -2   8   2         22.52         10.47         7.30 o                         
  -1   8   2        269.82        275.01        19.03 o                         
   1   8   2         58.14         57.90         8.78 o                         
   2   8   2       6056.49       6255.24        94.22 o                         
   3   8   2        609.86        660.50        20.01 o                         
   4   8   2         28.15         21.08         6.27 o                         
   5   8   2        134.77        126.43        10.72 o                         
   6   8   2        656.05        738.23        23.88 o                         
   7   8   2        258.78        297.69        17.52 o                         
   8   8   2         23.83         16.74        11.00 o                         
   9   8   2          2.86          4.31        11.10 o                         
  10   8   2          6.34          9.80        17.45 o                         
  11   8   2         84.37         80.97        31.07 o                         
  12   8   2          8.85          9.64        22.81 o                         
  13   8   2          3.69         -8.11        18.83 o                         
  14   8   2          1.37         -9.49        23.11 o                         
  15   8   2          4.75          2.14        22.65 o                         
 -11   9   2          2.07        -10.35        39.80 o                         
 -10   9   2          0.23        -14.51        14.51 o                         
  -9   9   2          6.25         31.36        20.36 o                         
  -8   9   2          0.07          8.78        15.68 o                         
  -7   9   2         28.09         40.89        17.83 o                         
  -6   9   2        139.62        129.38        21.97 o                         
  -5   9   2        114.78         83.59        31.07 o                         
  -4   9   2        193.88        211.11        18.76 o                         
  -3   9   2       3973.43       4300.70        79.24 o                         
  -2   9   2         15.30          1.82         7.73 o                         
  -1   9   2        216.45        213.21        15.65 o                         
   0   9   2        116.92         91.97        26.56 o                         
   1   9   2       1466.73       1513.66        35.90 o                         
   2   9   2        192.30        392.76       168.37 o                         
   3   9   2         10.08         -3.52         5.05 o                         
   4   9   2        119.49        142.32        10.68 o                         
   5   9   2       2396.21       2509.79        48.01 o                         
   6   9   2        205.65        250.99        31.46 o                         
   7   9   2        784.35        671.26        32.38 o                         
   8   9   2          6.00          9.81        12.28 o                         
   9   9   2         73.79         67.00        18.69 o                         
  10   9   2        223.21        231.90        40.56 o                         
  11   9   2        284.97        271.70        46.07 o                         
  12   9   2         51.34         28.01        25.87 o                         
  13   9   2         18.73         17.45        25.10 o                         
  14   9   2          0.92         -0.61        22.04 o                         
  15   9   2          2.02          0.15        25.87 o                         
 -11  10   2         31.44         57.71        34.29 o                         
 -10  10   2          0.65          4.25        18.68 o                         
  -9  10   2         41.95         69.22        24.27 o                         
  -8  10   2          9.59         11.05        18.39 o                         
  -7  10   2         69.12         95.90        23.72 o                         
  -6  10   2          6.41        127.86       104.77 o                         
  -5  10   2       2117.02       2206.06        70.56 o                         
  -4  10   2        709.47        671.23        47.08 o                         
  -3  10   2       1287.44       1289.18        38.51 o                         
  -2  10   2         72.89         58.63        11.75 o                         
  -1  10   2         23.03         18.62        12.13 o                         
   0  10   2        201.97        238.50        18.04 o                         
   1  10   2         14.28         11.34         6.90 o                         
   2  10   2        273.90        268.39        23.00 o                         
   3  10   2       1442.39       1570.61        35.61 o                         
   4  10   2         14.61         19.50        10.50 o                         
   5  10   2          0.12         -2.32         9.35 o                         
   6  10   2          9.60          5.76        11.87 o                         
   7  10   2        362.25        432.70        31.99 o                         
   8  10   2        461.11        489.27        31.97 o                         
   9  10   2        525.79        635.42        37.81 o                         
  10  10   2        222.49        193.41        22.97 o                         
  11  10   2        867.49        850.29        70.26 o                         
  12  10   2          6.12          8.88        23.11 o                         
  13  10   2         63.97        102.56        38.73 o                         
  14  10   2         15.09         59.85        28.01 o                         
  15  10   2         53.88         82.66        34.59 o                         
 -10  11   2          0.78         18.61        21.68 o                         
  -9  11   2         41.22         55.57        35.44 o                         
  -8  11   2         68.44         94.56        25.26 o                         
  -7  11   2         53.05         42.64        19.65 o                         
  -6  11   2        156.39        199.98        27.92 o                         
  -5  11   2        484.18        519.21        36.29 o                         
  -4  11   2         15.80         12.23        16.70 o                         
  -3  11   2         32.40         39.12        12.42 o                         
  -2  11   2        269.09        281.22        20.59 o                         
  -1  11   2          0.93          0.14         7.42 o                         
   0  11   2        485.41        468.95        22.15 o                         
   1  11   2        934.70       1026.87        34.95 o                         
   2  11   2        262.78        273.19        16.33 o                         
   3  11   2        446.03        479.34        75.39 o                         
   4  11   2         45.77         35.60        13.67 o                         
   5  11   2        102.34         94.69        18.53 o                         
   6  11   2        107.91        132.54        21.43 o                         
   7  11   2         25.38         28.08        15.04 o                         
   8  11   2        126.95        157.22        22.35 o                         
   9  11   2        298.30        341.85        33.75 o                         
  10  11   2         26.32         11.08        15.15 o                         
  11  11   2         34.29         64.90        29.24 o                         
  12  11   2          3.70          6.73        22.19 o                         
  13  11   2         20.50         67.04        33.52 o                         
  14  11   2         14.38         16.53        28.01 o                         
  15  11   2         19.81          6.12        35.82 o                         
  -9  12   2         73.51        160.26        47.45 o                         
  -8  12   2         15.70         25.17        20.03 o                         
  -7  12   2        140.64        113.69        25.74 o                         
  -6  12   2        381.44        405.16        37.83 o                         
  -5  12   2         30.10         31.41        17.91 o                         
  -4  12   2          0.40        -12.41        13.62 o                         
  -3  12   2       1322.09       1321.43        42.71 o                         
  -2  12   2        135.20        192.17        19.67 o                         
  -1  12   2        152.40        149.73        22.85 o                         
   0  12   2        131.44        132.77        14.63 o                         
   1  12   2        298.02        312.90        27.90 o                         
   2  12   2          2.80         -7.04         9.80 o                         
   3  12   2        686.92        769.74        38.81 o                         
   4  12   2        594.36        581.04        34.39 o                         
   5  12   2          4.89          9.53        14.51 o                         
   6  12   2         50.87         58.04        17.98 o                         
   7  12   2        429.72        487.34        65.44 o                         
   8  12   2        697.09        739.89        41.23 o                         
   9  12   2        277.50        322.76        55.33 o                         
  10  12   2          0.75         20.02        16.25 o                         
  11  12   2          3.85        -19.44        19.44 o                         
  12  12   2         58.42         78.68        33.52 o                         
  13  12   2         36.42         -8.88        27.86 o                         
  14  12   2         10.53          0.77        29.24 o                         
  15  12   2          2.08        -16.23        28.16 o                         
  -8  13   2          4.29        -15.31        38.11 o                         
  -7  13   2         68.14         79.90        36.12 o                         
  -6  13   2         93.15         64.29        32.91 o                         
  -5  13   2         40.84         39.75        18.82 o                         
  -4  13   2          0.13          4.30        13.49 o                         
  -3  13   2        604.91        702.74        33.15 o                         
  -2  13   2       1164.57       1245.82        41.88 o                         
  -1  13   2        274.69        228.97        25.22 o                         
   0  13   2         69.52         75.32        39.26 o                         
   1  13   2        697.58        675.09        42.94 o                         
   2  13   2         54.45         66.94        18.77 o                         
   3  13   2        293.95        330.74        48.29 o                         
   4  13   2       1212.40       1194.78        59.70 o                         
   5  13   2         40.16         23.56        24.95 o                         
   6  13   2        444.81        464.90        37.86 o                         
   7  13   2         54.90         66.60        23.29 o                         
   8  13   2          5.70         -9.15        22.19 o                         
   9  13   2        204.87        235.34        31.79 o                         
  10  13   2          0.08         27.55        19.28 o                         
  11  13   2        151.90        175.26        29.99 o                         
  12  13   2         52.79         43.78        29.08 o                         
  13  13   2         19.14         29.39        29.24 o                         
  14  13   2          1.47          9.18        25.56 o                         
  15  13   2         47.21         85.72        43.62 o                         
  -8  14   2          0.14        -12.55        34.44 o                         
  -7  14   2         19.85        -20.97        32.30 o                         
  -6  14   2         97.76         62.45        34.75 o                         
  -5  14   2          0.68         -3.06        23.11 o                         
  -4  14   2          8.78         -8.27        20.66 o                         
  -3  14   2        257.57        263.09        58.17 o                         
  -2  14   2        201.70        189.05        35.82 o                         
  -1  14   2        136.07        100.66        21.73 o                         
   0  14   2        759.86        703.19        51.89 o                         
   1  14   2        222.32        190.81        45.77 o                         
   2  14   2        120.42        132.96        50.97 o                         
   3  14   2          6.12         12.22        15.64 o                         
   4  14   2          5.82          5.88        21.43 o                         
   5  14   2         71.30         57.43        60.92 o                         
   6  14   2         43.41         54.42        20.77 o                         
   7  14   2          2.70         -8.01        16.36 o                         
   8  14   2         15.88          5.20        19.35 o                         
   9  14   2        515.74        604.81        47.47 o                         
  10  14   2         17.59          8.03        20.19 o                         
  11  14   2         40.62         78.34        37.35 o                         
  12  14   2         40.01         48.83        28.47 o                         
  13  14   2         17.07         70.56        36.12 o                         
  14  14   2         31.35         26.02        33.98 o                         
  -7  15   2          0.39        -34.44        34.44 o                         
  -6  15   2          5.67         18.52        36.74 o                         
  -3  15   2         23.76         24.34        32.45 o                         
  -2  15   2        111.28         93.22        34.13 o                         
  -1  15   2          7.56         18.52        29.85 o                         
   0  15   2          0.21         20.20        32.76 o                         
   1  15   2        157.75         74.85        31.99 o                         
   2  15   2        169.66        148.48        43.17 o                         
   3  15   2          1.73         16.38        29.24 o                         
   4  15   2          1.29         -4.88        17.03 o                         
   5  15   2        197.55        184.13        29.62 o                         
   6  15   2        148.20        153.24        29.86 o                         
   7  15   2          9.68         25.37        19.80 o                         
   8  15   2         98.17        134.92        31.27 o                         
   9  15   2         93.46         50.16        26.51 o                         
  10  15   2         10.23        -17.81        20.47 o                         
  11  15   2         17.89         16.32        26.33 o                         
  12  15   2        104.50        169.14        45.77 o                         
  13  15   2          0.97         28.16        30.77 o                         
  14  15   2          1.36         47.45        37.20 o                         
  -2  16   2         29.34         22.81        27.40 o                         
  -1  16   2         79.19        -11.17        25.10 o                         
   0  16   2         45.06         23.73        24.64 o                         
   1  16   2          7.95         35.51        28.93 o                         
   2  16   2        371.60        211.54        48.98 o                         
   3  16   2         32.08         70.56        46.07 o                         
   4  16   2         31.80         18.52        43.78 o                         
   5  16   2         29.42         35.82        43.47 o                         
   6  16   2        275.17        333.08        68.12 o                         
   7  16   2        173.51        170.52        63.22 o                         
   8  16   2          1.44         -1.58        31.76 o                         
   9  16   2        135.30        192.91        36.04 o                         
  10  16   2          6.17        -10.68        25.02 o                         
  11  16   2        118.45        166.52        35.72 o                         
  12  16   2          3.49         26.02        31.53 o                         
  13  16   2          4.20          2.45        26.94 o                         
  -2  17   2         15.71          8.11        24.80 o                         
  -1  17   2          0.02          2.76        26.48 o                         
   0  17   2          2.44         33.22        29.24 o                         
   1  17   2          0.01         17.14        33.06 o                         
   2  17   2          0.45         -7.65        34.59 o                         
   3  17   2          0.09         11.63        40.72 o                         
   4  17   2         24.96         63.06        43.93 o                         
   5  17   2         21.69         22.04        45.61 o                         
   6  17   2          5.69         16.53        46.69 o                         
   7  17   2         13.76         45.31        55.26 o                         
   8  17   2          0.40          2.60        49.90 o                         
   9  17   2         83.78        200.37        58.17 o                         
  10  17   2        102.42        111.43        60.16 o                         
  11  17   2         13.92         19.59        59.70 o                         
  -2  18   2         19.38         12.09        26.79 o                         
  -1  18   2          1.30         -8.72        29.85 o                         
   0  18   2         15.15          7.19        28.32 o                         
   1  18   2          4.07          6.89        31.23 o                         
   2  18   2         53.07         31.23        36.89 o                         
   3  18   2         10.69          2.30        43.62 o                         
   4  18   2          0.34         26.94        38.73 o                         
   5  18   2          1.36        -45.61        48.52 o                         
   6  18   2          0.16         14.85        46.84 o                         
   7  18   2         18.29        -46.23        46.23 o                         
   8  18   2         46.32         47.76        55.26 o                         
   9  18   2        140.39        216.59        68.88 o                         
  10  18   2          2.17        -54.80        54.80 o                         
  11  18   2         17.83         91.53        61.38 o                         
  -1  19   2          2.69         40.41        33.37 o                         
   0  19   2         44.64         14.85        29.08 o                         
   1  19   2          0.00        -14.69        28.93 o                         
   2  19   2          2.59         19.59        39.34 o                         
   3  19   2         28.60         66.13        42.71 o                         
   4  19   2         62.78         73.63        46.23 o                         
   5  19   2          7.98         52.04        51.74 o                         
   6  19   2          9.76        -16.23        44.39 o                         
   7  19   2          8.86        -38.88        55.41 o                         
   8  19   2         48.40       1224.39       113.73 o                         
   9  19   2          0.32        -16.68        60.92 o                         
  10  19   2         30.46         91.53        75.00 o                         
  11  19   2         21.94          5.36        78.83 o                         
   0  20   2          3.36         21.28        36.74 o                         
   1  20   2         18.93         46.07        40.72 o                         
   2  20   2          1.54         14.08        41.48 o                         
   3  20   2         17.27         25.87        51.12 o                         
   4  20   2          0.05         13.16        48.68 o                         
   5  20   2          1.69         20.05        44.54 o                         
   6  20   2          1.67        -56.79        57.40 o                         
   7  20   2          0.02         70.56        54.95 o                         
  -8 -20   3          2.78         -9.18        29.54 o                         
  -7 -20   3         17.80         63.52        37.04 o                         
  -6 -20   3         12.11         12.09        29.70 o                         
  -5 -20   3          0.04         -1.68        22.19 o                         
  -4 -20   3          0.90          1.83        18.22 o                         
  -3 -20   3         52.86         66.52        48.06 o                         
  -9 -19   3          2.15        -11.99        53.57 o                         
  -8 -19   3          0.00         27.24        43.17 o                         
  -7 -19   3          9.01        -42.74        45.54 o                         
  -6 -19   3          1.65         -9.51        21.81 o                         
  -5 -19   3         17.73         18.92        28.55 o                         
  -4 -19   3         26.98          1.55        20.22 o                         
  -3 -19   3          2.94         32.00        18.91 o                         
  -2 -19   3          2.24         14.82        17.94 o                         
  -1 -19   3         10.03         19.74        19.38 o                         
   0 -19   3         63.52        102.99        32.91 o                         
   1 -19   3          9.62          5.55        22.96 o                         
   2 -19   3          3.42         28.16        31.53 o                         
   3 -19   3         38.91         10.41        30.46 o                         
 -10 -18   3          0.67        -15.31        30.31 o                         
  -9 -18   3         34.20         39.75        27.60 o                         
  -8 -18   3         22.50         11.10        21.86 o                         
  -7 -18   3        123.43        126.63        34.51 o                         
  -6 -18   3         18.83         18.46        39.26 o                         
  -5 -18   3         40.21         28.81        22.01 o                         
  -4 -18   3          0.08         11.77        17.79 o                         
  -3 -18   3          0.38         -4.41        17.38 o                         
  -2 -18   3          2.54         14.96        18.82 o                         
  -1 -18   3         30.41         27.37        21.05 o                         
   0 -18   3          6.68         16.11        39.80 o                         
   1 -18   3          8.56         18.85        26.33 o                         
   2 -18   3          3.94         18.22        37.35 o                         
   3 -18   3         74.83         65.53        21.75 o                         
   4 -18   3          0.24         34.29        24.49 o                         
 -11 -17   3          9.93         24.18        34.90 o                         
 -10 -17   3         15.87         35.97        34.29 o                         
  -9 -17   3         59.76        103.87        30.27 o                         
  -8 -17   3          2.00        -22.63        35.51 o                         
  -7 -17   3          5.08         24.19        35.59 o                         
  -6 -17   3         40.58         31.24        22.52 o                         
  -5 -17   3         14.25        -19.26        22.27 o                         
  -4 -17   3         19.67         66.71        24.89 o                         
  -3 -17   3          1.73        -24.55        26.86 o                         
  -2 -17   3          1.46         22.19        17.40 o                         
  -1 -17   3          9.70          9.12        17.23 o                         
   0 -17   3         83.71        105.63        35.28 o                         
   1 -17   3         11.13         12.59        19.14 o                         
   2 -17   3          0.05         20.10        19.82 o                         
   3 -17   3         22.79         18.36        20.32 o                         
   4 -17   3         29.10         46.35        20.46 o                         
   5 -17   3          0.12        120.16        48.06 o                         
   6 -17   3          8.48         12.86        30.61 o                         
 -12 -16   3         34.11         27.09        41.02 o                         
 -11 -16   3         22.75         33.06        35.21 o                         
 -10 -16   3         12.71         23.27        29.24 o                         
  -9 -16   3          8.83         11.94        22.00 o                         
  -8 -16   3         14.13         11.53        30.54 o                         
  -7 -16   3         64.88         66.49        28.35 o                         
  -6 -16   3         18.07         31.10        23.08 o                         
  -5 -16   3         10.07         -2.30        20.40 o                         
  -4 -16   3         36.27         28.82        21.37 o                         
  -3 -16   3          0.06         28.15        20.26 o                         
  -2 -16   3        113.54        126.48        27.03 o                         
  -1 -16   3         47.20         47.32        21.39 o                         
   0 -16   3        140.94        139.63        28.63 o                         
   1 -16   3         19.83         50.91        27.78 o                         
   2 -16   3        296.32        291.62        37.93 o                         
   3 -16   3          0.72         13.44        22.81 o                         
   4 -16   3         26.07         26.84        22.47 o                         
   6 -16   3          0.16         24.49        24.34 o                         
   7 -16   3          1.11        -11.63        28.93 o                         
 -12 -15   3         25.22         39.80        38.42 o                         
 -11 -15   3        143.51        131.79        42.25 o                         
 -10 -15   3          0.26          3.21        26.94 o                         
  -9 -15   3          5.64         -8.47        19.44 o                         
  -8 -15   3         16.06         32.63        23.90 o                         
  -7 -15   3        166.09        212.72        71.48 o                         
  -6 -15   3         53.98         38.00        21.61 o                         
  -5 -15   3        236.48        232.69        34.39 o                         
  -4 -15   3         39.55         64.99        22.02 o                         
  -3 -15   3         10.74         25.80        20.56 o                         
  -2 -15   3         18.56         27.84        20.20 o                         
  -1 -15   3        181.81        147.01        28.43 o                         
   0 -15   3         44.40         96.57        34.06 o                         
   1 -15   3          4.25         40.31        18.54 o                         
   2 -15   3        193.70        237.03        83.88 o                         
   3 -15   3          0.21         -3.36        18.59 o                         
   4 -15   3         25.53         41.58        21.72 o                         
   5 -15   3          0.71         -9.34        22.04 o                         
   6 -15   3         66.03        116.33        36.43 o                         
   7 -15   3          1.97         72.71        31.84 o                         
   8 -15   3          6.51          3.83        25.87 o                         
 -13 -14   3          0.57         14.85        35.05 o                         
 -12 -14   3          8.58         15.46        30.77 o                         
 -11 -14   3          0.01          6.28        25.56 o                         
 -10 -14   3         79.12        105.77        36.89 o                         
  -9 -14   3         44.31         80.97        33.14 o                         
  -8 -14   3          2.56          3.65        21.19 o                         
  -7 -14   3         55.86         83.07        25.86 o                         
  -6 -14   3         52.54         46.28        25.56 o                         
  -5 -14   3        137.67        134.86        27.87 o                         
  -4 -14   3        653.51        705.68        44.47 o                         
  -3 -14   3          0.28          1.26        18.82 o                         
  -2 -14   3        105.40        141.23        25.62 o                         
  -1 -14   3          8.08         29.14        36.28 o                         
   0 -14   3         77.88         91.86        24.01 o                         
   1 -14   3        180.24        213.33        31.04 o                         
   2 -14   3        122.49        118.76        25.76 o                         
   3 -14   3         63.27         82.53        23.52 o                         
   4 -14   3         91.31         75.13        23.03 o                         
   5 -14   3        104.39        124.84        53.88 o                         
   6 -14   3          2.06          1.84        22.50 o                         
   7 -14   3         13.05         -3.22        17.50 o                         
   8 -14   3         24.93         34.57        21.45 o                         
 -12 -13   3         23.04         28.47        26.33 o                         
 -11 -13   3          2.47         15.92        24.03 o                         
 -10 -13   3        163.16        199.45        46.69 o                         
  -9 -13   3         83.83         91.48        25.30 o                         
  -8 -13   3         48.14         40.26        22.61 o                         
  -7 -13   3         72.80         97.67        23.56 o                         
  -6 -13   3          1.16        -15.38        16.30 o                         
  -5 -13   3        217.28        249.99        30.60 o                         
  -4 -13   3         41.68         26.11        19.63 o                         
  -3 -13   3       5068.34       5029.34       124.52 o                         
  -2 -13   3        255.05        242.72        32.84 o                         
  -1 -13   3         25.69         43.86        18.66 o                         
   0 -13   3        249.41        213.68        36.89 o                         
   1 -13   3        472.45        458.70        38.33 o                         
   2 -13   3        660.54        633.99        50.90 o                         
   3 -13   3        141.77        146.53        25.95 o                         
   4 -13   3         40.76         35.86        19.41 o                         
   5 -13   3        218.60        223.72        23.89 o                         
   6 -13   3         82.62         81.27        23.16 o                         
   7 -13   3        242.68        253.56        34.16 o                         
   8 -13   3          0.35          6.97        18.05 o                         
   9 -13   3          0.81         11.94        21.10 o                         
 -13 -12   3          2.24          5.66        29.08 o                         
 -12 -12   3         31.97         54.03        34.13 o                         
 -11 -12   3         27.67         28.93        23.88 o                         
 -10 -12   3        105.97        108.98        35.21 o                         
  -9 -12   3        369.21        466.41        68.57 o                         
  -8 -12   3        111.49        152.89        39.26 o                         
  -7 -12   3         79.65        138.36        51.66 o                         
  -6 -12   3        102.39         75.12        24.18 o                         
  -5 -12   3          5.52         -2.64        15.46 o                         
  -4 -12   3         32.13         53.09        20.07 o                         
  -3 -12   3          9.81          9.35        16.31 o                         
  -2 -12   3        921.56        934.42        45.51 o                         
  -1 -12   3          2.31         -4.77        13.44 o                         
   0 -12   3         41.55         42.56        17.63 o                         
   1 -12   3        498.21        418.80        32.32 o                         
   2 -12   3          7.14         -7.16        14.12 o                         
   3 -12   3         77.48         75.33        22.44 o                         
   4 -12   3         24.46         30.69        12.54 o                         
   5 -12   3          6.49         33.74        13.76 o                         
   6 -12   3         21.05         20.30        14.64 o                         
   7 -12   3         37.04         43.76        18.51 o                         
   8 -12   3        140.52        173.16        30.83 o                         
   9 -12   3          1.00          3.52        18.49 o                         
  10 -12   3          0.14         11.21        52.88 o                         
 -14 -11   3          7.52         24.80        38.88 o                         
 -13 -11   3          0.17          4.59        28.93 o                         
 -12 -11   3         49.16         20.66        27.55 o                         
 -11 -11   3        113.54        151.54        40.87 o                         
 -10 -11   3        123.31         90.46        34.29 o                         
  -9 -11   3          4.61         10.71        20.97 o                         
  -8 -11   3          7.60          1.27        16.68 o                         
  -7 -11   3        997.88        975.59        46.81 o                         
  -6 -11   3        599.76        568.80        38.21 o                         
  -5 -11   3        856.02        838.78        42.57 o                         
  -4 -11   3        384.41        327.83        45.38 o                         
  -3 -11   3          8.85          1.95        13.07 o                         
  -2 -11   3          7.42         36.44        15.46 o                         
  -1 -11   3        615.16        559.78        34.08 o                         
   0 -11   3        212.97        197.46        24.26 o                         
   1 -11   3         49.46         37.57        11.29 o                         
   2 -11   3        193.54        200.87        17.92 o                         
   3 -11   3        453.54        448.00        24.94 o                         
   4 -11   3        667.87        629.63        29.10 o                         
   5 -11   3         14.14          2.41        11.09 o                         
   6 -11   3        155.71        161.71        25.44 o                         
   7 -11   3         69.40         63.50        21.28 o                         
   8 -11   3          4.76          6.20        16.32 o                         
   9 -11   3          6.01         17.05        19.06 o                         
  10 -11   3         30.47         15.58        20.12 o                         
  11 -11   3         34.64         33.22        38.42 o                         
 -14 -10   3         35.11         49.75        35.21 o                         
 -13 -10   3          0.60         23.57        27.09 o                         
 -12 -10   3        160.97        174.04        46.07 o                         
 -11 -10   3        162.59        116.03        27.09 o                         
 -10 -10   3         96.05         78.98        31.07 o                         
  -9 -10   3          6.83        -14.85        18.67 o                         
  -8 -10   3        733.58        757.99        42.00 o                         
  -7 -10   3          9.78         20.70        15.84 o                         
  -6 -10   3        125.48        130.38        22.10 o                         
  -5 -10   3        113.18         94.85        20.44 o                         
  -4 -10   3       1009.88        992.47        80.44 o                         
  -3 -10   3         92.49         94.15        18.37 o                         
  -2 -10   3         19.80         20.91        22.58 o                         
  -1 -10   3        508.83        589.02        63.68 o                         
   0 -10   3        189.12        205.46        15.58 o                         
   1 -10   3        769.92        733.12        26.34 o                         
   2 -10   3        330.03        297.60        19.72 o                         
   3 -10   3        396.79        411.61        23.37 o                         
   4 -10   3          7.58          4.45        10.82 o                         
   5 -10   3        729.00        664.16        29.48 o                         
   6 -10   3        824.26        854.18        39.56 o                         
   7 -10   3         49.91         78.20        20.81 o                         
   8 -10   3        111.26        120.88        25.56 o                         
   9 -10   3         27.40         37.46        19.44 o                         
  10 -10   3         11.21         37.83        20.89 o                         
  11 -10   3         33.03         24.47        22.96 o                         
 -14  -9   3        171.21        223.02        52.96 o                         
 -13  -9   3          7.00          3.06        25.10 o                         
 -12  -9   3         24.37         -4.13        24.64 o                         
 -11  -9   3         80.12         77.30        33.67 o                         
 -10  -9   3        272.93        240.01        44.70 o                         
  -9  -9   3        612.94        460.12        43.01 o                         
  -8  -9   3        640.12        635.84        57.71 o                         
  -7  -9   3       1174.48       1321.18        65.97 o                         
  -6  -9   3        161.03        201.36        23.69 o                         
  -5  -9   3        477.21        522.29        31.35 o                         
  -4  -9   3        674.77        721.76        36.92 o                         
  -3  -9   3       1217.62       1270.74        46.53 o                         
  -2  -9   3       4962.91       5166.19       113.39 o                         
  -1  -9   3       8254.56       8440.66       203.58 o                         
   0  -9   3        408.99        450.83        19.61 o                         
   1  -9   3        427.40        494.73        21.35 o                         
   3  -9   3        984.94        912.53        30.73 o                         
   4  -9   3        825.92        864.19        31.24 o                         
   5  -9   3         32.21         21.71        11.52 o                         
   6  -9   3        132.13        104.52        17.35 o                         
   7  -9   3        365.28        337.70        38.73 o                         
   8  -9   3          9.86         -5.48        15.70 o                         
   9  -9   3          1.22         20.58        17.41 o                         
  10  -9   3          6.75        -12.61        20.28 o                         
  11  -9   3          1.81         12.53        25.79 o                         
  12  -9   3         34.23         49.13        35.36 o                         
 -14  -8   3         77.37         64.14        38.42 o                         
 -13  -8   3         22.30         40.72        30.31 o                         
 -12  -8   3        147.60        170.98        43.47 o                         
 -11  -8   3         23.79         29.85        27.40 o                         
 -10  -8   3         89.49         59.08        30.00 o                         
  -9  -8   3        580.81        504.05        56.18 o                         
  -8  -8   3       1038.30       1052.07        81.36 o                         
  -7  -8   3          0.92         -3.31         8.77 o                         
  -6  -8   3       1697.46       1630.43        86.56 o                         
  -5  -8   3         18.55         10.36        10.95 o                         
  -4  -8   3        569.83        556.77        33.83 o                         
  -3  -8   3       3848.91       3433.30       104.09 o                         
  -2  -8   3       1317.49       1288.83        43.41 o                         
  -1  -8   3        414.13        387.71        27.02 o                         
   0  -8   3       3333.38       3408.59        59.24 o                         
   1  -8   3        304.73        294.31        16.28 o                         
   2  -8   3        179.23        256.15        48.14 o                         
   3  -8   3          0.75          6.44         7.49 o                         
   4  -8   3         24.62         15.80        12.08 o                         
   5  -8   3        463.04        483.64        24.23 o                         
   6  -8   3        202.30        207.63        19.66 o                         
   7  -8   3       1702.59       1680.66        62.26 o                         
   8  -8   3         36.11         47.09        18.71 o                         
   9  -8   3         20.79         30.81        19.86 o                         
  10  -8   3        385.08        365.78        39.38 o                         
  11  -8   3        407.83        430.66        76.30 o                         
  12  -8   3          3.63         -1.25        22.21 o                         
 -14  -7   3         25.65         37.65        31.53 o                         
 -13  -7   3         97.97        100.26        37.50 o                         
 -12  -7   3         18.59         -2.14        22.04 o                         
 -11  -7   3         13.66         13.01        21.58 o                         
 -10  -7   3        575.08        544.00        55.56 o                         
  -9  -7   3        235.33        231.90        42.55 o                         
  -8  -7   3         44.38         44.24        23.11 o                         
  -7  -7   3         14.48         12.54        12.28 o                         
  -5  -7   3        434.83        467.11        26.41 o                         
  -4  -7   3         46.08         52.18        13.01 o                         
  -3  -7   3       2245.32       2342.76        79.60 o                         
  -2  -7   3        363.47        374.34        23.82 o                         
  -1  -7   3       6500.43       7390.64       142.44 o                         
   0  -7   3         14.45         22.53         6.81 o                         
   1  -7   3       1911.99       1966.81        40.33 o                         
   2  -7   3       3727.20       3402.70       160.66 o                         
   3  -7   3         47.48         30.59         8.82 o                         
   4  -7   3       1827.92       1879.25        73.54 o                         
   5  -7   3        297.90        290.35        20.15 o                         
   6  -7   3        321.86        353.71        25.57 o                         
   7  -7   3         95.84         99.46        19.21 o                         
   8  -7   3        105.75        131.03        23.56 o                         
   9  -7   3         13.50         -5.83        15.75 o                         
  10  -7   3         10.44         12.89        17.56 o                         
  11  -7   3        209.84        223.86        33.06 o                         
  12  -7   3          5.30         -7.90        37.73 o                         
  13  -7   3         43.57         68.27        36.28 o                         
 -14  -6   3          3.64         24.34        24.49 o                         
 -13  -6   3         78.98         70.56        29.39 o                         
 -12  -6   3         35.10         36.12        23.42 o                         
 -11  -6   3          0.04        -11.33        16.84 o                         
 -10  -6   3        571.01        442.37        43.17 o                         
  -9  -6   3       1126.82       1092.14        71.94 o                         
  -8  -6   3        151.78        142.87        17.52 o                         
  -7  -6   3        534.02        588.37        22.64 o                         
  -6  -6   3       1820.36       1831.71        39.04 o                         
  -5  -6   3         55.73         43.14        30.08 o                         
  -4  -6   3       1299.00       1352.88        43.16 o                         
  -3  -6   3       3915.08       3910.68        83.30 o                         
  -2  -6   3       3158.82       3344.71        74.46 o                         
  -1  -6   3         30.02         15.92         9.46 o                         
   0  -6   3       4023.35       3895.62        62.60 o                         
   1  -6   3        164.79        146.04        12.34 o                         
   2  -6   3       5540.50       5645.77        89.01 o                         
   3  -6   3         13.13         21.78         8.18 o                         
   4  -6   3        276.24        230.27        16.18 o                         
   5  -6   3        190.95        190.34        17.95 o                         
   6  -6   3       1310.67       1249.27        37.00 o                         
   7  -6   3        562.00        572.11        26.37 o                         
   8  -6   3         81.22        172.74        43.70 o                         
   9  -6   3         12.42         23.46        18.74 o                         
  10  -6   3         12.59          4.57        17.91 o                         
  11  -6   3        253.73        206.77        30.18 o                         
  12  -6   3        280.77        234.56        34.23 o                         
  13  -6   3          1.40         11.63        22.18 o                         
 -14  -5   3          0.71         -3.52        25.87 o                         
 -13  -5   3        236.68        200.52        45.61 o                         
 -12  -5   3          0.16        -15.77        19.59 o                         
 -11  -5   3         96.86        113.85        20.49 o                         
 -10  -5   3         10.27          3.90        12.65 o                         
  -9  -5   3          8.67         12.32        11.72 o                         
  -8  -5   3          8.15          4.99         9.60 o                         
  -7  -5   3        811.18        795.56        92.59 o                         
  -6  -5   3       2712.30       2778.01       114.12 o                         
  -5  -5   3        396.28        353.98        16.32 o                         
  -4  -5   3         15.78         17.66         7.38 o                         
  -3  -5   3       6262.31       6310.60       416.80 o                         
  -2  -5   3       4603.87       4683.62        93.83 o                         
  -1  -5   3       7817.82       8502.92       153.96 o                         
   0  -5   3       1311.60       1260.71        36.93 o                         
   1  -5   3        295.76        342.84        18.83 o                         
   2  -5   3         18.61         20.58         6.23 o                         
   3  -5   3       2341.04       2414.04        47.63 o                         
   4  -5   3          9.57         29.79         8.49 o                         
   5  -5   3        582.09        669.98        24.51 o                         
   6  -5   3         73.30         84.64        12.35 o                         
   7  -5   3        376.95        357.17        25.14 o                         
   8  -5   3        164.22        200.90        26.26 o                         
   9  -5   3          3.36         10.63        16.21 o                         
  10  -5   3         95.87         94.12        23.70 o                         
  11  -5   3         26.07         16.99        20.85 o                         
  12  -5   3        104.70         89.34        24.23 o                         
  13  -5   3         17.25         31.33        26.10 o                         
 -14  -4   3         52.42         34.44        31.84 o                         
 -13  -4   3          7.86          2.30        22.81 o                         
 -12  -4   3         94.33        109.68        21.97 o                         
 -11  -4   3        119.15        123.22        28.47 o                         
 -10  -4   3         15.07         14.08        17.91 o                         
  -9  -4   3       1449.82       1430.57        66.58 o                         
  -8  -4   3         75.49         71.53        15.01 o                         
  -7  -4   3        341.33        315.19        22.55 o                         
  -6  -4   3        633.84        654.43        28.13 o                         
  -5  -4   3       1746.61       1616.18        33.43 o                         
  -4  -4   3       1895.33       1787.86        34.20 o                         
  -3  -4   3        534.87        487.65        23.71 o                         
  -2  -4   3          0.60          3.04         3.93 o                         
  -1  -4   3      41516.09      43827.79       555.98 o                         
   0  -4   3       7978.25       8224.12       113.85 o                         
   1  -4   3      24807.75      25788.62       333.33 o                         
   2  -4   3       3787.94       3732.53        61.20 o                         
   3  -4   3        601.58        580.90        20.32 o                         
   4  -4   3        232.48        219.56        14.67 o                         
   5  -4   3          0.41          1.69         6.56 o                         
   6  -4   3       3692.67       3497.08        65.40 o                         
   7  -4   3        572.65        555.03        23.92 o                         
   8  -4   3          0.77         -8.18        10.46 o                         
   9  -4   3        557.34        563.33        37.87 o                         
  10  -4   3        127.65        105.83        27.02 o                         
  11  -4   3        352.90        315.60        34.18 o                         
  12  -4   3        106.09         95.86        24.39 o                         
  13  -4   3          7.35         32.97        21.81 o                         
  14  -4   3          9.88         10.87        21.29 o                         
 -13  -3   3         69.87         95.03        21.92 o                         
 -12  -3   3          0.60         32.30        16.74 o                         
 -11  -3   3         34.63         16.31        29.70 o                         
 -10  -3   3        226.69        283.14        28.94 o                         
  -9  -3   3        418.99        396.17        45.77 o                         
  -8  -3   3        545.40        505.23        29.45 o                         
  -7  -3   3          0.06          5.44         9.20 o                         
  -6  -3   3        152.16        158.58        20.36 o                         
  -5  -3   3       1339.39       1419.22        40.60 o                         
  -4  -3   3       2759.05       2762.26       102.03 o                         
  -3  -3   3        467.67        419.69        13.61 o                         
  -2  -3   3       1115.58       1071.31        21.79 o                         
  -1  -3   3       2947.23       3047.25        47.00 o                         
   0  -3   3      12642.90      13446.06       177.26 o                         
   1  -3   3       7978.11       7854.20       108.38 o                         
   2  -3   3        176.54        178.00        10.52 o                         
   3  -3   3        297.30        257.21        13.20 o                         
   4  -3   3        747.07        838.63        24.43 o                         
   5  -3   3         14.99          1.21         6.86 o                         
   6  -3   3       7702.55       7793.53       119.08 o                         
   7  -3   3         17.86          3.34         7.67 o                         
   8  -3   3        164.31        152.80        21.43 o                         
   9  -3   3       1186.77       1226.04        52.41 o                         
  10  -3   3        185.23        156.40        25.86 o                         
  11  -3   3         32.60         38.71        19.53 o                         
  12  -3   3        389.07        400.11        37.51 o                         
  13  -3   3         71.64         58.53        23.16 o                         
  14  -3   3          0.80          6.17        19.87 o                         
 -15  -2   3          4.76         18.52        31.69 o                         
 -14  -2   3        408.87        475.24        43.54 o                         
 -13  -2   3         45.89         52.90        19.19 o                         
 -12  -2   3          0.02        -22.65        22.65 o                         
 -11  -2   3         54.41         83.57        20.83 o                         
 -10  -2   3        740.60        778.91        41.64 o                         
  -9  -2   3         70.05         80.62        17.64 o                         
  -8  -2   3        753.38        785.38        36.91 o                         
  -7  -2   3         67.70         70.84        13.95 o                         
  -6  -2   3        845.94        820.80        32.49 o                         
  -5  -2   3        231.28        258.69        39.49 o                         
  -4  -2   3        645.63        494.41        26.79 o                         
  -3  -2   3        600.18        573.92        20.34 o                         
  -2  -2   3       4298.22       4269.66        76.38 o                         
  -1  -2   3       1841.71       1708.68        29.28 o                         
   0  -2   3       3422.32       3353.03        50.10 o                         
   1  -2   3      16944.10      17690.67       229.28 o                         
   2  -2   3       9318.28       9744.99       132.86 o                         
   3  -2   3      14098.13      14356.67       192.10 o                         
   4  -2   3        188.36        198.47        17.12 o                         
   5  -2   3        724.30        657.93        21.93 o                         
   6  -2   3       1565.73       1535.17        36.02 o                         
   7  -2   3          0.76          6.01         7.20 o                         
   8  -2   3        130.31         95.80        19.44 o                         
   9  -2   3        535.69        519.92        34.74 o                         
  10  -2   3          5.98          1.50        13.60 o                         
  11  -2   3        440.96        432.99        37.36 o                         
  12  -2   3         21.41         27.63        19.11 o                         
  13  -2   3         58.76         44.66        21.86 o                         
  14  -2   3          6.20        -18.67        18.67 o                         
 -14  -1   3         25.38        106.15        63.83 o                         
 -13  -1   3          0.00         13.05        16.47 o                         
 -12  -1   3        388.55        455.82        40.49 o                         
 -11  -1   3        166.31        142.82        42.17 o                         
 -10  -1   3         82.56         93.10        20.88 o                         
  -9  -1   3         13.38         -0.89        11.83 o                         
  -8  -1   3       3127.81       3059.26        80.59 o                         
  -7  -1   3          1.11          0.54         8.78 o                         
  -6  -1   3       2661.29       2739.21        67.89 o                         
  -5  -1   3         75.86         73.16        12.05 o                         
  -4  -1   3         21.85         32.42        17.76 o                         
  -3  -1   3       4667.95       4628.34        86.23 o                         
  -2  -1   3        163.45        133.63         9.87 o                         
   0  -1   3         72.01         73.01         8.04 o                         
   1  -1   3        170.70        190.33         9.01 o                         
   2  -1   3      12498.24      13029.67       171.78 o                         
   3  -1   3        327.90        331.91        13.63 o                         
   4  -1   3       1173.30       1255.01        28.53 o                         
   5  -1   3       1310.10       1369.38        31.95 o                         
   6  -1   3        170.80        219.48        14.14 o                         
   7  -1   3          5.27         -0.42        10.58 o                         
   8  -1   3       1856.08       1794.89        56.82 o                         
   9  -1   3        815.12        870.78        41.80 o                         
  10  -1   3          4.31          0.38        13.98 o                         
  11  -1   3         45.51         24.37        17.48 o                         
  12  -1   3         57.01         61.65        22.12 o                         
  13  -1   3         60.27         83.51        21.70 o                         
  14  -1   3         47.71         66.25        22.38 o                         
  15  -1   3         39.95         48.38        35.97 o                         
 -14   0   3         12.08         18.21        22.12 o                         
 -13   0   3         22.41         11.53        15.72 o                         
 -12   0   3          5.29         12.86        15.67 o                         
 -11   0   3          1.69         -2.72        27.86 o                         
 -10   0   3          0.24        -12.24        12.83 o                         
  -9   0   3         68.96         42.56        17.37 o                         
  -8   0   3        126.26        130.80        20.15 o                         
  -7   0   3        483.39        438.98        27.04 o                         
  -6   0   3        128.95        115.22        16.19 o                         
  -5   0   3       1136.12       1221.14        39.23 o                         
  -4   0   3        401.97        373.85        19.95 o                         
  -3   0   3        150.06        136.99        11.64 o                         
  -2   0   3       3432.20       3423.33        65.47 o                         
  -1   0   3       1097.19       1073.57        34.05 o                         
   0   0   3       1086.98        925.40        22.33 o                         
   1   0   3       1570.28       1565.77        32.43 o                         
   2   0   3       3884.37       3887.75        57.27 o                         
   3   0   3         81.83         97.56         9.25 o                         
   4   0   3          5.60         10.98         5.63 o                         
   5   0   3       1110.39       1115.65        34.03 o                         
   6   0   3       1235.98       1390.74        33.09 o                         
   7   0   3         29.26         32.95         7.93 o                         
   8   0   3          1.00         -2.79         8.93 o                         
   9   0   3         22.66          8.37        11.77 o                         
  10   0   3        440.45        468.42        34.86 o                         
  11   0   3        181.66        182.70        27.11 o                         
  12   0   3        272.02        299.50        34.36 o                         
  13   0   3         87.33         85.50        23.78 o                         
  14   0   3         23.89         64.45        74.47 o                         
  15   0   3          0.61        -13.68        21.36 o                         
 -14   1   3         14.18         27.90        25.24 o                         
 -13   1   3         25.79         52.96        31.99 o                         
 -12   1   3         42.46         54.19        19.67 o                         
 -11   1   3        120.71        124.69        25.21 o                         
 -10   1   3        530.11        513.66        38.53 o                         
  -9   1   3        293.62        300.25        29.70 o                         
  -8   1   3        201.78        205.24        23.64 o                         
  -7   1   3        493.43        479.31        42.48 o                         
  -6   1   3       1347.40       1385.95        45.95 o                         
  -5   1   3        186.59        261.03        19.80 o                         
  -4   1   3         73.17         80.27        12.53 o                         
  -3   1   3        435.88        438.28        19.61 o                         
  -2   1   3      21241.58      21228.07       337.49 o                         
  -1   1   3       2693.71       2870.38        43.26 o                         
   0   1   3       1828.53       1700.33        56.45 o                         
   1   1   3       2481.29       2528.83        38.14 o                         
   2   1   3      23149.56      25670.16       392.01 o                         
   3   1   3       5588.95       5849.07        83.83 o                         
   4   1   3       3090.14       3027.83        63.12 o                         
   5   1   3         13.77         12.06         6.25 o                         
   6   1   3        257.98        284.84        17.28 o                         
   7   1   3        294.55        293.16        16.90 o                         
   8   1   3       2867.53       3065.82        59.63 o                         
   9   1   3          2.54         11.55        11.77 o                         
  10   1   3          1.04        -11.11        12.74 o                         
  11   1   3          3.09         14.65        16.06 o                         
  12   1   3        482.71        484.78        56.79 o                         
  13   1   3        164.79        160.84        41.33 o                         
  14   1   3         84.02         84.45        23.49 o                         
  15   1   3         13.91         39.02        21.83 o                         
 -13   2   3         37.89         54.02        23.69 o                         
 -12   2   3          2.64         25.95        16.83 o                         
 -11   2   3         26.18          4.44        15.85 o                         
 -10   2   3        125.01        119.65        29.77 o                         
  -9   2   3         78.81        107.64        22.01 o                         
  -8   2   3        105.50        124.37        21.22 o                         
  -7   2   3         83.02         90.23        16.78 o                         
  -6   2   3       1107.12       1077.94        40.74 o                         
  -5   2   3        283.15        269.21        20.77 o                         
  -4   2   3       3226.60       3470.02        75.59 o                         
  -3   2   3       1473.48       1455.34        39.87 o                         
  -2   2   3       1719.11       1750.04        40.59 o                         
  -1   2   3          0.49          2.57         4.23 o                         
   0   2   3       7423.95       7553.69       123.33 o                         
   1   2   3      31363.85      33131.28       501.83 o                         
   2   2   3       1167.85       1027.44        20.51 o                         
   3   2   3       1397.86       1204.44        24.14 o                         
   4   2   3      10509.43      10628.03       144.85 o                         
   5   2   3        343.76        284.71        25.26 o                         
   6   2   3         28.92         46.36        20.89 o                         
   7   2   3       2290.05       2252.26        46.86 o                         
   8   2   3        332.47        349.13        18.71 o                         
   9   2   3          8.25         19.26        12.66 o                         
  10   2   3       2695.01       2655.76        77.91 o                         
  11   2   3        116.01        116.87        21.69 o                         
  12   2   3        291.32        285.22        49.21 o                         
  13   2   3         55.64         53.27        30.00 o                         
  14   2   3          1.59         20.92        19.85 o                         
  15   2   3          0.01         10.97        24.87 o                         
  16   2   3          6.63         -2.14        27.86 o                         
 -13   3   3          1.14         21.88        22.32 o                         
 -12   3   3         20.63         -1.00        21.89 o                         
 -11   3   3        796.22        768.43        45.87 o                         
 -10   3   3        201.74        181.78        36.51 o                         
  -9   3   3         47.03         53.04        19.09 o                         
  -8   3   3         37.06         25.72        14.51 o                         
  -7   3   3        386.45        414.67        28.63 o                         
  -6   3   3         29.39         21.17        11.09 o                         
  -5   3   3       2052.63       1915.90        54.13 o                         
  -4   3   3        442.60        426.18        22.45 o                         
  -3   3   3       1439.31       1529.39        41.79 o                         
  -2   3   3          0.15         -0.71         4.54 o                         
  -1   3   3      35210.83      36131.41       458.44 o                         
   0   3   3        845.73        991.64        21.73 o                         
   1   3   3          0.70         -1.94         3.27 o                         
   2   3   3        533.81        533.40        13.67 o                         
   4   3   3        276.51        237.72        11.72 o                         
   5   3   3       3943.24       3772.08       125.55 o                         
   7   3   3        139.20        178.96        14.48 o                         
   8   3   3         67.56         66.80        10.71 o                         
   9   3   3       1105.08       1050.06        42.73 o                         
  10   3   3        247.06        261.38        26.39 o                         
  11   3   3        193.21        176.71        31.61 o                         
  12   3   3        400.57        455.20        38.46 o                         
  13   3   3        178.26        169.88        27.02 o                         
  14   3   3        130.05        144.50        27.18 o                         
  15   3   3        125.75        164.09        50.82 o                         
  16   3   3         17.94        -24.03        24.03 o                         
 -13   4   3         16.22         18.87        25.10 o                         
 -12   4   3        127.70        237.26        48.98 o                         
 -11   4   3         22.15         49.47        19.42 o                         
 -10   4   3         11.24         38.15        17.58 o                         
  -9   4   3        130.23        105.91        22.51 o                         
  -8   4   3          5.80         16.90        28.85 o                         
  -7   4   3        337.77        346.33        28.24 o                         
  -6   4   3        965.49        971.23        61.30 o                         
  -5   4   3         50.94         27.53        10.95 o                         
  -4   4   3        776.31        744.52        30.23 o                         
  -3   4   3       6211.30       6734.91       100.20 o                         
  -2   4   3        486.98        526.84        17.30 o                         
  -1   4   3          0.00         -4.35         4.38 o                         
   0   4   3         58.98         62.39         6.37 o                         
   1   4   3         76.61         66.80         5.84 o                         
   5   4   3        430.32        405.12        28.01 o                         
   6   4   3          4.41          6.63         5.92 o                         
   7   4   3       1333.53       1148.47        57.71 o                         
   8   4   3          2.10         -0.22         6.87 o                         
   9   4   3        290.22        316.02        19.88 o                         
  10   4   3         37.49         26.17        13.44 o                         
  11   4   3        161.61        125.36        20.59 o                         
  12   4   3        209.88        196.24        26.83 o                         
  13   4   3          0.90          3.06        15.12 o                         
  14   4   3         23.35         22.46        22.73 o                         
  15   4   3         11.21         19.40        19.51 o                         
 -13   5   3          9.01         24.49        32.76 o                         
 -12   5   3         80.56        111.32        27.60 o                         
 -11   5   3         35.76         38.04        19.97 o                         
 -10   5   3         20.00         17.27        17.91 o                         
  -9   5   3        148.84        187.41        39.41 o                         
  -8   5   3        109.59        105.93        20.88 o                         
  -7   5   3         93.13         79.50        18.00 o                         
  -6   5   3         76.09         60.56        15.38 o                         
  -5   5   3          2.84          8.85         9.26 o                         
  -4   5   3         17.62          7.65         9.49 o                         
  -3   5   3        487.95        476.96        18.77 o                         
  -2   5   3         62.43         49.47         8.34 o                         
  -1   5   3        828.00        803.86        21.66 o                         
   0   5   3       1324.24       1228.37        26.00 o                         
   1   5   3       2015.27       1811.92        35.38 o                         
   2   5   3       2953.14       2679.61        81.28 o                         
   3   5   3       9939.15      10431.71       142.07 o                         
   4   5   3        199.78        226.53        12.72 o                         
   5   5   3         53.43         29.38         8.97 o                         
   6   5   3         17.37          8.85         5.68 o                         
   7   5   3        291.32        251.58        20.98 o                         
   8   5   3        210.11        243.13        16.93 o                         
   9   5   3       1843.50       1866.60        51.76 o                         
  10   5   3          0.18         -0.55        14.85 o                         
  11   5   3        590.21        505.32        34.89 o                         
  12   5   3        536.72        576.61        39.85 o                         
  13   5   3        282.15        321.45        32.90 o                         
  14   5   3          9.92         27.23        19.50 o                         
  15   5   3         20.50         14.24        35.05 o                         
 -12   6   3         27.30         34.93        22.25 o                         
 -11   6   3         44.91         69.81        22.28 o                         
 -10   6   3          9.26         -9.32        15.47 o                         
  -9   6   3          3.94         -8.08        14.23 o                         
  -8   6   3         37.36         53.23        17.96 o                         
  -7   6   3          4.31          6.98        21.20 o                         
  -6   6   3         31.85         13.24        12.32 o                         
  -5   6   3         46.59         46.78        13.26 o                         
  -4   6   3        273.86        250.16        17.85 o                         
  -3   6   3       1667.11       1800.63        39.69 o                         
  -2   6   3       4428.45       4511.63        74.01 o                         
  -1   6   3       1463.11       1458.34        32.60 o                         
   0   6   3        128.67        136.65         9.87 o                         
   2   6   3       2010.52       1807.37        34.68 o                         
   3   6   3        742.10        660.04        18.71 o                         
   4   6   3          0.04          6.49         5.29 o                         
   5   6   3       2038.58       2080.08        41.12 o                         
   6   6   3       1366.36       1314.71        39.86 o                         
   7   6   3         42.65         52.20        12.33 o                         
   8   6   3          1.17          1.23         6.34 o                         
   9   6   3        260.52        305.23        19.31 o                         
  10   6   3          0.01         10.99        12.50 o                         
  11   6   3        297.00        267.91        26.71 o                         
  12   6   3          0.48         -3.48        12.94 o                         
  13   6   3          4.57        -24.95        24.95 o                         
  14   6   3          1.36          2.76        28.16 o                         
  15   6   3        166.22        228.38        58.93 o                         
  16   6   3          6.48          0.61        39.03 o                         
 -12   7   3         18.45          7.19        34.29 o                         
 -11   7   3         77.77         89.33        25.63 o                         
 -10   7   3         24.68         56.03        20.90 o                         
  -9   7   3        304.82        337.12        36.33 o                         
  -8   7   3        168.97        170.12        26.19 o                         
  -7   7   3        183.95        200.85        25.94 o                         
  -6   7   3        460.22        522.29        36.12 o                         
  -5   7   3        302.43        305.04        26.28 o                         
  -4   7   3        397.51        416.28        20.59 o                         
  -3   7   3         18.43         17.17         7.83 o                         
  -2   7   3       1236.00       1275.26        32.38 o                         
  -1   7   3          0.00         -4.28         5.64 o                         
   0   7   3       4362.78       4583.09        73.79 o                         
   1   7   3        149.12        167.11        14.39 o                         
   2   7   3        153.56        151.61        11.42 o                         
   3   7   3       1911.47       1942.66        37.63 o                         
   4   7   3       5834.39       5860.29        88.08 o                         
   5   7   3       5346.45       5785.34        89.76 o                         
   6   7   3        147.65        184.88        17.97 o                         
   7   7   3        302.59        325.30        17.85 o                         
   8   7   3       1029.04       1022.21        31.04 o                         
   9   7   3         93.10         97.74        16.58 o                         
  10   7   3        257.29        254.79        21.83 o                         
  11   7   3        131.51        134.39        26.33 o                         
  15   7   3         12.69         37.65        30.46 o                         
  16   7   3          2.29        -10.87        32.76 o                         
 -12   8   3         38.13         77.15        40.41 o                         
 -11   8   3         49.40         58.89        25.72 o                         
 -10   8   3         19.75         -1.00        19.01 o                         
  -9   8   3         84.71         77.93        23.57 o                         
  -8   8   3         31.87         18.72        18.31 o                         
  -7   8   3          0.19         13.86        14.77 o                         
  -6   8   3         25.94          4.06        13.35 o                         
  -5   8   3        161.66        128.08        23.50 o                         
  -4   8   3       2247.04       2350.91        52.44 o                         
  -3   8   3        804.43        806.45        28.25 o                         
  -2   8   3        257.83        309.41        18.52 o                         
  -1   8   3        650.31        594.47        22.03 o                         
   0   8   3        200.84        182.27        12.89 o                         
   1   8   3       1487.72       1336.57        76.60 o                         
   2   8   3        198.12        251.73        13.73 o                         
   3   8   3         26.54         37.59         8.06 o                         
   4   8   3        244.23        272.10        15.86 o                         
   5   8   3          3.34          9.72         6.18 o                         
   6   8   3       2344.15       2240.12        45.82 o                         
   7   8   3         70.91         74.29        11.52 o                         
   8   8   3        339.78        317.69        18.52 o                         
   9   8   3        206.96        204.08        41.10 o                         
  10   8   3        327.53        371.04        47.76 o                         
  11   8   3         61.89         59.08        26.17 o                         
  12   8   3        296.07        219.96        41.02 o                         
  13   8   3        194.72        173.12        37.96 o                         
  14   8   3         14.15          9.34        18.52 o                         
  15   8   3          6.53         -9.18        23.73 o                         
  16   8   3         38.89         36.43        38.57 o                         
 -11   9   3          1.17        -16.84        24.64 o                         
 -10   9   3          6.19         -0.56        19.56 o                         
  -9   9   3          3.79         -9.93        29.77 o                         
  -8   9   3         81.93        123.40        24.82 o                         
  -7   9   3         29.67         43.67        18.57 o                         
  -6   9   3         82.41         58.37        32.99 o                         
  -5   9   3          4.61          5.55        12.50 o                         
  -4   9   3        925.28        964.40        33.52 o                         
  -3   9   3        614.94        657.82        43.96 o                         
  -2   9   3       1227.05       1324.27        37.25 o                         
  -1   9   3        613.72        660.20        24.46 o                         
   0   9   3       1941.76       1983.32        74.71 o                         
   1   9   3       1002.69       1022.11        49.59 o                         
   2   9   3         41.89         41.60         8.28 o                         
   3   9   3        107.23        130.66        11.21 o                         
   4   9   3       1397.57       1244.95        30.28 o                         
   5   9   3        635.31        703.08        22.15 o                         
   6   9   3          9.68          8.66         7.49 o                         
   7   9   3         32.90         44.06        13.59 o                         
   8   9   3         27.82         27.74        13.95 o                         
   9   9   3         68.83         64.57        18.09 o                         
  10   9   3       1194.86       1249.42        88.63 o                         
  11   9   3         19.65          4.44        20.36 o                         
  12   9   3        182.50        116.18        33.06 o                         
  13   9   3         85.43         20.36        20.97 o                         
  14   9   3        253.22        173.58        38.88 o                         
  15   9   3         13.19        -10.10        19.13 o                         
 -10  10   3         13.07         47.59        23.34 o                         
  -9  10   3         35.44         52.15        24.17 o                         
  -8  10   3          5.69         14.60        24.72 o                         
  -7  10   3        528.02        582.65        41.49 o                         
  -6  10   3        141.79        174.74        25.35 o                         
  -5  10   3        164.81        218.30        26.68 o                         
  -4  10   3         30.32         19.37        12.32 o                         
  -3  10   3        249.58        251.26        26.39 o                         
  -2  10   3         22.64         20.29        13.00 o                         
  -1  10   3          7.66          5.13         7.28 o                         
   0  10   3          4.76          3.40         5.06 o                         
   1  10   3        271.68        263.27        29.41 o                         
   2  10   3        104.99        106.40        11.14 o                         
   3  10   3          3.47          1.35         6.22 o                         
   4  10   3        477.06        501.29        19.70 o                         
   5  10   3         18.50         20.02        11.79 o                         
   6  10   3        644.30        603.20        31.99 o                         
   7  10   3         71.56         61.04        16.52 o                         
   8  10   3        117.44        133.87        23.34 o                         
   9  10   3        121.42        123.24        21.81 o                         
  10  10   3        370.81        376.12        31.60 o                         
  11  10   3         18.09         -6.28        23.27 o                         
  12  10   3        816.25        906.47        74.24 o                         
  13  10   3          6.88         10.87        23.11 o                         
  14  10   3          7.22         33.83        22.65 o                         
  15  10   3         14.48         12.86        24.49 o                         
  -9  11   3         32.00         45.00        45.00 o                         
  -8  11   3        196.94        224.45        34.47 o                         
  -7  11   3          3.83          2.86        16.72 o                         
  -6  11   3        142.21        168.26        37.50 o                         
  -5  11   3          0.07        -13.82        22.04 o                         
  -4  11   3         72.57         94.22        19.74 o                         
  -3  11   3        828.68        879.60        33.78 o                         
  -2  11   3        223.64        243.31        20.20 o                         
  -1  11   3        233.99        210.17        17.48 o                         
   0  11   3         29.14         13.81         9.45 o                         
   1  11   3        270.98        268.46        17.10 o                         
   2  11   3       1248.53       1229.47        35.87 o                         
   3  11   3        116.83        120.34        18.49 o                         
   4  11   3          3.53          6.68        10.13 o                         
   5  11   3        703.25        645.64        45.92 o                         
   6  11   3        325.93        303.16        26.41 o                         
   7  11   3          0.78          1.10        12.11 o                         
   8  11   3        632.11        637.92        40.84 o                         
   9  11   3         19.58         22.48        16.88 o                         
  10  11   3        219.42        173.12        23.41 o                         
  11  11   3         12.12          7.19        24.34 o                         
  12  11   3        145.14        151.54        41.94 o                         
  13  11   3          1.53         -7.04        23.11 o                         
  14  11   3         19.82         24.18        30.15 o                         
  15  11   3         24.16         31.99        35.36 o                         
  -9  12   3          0.35          9.95        46.23 o                         
  -8  12   3        165.14        201.13        50.82 o                         
  -7  12   3        157.47        209.40        46.53 o                         
  -6  12   3         87.20        153.07        43.62 o                         
  -5  12   3        561.98        620.08        39.79 o                         
  -4  12   3         52.95         53.53        17.05 o                         
  -3  12   3         15.12         16.07        16.52 o                         
  -2  12   3       1148.23       1217.77        39.82 o                         
  -1  12   3        141.58        179.87        20.86 o                         
   0  12   3       1528.80       1506.73        66.58 o                         
   1  12   3         32.57         43.84         9.77 o                         
   2  12   3         98.21        107.20        17.97 o                         
   3  12   3         31.61         22.41        17.91 o                         
   4  12   3        183.50        144.22        21.32 o                         
   5  12   3         34.32         36.19        16.16 o                         
   6  12   3        241.91        303.03        39.57 o                         
   7  12   3          6.26         -8.06        17.30 o                         
   8  12   3         10.76         12.13        16.76 o                         
   9  12   3        519.56        528.30        47.91 o                         
  10  12   3          9.14         11.38        17.17 o                         
  11  12   3         90.81        100.77        24.04 o                         
  12  12   3         19.85         33.98        25.72 o                         
  13  12   3          1.20         26.33        28.47 o                         
  14  12   3         82.04         68.88        33.67 o                         
  15  12   3          4.14         15.00        34.44 o                         
  -8  13   3         13.84         88.63        45.00 o                         
  -7  13   3         38.83         33.98        35.05 o                         
  -6  13   3        129.42        118.02        39.19 o                         
  -5  13   3          4.43         19.13        23.73 o                         
  -4  13   3         91.55         77.15        29.54 o                         
  -3  13   3         42.51         67.67        19.89 o                         
  -2  13   3          0.15         12.10        18.31 o                         
  -1  13   3        325.71        311.33        22.15 o                         
   0  13   3       2325.20       2509.44        75.53 o                         
   1  13   3         45.26         41.58        16.02 o                         
   2  13   3          0.36         -6.25        12.78 o                         
   3  13   3          0.23         -2.34        11.37 o                         
   4  13   3       1220.63       1180.95        49.73 o                         
   5  13   3        237.84        245.13        28.71 o                         
   6  13   3        428.72        450.70        79.44 o                         
   7  13   3         34.64         15.13        17.52 o                         
   8  13   3         81.07         84.53        23.36 o                         
   9  13   3         86.79         77.59        27.86 o                         
  10  13   3         61.90         93.09        24.34 o                         
  11  13   3        178.41        192.89        30.63 o                         
  12  13   3         37.79         39.80        29.39 o                         
  13  13   3          2.70        -22.19        22.19 o                         
  14  13   3          1.62        -15.15        26.17 o                         
  15  13   3         26.66         57.25        36.74 o                         
  -8  14   3          9.42        -35.97        35.97 o                         
  -7  14   3          5.89         -7.96        36.58 o                         
  -6  14   3         33.22         57.40        38.11 o                         
  -5  14   3         35.89         85.56        31.99 o                         
  -4  14   3          0.02          9.34        23.73 o                         
  -3  14   3         15.07         16.53        19.43 o                         
  -2  14   3         93.45        120.31        40.56 o                         
  -1  14   3        478.72        175.57        37.50 o                         
   0  14   3        161.77        131.94        38.42 o                         
   1  14   3          0.12        -14.39        32.60 o                         
   2  14   3        180.93        183.83        47.14 o                         
   3  14   3          3.05          8.42        39.49 o                         
   4  14   3         47.44         52.73        18.00 o                         
   5  14   3         71.66         81.66        23.18 o                         
   6  14   3         10.87         17.85        17.43 o                         
   7  14   3        300.46        346.40        34.83 o                         
   8  14   3        194.99        194.41        30.65 o                         
   9  14   3         21.76         45.97        26.17 o                         
  10  14   3         67.77         98.07        27.49 o                         
  11  14   3         32.48         32.18        22.23 o                         
  12  14   3          1.15          2.45        24.49 o                         
  13  14   3         12.84          7.96        30.15 o                         
  14  14   3         14.19         64.29        37.65 o                         
  -6  15   3         58.88         40.10        37.20 o                         
  -5  15   3         20.23         52.81        32.30 o                         
  -2  15   3          7.80          7.04        31.53 o                         
  -1  15   3          9.35         -3.83        30.92 o                         
   0  15   3        299.94        101.79        37.96 o                         
   1  15   3          9.64         44.54        36.12 o                         
   2  15   3        110.63        125.36        45.61 o                         
   3  15   3       1241.92       1333.53        90.00 o                         
   4  15   3        294.69        313.64        57.40 o                         
   5  15   3         11.51         15.31        45.77 o                         
   6  15   3         32.31         41.02        47.60 o                         
   7  15   3        826.28        885.19        74.54 o                         
   8  15   3        184.84        244.28        35.45 o                         
   9  15   3         34.18         53.36        27.47 o                         
  10  15   3         30.14         33.53        23.27 o                         
  11  15   3          6.28         21.40        23.27 o                         
  12  15   3          2.42          9.34        24.95 o                         
  13  15   3        119.74        156.28        45.92 o                         
  14  15   3         10.26         25.56        30.15 o                         
  -2  16   3         12.44         24.18        34.13 o                         
  -1  16   3        256.64         81.28        32.45 o                         
   0  16   3         53.66          2.45        28.32 o                         
   1  16   3         45.16         13.16        32.91 o                         
   2  16   3        205.46        122.30        39.64 o                         
   3  16   3          6.78         20.97        41.02 o                         
   4  16   3         26.44         -0.31        44.54 o                         
   5  16   3         55.78         75.00        48.68 o                         
   6  16   3          9.49        -22.19        50.51 o                         
   7  16   3         19.53         11.17        44.08 o                         
   8  16   3         11.43         70.56        48.98 o                         
   9  16   3        159.52        211.08        63.68 o                         
  10  16   3         23.95         29.70        49.29 o                         
  11  16   3          2.62         36.89        43.32 o                         
  -2  17   3         13.22         32.45        30.31 o                         
  -1  17   3         33.11         38.27        31.99 o                         
   0  17   3         34.65         17.91        29.70 o                         
   1  17   3          0.09         13.16        28.78 o                         
   2  17   3          1.31         16.84        34.29 o                         
   3  17   3         46.27         40.10        44.08 o                         
   4  17   3         39.31         71.48        47.30 o                         
   5  17   3         52.12          0.61        44.85 o                         
   6  17   3          3.31         16.23        47.91 o                         
   7  17   3         50.27         83.88        53.11 o                         
   8  17   3         25.31         51.28        55.87 o                         
   9  17   3         88.00        110.82        60.61 o                         
  10  17   3         46.50        149.70        64.14 o                         
  11  17   3          3.20         32.14        54.19 o                         
  -1  18   3         77.21         37.20        32.91 o                         
   0  18   3        110.01         12.86        26.79 o                         
   1  18   3         32.38        169.60        58.78 o                         
   2  18   3         49.75         22.50        33.37 o                         
   3  18   3          0.03        -28.62        37.35 o                         
   4  18   3          0.16         17.76        41.18 o                         
   5  18   3          2.98          5.05        37.65 o                         
   6  18   3         12.39         -9.95        48.98 o                         
   7  18   3         36.44         88.01        52.20 o                         
   8  18   3        142.76        128.58        66.28 o                         
   9  18   3         94.89        215.21        75.77 o                         
  10  18   3          0.74         37.65        58.01 o                         
  11  18   3          0.62         79.14        68.88 o                         
  12  18   3          0.54        -59.70        59.70 o                         
  -1  19   3          3.13         17.30        33.83 o                         
   0  19   3          0.71         44.70        34.13 o                         
   1  19   3          2.06          0.15        31.38 o                         
   2  19   3         43.62         10.10        40.26 o                         
   3  19   3          5.25         30.61        39.03 o                         
   4  19   3         10.03         26.02        45.31 o                         
   5  19   3          1.25         12.09        52.66 o                         
   6  19   3         18.90         -4.59        44.54 o                         
   7  19   3          0.65        -44.39        52.96 o                         
   8  19   3         18.13         24.64        58.01 o                         
   9  19   3         10.92         59.54        73.47 o                         
  10  19   3          2.00         35.82        73.63 o                         
  11  19   3         38.36        171.90        80.21 o                         
   0  20   3          1.54          8.11        35.21 o                         
   1  20   3         26.13         11.02        37.35 o                         
   2  20   3          0.02         24.95        40.41 o                         
   3  20   3          2.67          9.49        50.21 o                         
   4  20   3          9.66         24.49        58.78 o                         
   5  20   3          0.07         -7.96        46.38 o                         
   6  20   3         42.62         22.65        51.89 o                         
   7  20   3         10.97         -0.92        50.21 o                         
  -7 -20   4          1.50         19.29        32.30 o                         
  -6 -20   4         11.84          7.04        36.12 o                         
  -5 -20   4          0.02        -12.86        25.41 o                         
  -4 -20   4          0.06         74.54        38.27 o                         
  -3 -20   4          0.39         80.21        40.87 o                         
  -2 -20   4          1.43          0.46        22.96 o                         
  -1 -20   4          1.71        -21.43        21.43 o                         
   0 -20   4          4.83         14.24        25.26 o                         
  -9 -19   4          1.64        -11.61        29.08 o                         
  -8 -19   4        105.04        134.90        40.23 o                         
  -7 -19   4          4.59         -3.97        26.91 o                         
  -6 -19   4         18.49         -2.46        24.05 o                         
  -5 -19   4          0.63         15.19        23.79 o                         
  -4 -19   4         47.02         -9.64        36.43 o                         
  -3 -19   4          7.45        -19.13        38.42 o                         
  -2 -19   4          4.84         33.06        30.61 o                         
  -1 -19   4          4.53         62.28        21.10 o                         
   0 -19   4          7.69         30.10        22.04 o                         
   1 -19   4          2.16         46.17        24.26 o                         
   2 -19   4         14.47         26.03        18.80 o                         
   3 -19   4          8.45         -1.07        30.00 o                         
 -10 -18   4          1.31         38.88        38.11 o                         
  -9 -18   4         29.12        -13.05        24.11 o                         
  -8 -18   4          2.82         -8.10        22.30 o                         
  -7 -18   4          0.01          7.12        24.08 o                         
  -6 -18   4        129.20        173.05        48.45 o                         
  -5 -18   4        113.68        110.51        42.48 o                         
  -4 -18   4          2.72         16.81        21.45 o                         
  -3 -18   4         51.29         13.20        38.27 o                         
  -2 -18   4         85.40         95.08        24.84 o                         
  -1 -18   4          0.14         15.90        22.65 o                         
   0 -18   4         22.75         23.52        44.24 o                         
   1 -18   4         13.44         39.02        20.97 o                         
   2 -18   4          1.43         42.71        41.79 o                         
   3 -18   4          0.16         20.26        21.02 o                         
   4 -18   4         92.30        134.37        31.06 o                         
 -11 -17   4         24.56         41.18        39.34 o                         
 -10 -17   4          2.72        -26.79        26.79 o                         
  -9 -17   4          1.00         -3.05        21.65 o                         
  -8 -17   4         24.33         -0.71        22.07 o                         
  -7 -17   4         91.36         91.54        64.21 o                         
  -6 -17   4          0.46          3.23        17.66 o                         
  -5 -17   4          8.22          5.98        21.07 o                         
  -4 -17   4          0.38        -15.27        19.45 o                         
  -3 -17   4          4.62         -9.40        20.43 o                         
  -2 -17   4          0.19         -1.60        16.71 o                         
  -1 -17   4          3.41         22.50        20.89 o                         
   0 -17   4         30.39         55.28        23.02 o                         
   1 -17   4         10.87          6.61        19.09 o                         
   2 -17   4         22.86         43.78        24.64 o                         
   3 -17   4         52.23         43.23        20.91 o                         
   4 -17   4         60.58         87.68        26.14 o                         
   5 -17   4          0.01        -11.94        23.73 o                         
   6 -17   4         12.66        106.38        43.32 o                         
 -11 -16   4         54.34         92.45        44.39 o                         
 -10 -16   4          8.04         -0.15        27.40 o                         
  -9 -16   4          2.49        -48.06        48.06 o                         
  -8 -16   4          6.36         38.08        23.81 o                         
  -7 -16   4         54.12         93.19        26.59 o                         
  -6 -16   4         11.84         20.49        23.13 o                         
  -5 -16   4        191.55        222.77        36.11 o                         
  -4 -16   4         42.14         51.08        23.45 o                         
  -3 -16   4         93.86         56.73        24.49 o                         
  -2 -16   4         36.92         69.95        22.33 o                         
  -1 -16   4          3.31         32.85        22.81 o                         
   0 -16   4          3.35         29.23        21.51 o                         
   1 -16   4         26.71         48.03        21.66 o                         
   2 -16   4          1.33         20.03        19.33 o                         
   3 -16   4          7.17         32.77        33.45 o                         
   4 -16   4          1.24          6.40        19.31 o                         
   5 -16   4         37.65         36.74        25.26 o                         
   6 -16   4          1.17        -20.36        23.27 o                         
   7 -16   4         13.12         18.37        35.97 o                         
 -12 -15   4          1.90         -3.21        33.22 o                         
 -11 -15   4         33.03          2.76        26.17 o                         
 -10 -15   4         34.59         65.36        36.43 o                         
  -9 -15   4         58.80         78.98        33.06 o                         
  -8 -15   4          1.13          3.74        21.27 o                         
  -7 -15   4         24.36         53.70        23.87 o                         
  -6 -15   4        129.00        149.66        30.99 o                         
  -5 -15   4         55.64         63.19        22.22 o                         
  -4 -15   4         63.10         39.42        34.90 o                         
  -3 -15   4         25.92          3.88        19.62 o                         
  -2 -15   4         15.02         -0.79        26.02 o                         
  -1 -15   4          5.95         25.92        15.67 o                         
   0 -15   4         26.78         43.73        22.12 o                         
   1 -15   4         15.94         22.59        18.48 o                         
   2 -15   4          8.34          7.79        16.74 o                         
   3 -15   4         20.44         44.18        23.96 o                         
   4 -15   4         34.15         36.86        22.30 o                         
   5 -15   4         39.36         34.93        21.14 o                         
   6 -15   4        130.98        186.13        44.54 o                         
   7 -15   4          3.63         11.79        26.17 o                         
   8 -15   4         62.75         81.43        38.27 o                         
 -11 -14   4          2.92         31.53        29.08 o                         
 -10 -14   4          5.84          5.82        25.72 o                         
  -9 -14   4         31.09         54.85        24.44 o                         
  -8 -14   4        154.01        140.55        31.61 o                         
  -7 -14   4         68.08         45.42        22.49 o                         
  -6 -14   4         44.49         32.12        21.74 o                         
  -5 -14   4        185.00        187.43        30.23 o                         
  -4 -14   4        719.98        664.15        86.87 o                         
  -3 -14   4          6.81          4.95        21.97 o                         
  -2 -14   4        686.64        657.50        45.90 o                         
  -1 -14   4        181.31        265.21        33.77 o                         
   0 -14   4         10.52         36.72        21.30 o                         
   1 -14   4        210.94        227.40        31.12 o                         
   2 -14   4        126.28         98.06        25.56 o                         
   3 -14   4        624.80        533.99        92.45 o                         
   4 -14   4         58.11         49.29        21.87 o                         
   5 -14   4        116.14        126.78        28.11 o                         
   6 -14   4         67.34         52.96        28.32 o                         
   7 -14   4          0.92         -3.83        21.43 o                         
   8 -14   4          3.60          4.83        21.05 o                         
   9 -14   4         38.31         58.16        29.34 o                         
 -13 -13   4         15.72         16.99        38.27 o                         
 -12 -13   4          4.61         13.32        31.23 o                         
 -11 -13   4          5.82          9.18        26.94 o                         
 -10 -13   4         90.35         90.31        34.29 o                         
  -9 -13   4          0.07          5.66        24.34 o                         
  -8 -13   4         24.40         49.57        22.28 o                         
  -7 -13   4         27.25          2.64        21.97 o                         
  -6 -13   4        369.69        344.41        52.04 o                         
  -5 -13   4        333.96        389.68        62.22 o                         
  -4 -13   4        402.31        426.23        38.13 o                         
  -3 -13   4       3287.94       3309.69       268.48 o                         
  -2 -13   4       1344.37       1309.14       145.80 o                         
  -1 -13   4       1283.91       1241.30        88.09 o                         
   0 -13   4        703.68        630.51        54.11 o                         
   1 -13   4        961.55        877.43        46.09 o                         
   2 -13   4        100.61        130.71        26.15 o                         
   3 -13   4          0.21         -4.19        25.18 o                         
   4 -13   4         12.77         -0.10        18.90 o                         
   5 -13   4        140.42        151.77        19.84 o                         
   6 -13   4        134.79        143.84        25.78 o                         
   7 -13   4        506.96        540.81        42.78 o                         
   8 -13   4          1.92         -7.31        18.44 o                         
   9 -13   4         79.78        115.19        29.24 o                         
 -13 -12   4        246.28        253.17        61.53 o                         
 -12 -12   4         66.31        134.39        45.16 o                         
 -11 -12   4          0.03         12.09        22.35 o                         
 -10 -12   4         81.71        110.36        37.35 o                         
  -9 -12   4          0.02         11.33        22.50 o                         
  -8 -12   4          0.77         -3.79        17.50 o                         
  -7 -12   4         40.82         39.08        21.62 o                         
  -6 -12   4         31.85         50.15        21.59 o                         
  -5 -12   4       1802.52       1884.02        68.52 o                         
  -4 -12   4        163.83        102.97        22.87 o                         
  -3 -12   4       1205.88       1205.58        53.31 o                         
  -2 -12   4        557.36        586.49        71.48 o                         
  -1 -12   4        130.61        106.49        21.73 o                         
   0 -12   4        755.65        752.42        41.37 o                         
   1 -12   4        523.77        489.02        35.42 o                         
   2 -12   4          4.76         -6.48        12.59 o                         
   3 -12   4        277.60        271.28        30.52 o                         
   4 -12   4        179.75        139.57        18.25 o                         
   5 -12   4         41.05         21.65        13.86 o                         
   6 -12   4        186.70        206.28        23.90 o                         
   7 -12   4        100.89        114.54        24.49 o                         
   8 -12   4          0.06          0.05        16.51 o                         
   9 -12   4        145.64        182.33        31.95 o                         
  10 -12   4          1.07        -22.25        22.25 o                         
 -13 -11   4          7.59        -13.01        31.99 o                         
 -12 -11   4         77.32        106.99        38.27 o                         
 -11 -11   4         58.21         84.19        33.98 o                         
 -10 -11   4         28.65         22.04        27.40 o                         
  -9 -11   4        226.19        166.23        38.73 o                         
  -8 -11   4        309.54        377.98        85.95 o                         
  -7 -11   4        287.02        351.16        37.43 o                         
  -6 -11   4        128.59        147.13        32.30 o                         
  -5 -11   4          2.04          0.05        14.64 o                         
  -4 -11   4         69.31         61.10        18.45 o                         
  -3 -11   4         32.21         41.41        19.36 o                         
  -2 -11   4        766.21        740.05        40.32 o                         
  -1 -11   4        556.02        585.29        50.13 o                         
   0 -11   4          0.00         -1.80        13.08 o                         
   1 -11   4        830.56        894.04        48.45 o                         
   2 -11   4        145.92        134.02        14.38 o                         
   3 -11   4          7.31         -5.33         9.68 o                         
   4 -11   4        119.99        109.00        16.97 o                         
   5 -11   4          4.10         -0.60        11.52 o                         
   6 -11   4          2.07         -4.61        12.61 o                         
   7 -11   4        260.37        275.01        32.83 o                         
   8 -11   4         25.60         17.50        16.98 o                         
   9 -11   4        167.25        178.68        48.45 o                         
  10 -11   4         36.17         47.23        24.69 o                         
  11 -11   4          5.10         -1.84        29.54 o                         
 -13 -10   4         31.58         52.20        33.06 o                         
 -12 -10   4         17.01          5.97        23.57 o                         
 -11 -10   4        131.18        128.42        37.50 o                         
 -10 -10   4          9.26         20.20        22.65 o                         
  -9 -10   4        178.95        162.56        38.57 o                         
  -8 -10   4         28.06         32.68        18.24 o                         
  -7 -10   4        561.13        528.54        36.37 o                         
  -6 -10   4        269.86        281.74        33.06 o                         
  -5 -10   4         34.41         37.00        16.88 o                         
  -4 -10   4        843.32        878.20        41.86 o                         
  -3 -10   4        416.08        413.56        28.64 o                         
  -2 -10   4         24.47         20.23        12.82 o                         
  -1 -10   4        817.22        822.24        62.38 o                         
   0 -10   4       1199.90       1186.91        47.78 o                         
   1 -10   4        397.06        360.19        20.39 o                         
   2 -10   4        552.13        493.58        23.30 o                         
   3 -10   4        163.92        139.83        15.94 o                         
   4 -10   4        814.57        800.02        33.68 o                         
   5 -10   4        468.48        489.85        28.19 o                         
   6 -10   4        423.74        420.68        28.38 o                         
   7 -10   4         89.08         69.57        21.00 o                         
   8 -10   4        485.80        501.95        68.80 o                         
   9 -10   4          0.48        -14.29        16.79 o                         
  10 -10   4        136.20        162.92        31.05 o                         
  11 -10   4         43.32         55.52        27.94 o                         
 -14  -9   4          4.45         -1.68        32.14 o                         
 -13  -9   4          0.25        -17.30        26.48 o                         
 -12  -9   4          5.38        -10.41        24.80 o                         
 -11  -9   4         88.21         88.93        34.13 o                         
 -10  -9   4        283.25        303.99        51.28 o                         
  -9  -9   4        289.38        263.28        45.61 o                         
  -8  -9   4         44.43         45.46        23.73 o                         
  -7  -9   4         53.69         58.63        16.76 o                         
  -6  -9   4        832.45        878.18        40.62 o                         
  -5  -9   4          0.03         -7.69        11.40 o                         
  -4  -9   4        104.66         94.79        17.54 o                         
  -3  -9   4        150.42        172.43        21.77 o                         
  -2  -9   4       1735.77       1676.54        90.08 o                         
  -1  -9   4       3522.01       3838.93       201.97 o                         
   0  -9   4       1134.86       1204.11        31.33 o                         
   1  -9   4        930.34       1052.42        31.18 o                         
   2  -9   4        650.83        571.61        51.25 o                         
   3  -9   4          0.03          2.23         7.69 o                         
   4  -9   4        102.08         94.40        26.15 o                         
   5  -9   4        487.83        479.04        27.06 o                         
   6  -9   4         63.21         71.00        20.71 o                         
   7  -9   4         17.33         26.27        17.28 o                         
   8  -9   4         54.22         56.05        20.72 o                         
   9  -9   4          9.44         -0.90        16.98 o                         
  10  -9   4        122.09         89.08        26.95 o                         
  11  -9   4         49.62         86.78        28.39 o                         
  12  -9   4         31.89         32.45        33.83 o                         
 -14  -8   4         27.39          2.91        29.70 o                         
 -13  -8   4          0.02          8.57        24.95 o                         
 -12  -8   4        122.42        138.07        41.02 o                         
 -11  -8   4         14.01         -7.81        23.27 o                         
 -10  -8   4         62.56         63.22        28.16 o                         
  -9  -8   4          0.34         -1.53        20.36 o                         
  -8  -8   4        227.55        223.63        34.13 o                         
  -7  -8   4       1521.07       1227.53       139.44 o                         
  -6  -8   4          2.67          3.17        11.63 o                         
  -5  -8   4        213.34        253.05        24.06 o                         
  -4  -8   4         78.26         73.41        15.17 o                         
  -3  -8   4       4441.39       4162.36        93.65 o                         
  -2  -8   4       1075.87       1085.91        41.55 o                         
  -1  -8   4        542.27        524.86        28.99 o                         
   0  -8   4       2748.51       2901.19        53.87 o                         
   1  -8   4        813.61        811.52        26.26 o                         
   3  -8   4         22.40         34.73         9.87 o                         
   4  -8   4         13.08         21.38         9.46 o                         
   5  -8   4         98.24        112.03        21.03 o                         
   6  -8   4         75.26         87.28        15.72 o                         
   7  -8   4         48.74         65.84        16.57 o                         
   8  -8   4        190.84        167.47        27.33 o                         
   9  -8   4        689.98        655.39        52.27 o                         
  10  -8   4        143.70        152.74        29.23 o                         
  11  -8   4        118.26        100.84        27.40 o                         
  12  -8   4         17.10          8.75        23.04 o                         
 -14  -7   4          7.71         18.37        34.75 o                         
 -13  -7   4          5.04          7.35        24.80 o                         
 -12  -7   4          0.02          9.49        27.25 o                         
 -11  -7   4          7.48         -3.98        22.50 o                         
 -10  -7   4        109.13        168.37        42.25 o                         
  -9  -7   4        171.12        191.64        39.34 o                         
  -8  -7   4          1.38         -2.60        17.91 o                         
  -7  -7   4        244.20        270.34        24.94 o                         
  -5  -7   4        318.96        341.47        25.50 o                         
  -4  -7   4       2513.29       2840.38        71.90 o                         
  -3  -7   4       1016.39        934.72        36.49 o                         
  -2  -7   4        968.31       1013.19        37.98 o                         
  -1  -7   4        385.74        391.64        24.14 o                         
   0  -7   4        916.55       1003.38        26.33 o                         
   1  -7   4        938.87        980.02        27.89 o                         
   2  -7   4        119.95        122.12        17.60 o                         
   3  -7   4          4.57          4.46         7.02 o                         
   4  -7   4        186.61        199.39        16.19 o                         
   5  -7   4         12.17         10.83         8.46 o                         
   6  -7   4         19.01          7.78        10.75 o                         
   7  -7   4         40.33         40.72        12.69 o                         
   8  -7   4         83.54         70.06        20.23 o                         
   9  -7   4         21.63         16.87        17.43 o                         
  10  -7   4        113.81         96.35        24.95 o                         
  11  -7   4         53.76         51.81        22.93 o                         
  12  -7   4        185.18        158.10        32.45 o                         
  13  -7   4          8.11         -4.75        30.46 o                         
 -14  -6   4          9.08          9.95        28.32 o                         
 -13  -6   4          0.52          9.95        25.72 o                         
 -12  -6   4        284.56        295.88        54.19 o                         
 -11  -6   4         92.75        114.49        36.28 o                         
 -10  -6   4         54.20         52.04        26.33 o                         
  -9  -6   4        525.13        486.14        53.11 o                         
  -8  -6   4       1903.69       2019.61        64.52 o                         
  -7  -6   4        630.63        626.18        23.36 o                         
  -6  -6   4        396.99        424.78        32.91 o                         
  -4  -6   4       3613.29       3702.73        62.70 o                         
  -3  -6   4        887.24        933.80        33.90 o                         
  -2  -6   4       1144.27       1129.79        42.94 o                         
  -1  -6   4       2999.11       3217.02        53.92 o                         
   0  -6   4          1.07          4.77         6.24 o                         
   1  -6   4       2237.58       2260.53        44.41 o                         
   2  -6   4       7841.60       7757.31       115.81 o                         
   3  -6   4        511.39        509.79        21.06 o                         
   4  -6   4        147.22        175.73        14.87 o                         
   5  -6   4        239.95        218.25        16.79 o                         
   6  -6   4         47.60         66.56        12.18 o                         
   7  -6   4        988.24        904.13        32.65 o                         
   8  -6   4        115.77         88.44        20.96 o                         
   9  -6   4         99.99         89.41        21.66 o                         
  10  -6   4        404.31        374.80        36.98 o                         
  11  -6   4         42.39         57.96        20.92 o                         
  12  -6   4         27.30         22.40        20.53 o                         
  13  -6   4        104.16         43.77        25.99 o                         
 -14  -5   4          2.06         -5.36        22.50 o                         
 -13  -5   4         11.60         -1.38        24.64 o                         
 -12  -5   4          8.64         -2.76        23.11 o                         
 -11  -5   4          0.35         -7.19        19.75 o                         
 -10  -5   4         84.36        108.99        19.60 o                         
  -9  -5   4          2.91          2.21        10.26 o                         
  -8  -5   4         44.95         40.62        12.95 o                         
  -7  -5   4        823.76        781.01        32.90 o                         
  -6  -5   4         67.23         54.96         9.37 o                         
  -5  -5   4       1433.11       1209.96        29.41 o                         
  -3  -5   4        372.66        335.30        13.36 o                         
  -2  -5   4       2640.76       2807.86        46.87 o                         
  -1  -5   4        833.24        854.90        20.46 o                         
   0  -5   4        380.67        378.65        14.52 o                         
   1  -5   4         29.37         38.78         7.49 o                         
   2  -5   4          6.92          2.34         7.56 o                         
   3  -5   4       2932.90       3135.96        57.57 o                         
   4  -5   4       9754.35      10848.86       157.22 o                         
   5  -5   4        114.38        162.63        16.29 o                         
   6  -5   4        274.84        266.28        18.91 o                         
   7  -5   4        202.85        192.66        23.83 o                         
   8  -5   4       1605.57       1621.97        60.03 o                         
   9  -5   4         55.86         52.75        19.05 o                         
  10  -5   4       1190.17       1118.36        53.72 o                         
  11  -5   4        233.70        169.60        28.85 o                         
  12  -5   4          1.70         -0.62        16.11 o                         
  13  -5   4        241.07        235.20        32.05 o                         
 -14  -4   4        118.97         95.36        39.03 o                         
 -13  -4   4          2.18         21.43        26.79 o                         
 -12  -4   4         52.27         75.29        21.43 o                         
 -11  -4   4        170.57        166.19        25.61 o                         
 -10  -4   4         59.35         68.32        25.33 o                         
  -9  -4   4         45.58         70.95        17.46 o                         
  -8  -4   4        631.59        612.93        31.95 o                         
  -7  -4   4       1809.30       1869.62        54.49 o                         
  -6  -4   4        736.90        724.87        29.64 o                         
  -5  -4   4        822.92        904.96        37.82 o                         
  -4  -4   4        621.76        624.23        18.97 o                         
  -3  -4   4        177.51        116.17        23.13 o                         
  -2  -4   4        175.21        166.00         9.36 o                         
  -1  -4   4        896.02        917.47        21.22 o                         
   0  -4   4       2960.20       2963.63        49.06 o                         
   1  -4   4        198.42        218.64        11.77 o                         
   2  -4   4        664.91        667.47        20.40 o                         
   3  -4   4      12512.04      13214.79       229.33 o                         
   4  -4   4         15.62         25.47         8.53 o                         
   5  -4   4          0.32         -6.46         6.46 o                         
   6  -4   4          2.65          1.21         7.32 o                         
   7  -4   4         15.18         10.42         9.38 o                         
   8  -4   4         32.60         40.72        15.37 o                         
   9  -4   4       1380.01       1333.51        56.36 o                         
  10  -4   4         98.33        133.48        38.34 o                         
  11  -4   4          1.76          4.57        19.06 o                         
  12  -4   4        161.52        162.76        27.35 o                         
  13  -4   4         56.18         64.43        34.13 o                         
  14  -4   4          0.05         -4.52        20.58 o                         
 -14  -3   4          6.12        -24.95        24.95 o                         
 -13  -3   4          0.29          8.46        21.74 o                         
 -12  -3   4         17.56         20.20        25.56 o                         
 -11  -3   4        109.98         82.20        29.85 o                         
 -10  -3   4        822.35        845.31        43.32 o                         
  -9  -3   4         20.15         14.80        12.82 o                         
  -8  -3   4        406.26        367.98        33.98 o                         
  -7  -3   4         35.85         34.13        12.19 o                         
  -6  -3   4         10.11         14.75         8.59 o                         
  -5  -3   4       8767.37       9389.00       168.34 o                         
  -4  -3   4       3553.77       3711.32        59.48 o                         
  -3  -3   4          1.33         -4.19         4.19 o                         
  -2  -3   4         36.00         23.85         5.00 o                         
  -1  -3   4          7.98         12.47         4.69 o                         
   0  -3   4       2328.91       2518.51        42.22 o                         
   1  -3   4      18098.82      18998.19       248.35 o                         
   2  -3   4        186.87        219.27        11.82 o                         
   3  -3   4        131.90        122.22        10.44 o                         
   4  -3   4       1989.95       1962.03        49.77 o                         
   5  -3   4        301.53        282.09        16.67 o                         
   6  -3   4       1489.99       1512.39        37.70 o                         
   7  -3   4        238.42        241.04        25.39 o                         
   8  -3   4          2.82          4.57        10.37 o                         
   9  -3   4          6.71         12.44        13.12 o                         
  10  -3   4        707.68        767.32        44.32 o                         
  11  -3   4         41.53         56.05        31.99 o                         
  12  -3   4         11.70         26.23        18.98 o                         
  13  -3   4         81.32         80.01        24.25 o                         
  14  -3   4          1.24        -17.07        17.07 o                         
 -14  -2   4         15.00         48.22        29.54 o                         
 -13  -2   4          3.03         29.06        17.77 o                         
 -12  -2   4         15.81         -3.86        15.80 o                         
 -11  -2   4        103.71        127.78        24.48 o                         
 -10  -2   4         58.63         50.96        17.00 o                         
  -9  -2   4          1.27         25.83        12.65 o                         
  -8  -2   4        317.71        294.43        25.33 o                         
  -7  -2   4        297.67        274.88        22.21 o                         
  -6  -2   4         68.63         63.99        11.96 o                         
  -5  -2   4        480.00        532.98        32.76 o                         
  -4  -2   4       1573.95       1357.05        37.18 o                         
  -3  -2   4       2245.07       2209.06        38.32 o                         
  -2  -2   4        349.56        252.26        29.76 o                         
  -1  -2   4        947.17        776.53        19.77 o                         
   0  -2   4       1414.38       1432.52        27.40 o                         
   1  -2   4          3.24          4.47         4.76 o                         
   2  -2   4        671.96        566.68        17.01 o                         
   3  -2   4      11348.33      11434.01       156.98 o                         
   4  -2   4        738.20        752.62        22.60 o                         
   5  -2   4         82.00         92.02        11.02 o                         
   6  -2   4         74.97         64.15        10.18 o                         
   7  -2   4         38.66         31.93         9.40 o                         
   8  -2   4        301.38        337.34        19.73 o                         
   9  -2   4       1070.28       1025.39        76.76 o                         
  10  -2   4        268.73        255.84        34.67 o                         
  11  -2   4        112.27         97.02        24.06 o                         
  12  -2   4         12.56         20.98        17.11 o                         
  13  -2   4         83.30        122.92        27.00 o                         
  14  -2   4          0.07         -2.17        18.71 o                         
 -14  -1   4          0.12         19.85        20.40 o                         
 -13  -1   4         44.28         57.85        22.37 o                         
 -12  -1   4        268.62        260.90        32.72 o                         
 -11  -1   4         58.32         54.51        19.84 o                         
 -10  -1   4        184.58        173.39        23.81 o                         
  -9  -1   4        308.87        270.33        26.95 o                         
  -8  -1   4         81.66         84.91        16.63 o                         
  -7  -1   4        373.65        364.90        25.30 o                         
  -6  -1   4        136.45        116.05        15.08 o                         
  -5  -1   4          7.01         14.23         8.86 o                         
  -4  -1   4       3187.38       3379.88        72.02 o                         
  -3  -1   4        928.23        966.39        29.54 o                         
  -2  -1   4        353.66        332.46        11.44 o                         
   0  -1   4       2215.37       2190.75        44.42 o                         
   1  -1   4        513.90        453.68        14.15 o                         
   2  -1   4         98.06         75.20         7.24 o                         
   3  -1   4       4421.25       4329.82        67.10 o                         
   4  -1   4          0.27         -1.88         5.08 o                         
   5  -1   4        457.12        423.99        18.09 o                         
   6  -1   4        151.37        195.96        15.30 o                         
   7  -1   4        272.21        276.37        17.62 o                         
   8  -1   4         14.37         13.06         8.70 o                         
   9  -1   4       1312.80       1277.02        50.78 o                         
  10  -1   4         24.94         30.45        14.82 o                         
  11  -1   4        601.79        540.80        38.20 o                         
  12  -1   4         13.19         17.65        17.41 o                         
  13  -1   4          0.17          7.17        17.20 o                         
  14  -1   4         60.23         69.76        24.58 o                         
  15  -1   4        123.19        147.05        38.88 o                         
 -14   0   4          4.90          7.20        39.11 o                         
 -13   0   4          0.23          1.58        18.38 o                         
 -12   0   4          1.23         -4.67        15.31 o                         
 -11   0   4         75.63         93.68        24.50 o                         
 -10   0   4         18.42         15.98        15.87 o                         
  -9   0   4        475.28        441.73        33.06 o                         
  -8   0   4        695.73        637.19        34.37 o                         
  -7   0   4       1333.70       1331.81        46.75 o                         
  -6   0   4        794.44        633.53        29.12 o                         
  -5   0   4        218.54        222.45        18.23 o                         
  -4   0   4       1345.78       1315.66        38.35 o                         
  -3   0   4       1483.14       1447.76        38.50 o                         
  -2   0   4          8.42          9.18         8.42 o                         
  -1   0   4       1214.23        727.45        20.49 o                         
   0   0   4       9893.91       9529.32       152.43 o                         
   1   0   4       1680.64       1825.11        39.25 o                         
   2   0   4       4859.89       4892.44        71.05 o                         
   3   0   4       2404.18       2461.89        42.82 o                         
   4   0   4       3312.84       3169.41        54.22 o                         
   5   0   4        685.27        650.46        21.45 o                         
   6   0   4        411.47        486.02        30.61 o                         
   7   0   4         34.42         43.24        10.17 o                         
   8   0   4          6.48          3.09         7.96 o                         
   9   0   4        177.29        161.66        21.73 o                         
  10   0   4          0.34         -1.43        11.95 o                         
  11   0   4         81.12        100.60        44.31 o                         
  12   0   4         25.93         -0.61        21.20 o                         
  13   0   4          1.52         18.66        17.48 o                         
  14   0   4        120.96        126.00        27.71 o                         
  15   0   4         30.58         50.65        24.64 o                         
 -14   1   4         52.30         75.00        34.44 o                         
 -13   1   4         40.68         80.57        23.63 o                         
 -12   1   4          2.84        -14.88        15.00 o                         
 -11   1   4        154.96        184.15        54.03 o                         
 -10   1   4        357.10        356.31        32.84 o                         
  -9   1   4       1435.82       1292.59        52.78 o                         
  -8   1   4          1.67          3.25        12.17 o                         
  -7   1   4          6.40          2.35        10.01 o                         
  -6   1   4        262.24        225.30        26.63 o                         
  -5   1   4         28.16          5.38         8.09 o                         
  -4   1   4        627.10        625.87        26.65 o                         
  -3   1   4        859.40        846.14        27.96 o                         
  -2   1   4      11249.93      10955.16       182.75 o                         
  -1   1   4       4881.58       4814.85        85.15 o                         
   0   1   4        847.75        829.64        18.37 o                         
   1   1   4       6388.53       6697.82        91.87 o                         
   2   1   4        288.86        322.96        11.83 o                         
   3   1   4      25535.85      26636.56       419.65 o                         
   4   1   4       1102.73       1031.11        25.10 o                         
   5   1   4       1736.68       1853.47        46.72 o                         
   6   1   4       3197.69       3279.59        59.96 o                         
   7   1   4         83.33         95.17        11.89 o                         
   8   1   4         40.63         58.57        10.84 o                         
   9   1   4        568.01        500.23        31.33 o                         
  10   1   4        742.00        789.94        40.84 o                         
  11   1   4        382.76        374.39        44.47 o                         
  12   1   4        264.99        347.19        35.71 o                         
  13   1   4         14.92          3.56        17.05 o                         
  14   1   4         57.26         41.44        21.85 o                         
  15   1   4        162.26        209.74        35.27 o                         
 -13   2   4          6.28         28.42        19.17 o                         
 -12   2   4         10.97         29.05        18.07 o                         
 -11   2   4          0.05         -7.28        16.07 o                         
 -10   2   4         47.71         44.53        19.19 o                         
  -9   2   4         38.07         45.69        28.32 o                         
  -8   2   4          1.14         -1.76        13.47 o                         
  -7   2   4       1156.26       1071.64        43.44 o                         
  -6   2   4         73.05         72.62        13.63 o                         
  -5   2   4       3064.88       3571.53        83.99 o                         
  -4   2   4       2145.10       2345.23        58.41 o                         
  -3   2   4        188.44        160.33        14.12 o                         
  -2   2   4      11076.12      11823.25       197.48 o                         
  -1   2   4      40236.67      42186.71       532.80 o                         
   0   2   4      81955.05      84706.00      1066.17 o                         
   1   2   4      13193.29      14080.72       222.37 o                         
   2   2   4       4882.64       4885.58        69.88 o                         
   3   2   4        470.97        501.69        50.90 o                         
   4   2   4       8383.99       8207.80       115.93 o                         
   5   2   4        456.35        553.50        58.05 o                         
   6   2   4         33.56         35.00        10.46 o                         
   7   2   4        113.54         90.70        19.82 o                         
   8   2   4        485.39        563.16        23.38 o                         
   9   2   4        357.15        390.06        22.36 o                         
  10   2   4        286.72        277.00        27.53 o                         
  11   2   4        242.51        202.20        26.13 o                         
  12   2   4        173.95        158.99        25.86 o                         
  13   2   4          0.00          4.95        17.58 o                         
  14   2   4        269.59        302.98        35.52 o                         
  15   2   4         22.58         33.93        20.93 o                         
  16   2   4         45.48         68.88        36.28 o                         
 -13   3   4          8.46         19.43        21.32 o                         
 -12   3   4          1.88          9.02        17.27 o                         
 -11   3   4         95.04        146.05        28.00 o                         
 -10   3   4         89.59         82.16        23.19 o                         
  -9   3   4        348.41        327.70        31.91 o                         
  -8   3   4         40.78         40.10        19.36 o                         
  -7   3   4        989.69       1008.80        42.74 o                         
  -6   3   4        101.06        101.40        16.28 o                         
  -5   3   4        509.42        442.23        25.28 o                         
  -4   3   4          6.45          3.76         7.76 o                         
  -3   3   4          0.61          0.10         7.34 o                         
  -2   3   4       3129.90       3313.70        53.97 o                         
  -1   3   4       5772.43       5937.12        85.26 o                         
   0   3   4      11128.90      11687.86       196.33 o                         
   1   3   4         53.02         51.13        14.62 o                         
   2   3   4         47.32         84.19        17.14 o                         
   3   3   4       1027.49       1137.83        23.58 o                         
   4   3   4      11522.96      10329.36       168.40 o                         
   5   3   4        506.60        453.05        17.51 o                         
   6   3   4       4317.28       4211.84        71.06 o                         
   8   3   4       2055.18       2144.51        62.18 o                         
   9   3   4        191.02        189.27        17.54 o                         
  10   3   4        191.07        201.52        24.78 o                         
  11   3   4        108.69        122.15        36.58 o                         
  12   3   4        359.23        415.02        36.48 o                         
  13   3   4          4.65          1.31        15.81 o                         
  14   3   4         94.54         80.35        23.75 o                         
  15   3   4          3.98         14.59        57.09 o                         
  16   3   4        166.45        201.44        44.08 o                         
 -13   4   4         15.30         20.36        28.32 o                         
 -12   4   4         52.95         47.75        27.71 o                         
 -11   4   4         21.87          2.69        16.81 o                         
 -10   4   4         12.12         -3.26        18.90 o                         
  -9   4   4        145.33        162.21        29.77 o                         
  -8   4   4        254.97        244.48        28.40 o                         
  -7   4   4        364.70        352.70        29.29 o                         
  -6   4   4          2.05          2.15        10.03 o                         
  -5   4   4        921.50        976.51        38.75 o                         
  -4   4   4       3420.51       3609.87        81.64 o                         
  -3   4   4       7298.30       7899.87       144.81 o                         
  -2   4   4        350.46        305.33        16.87 o                         
  -1   4   4       6134.33       6509.72        93.75 o                         
   0   4   4        322.70        285.45        11.27 o                         
   1   4   4       4127.52       4557.10        67.04 o                         
   2   4   4         54.38         56.73         5.59 o                         
   3   4   4       1704.34       1822.08        33.47 o                         
   4   4   4        423.33        381.75        30.31 o                         
   5   4   4         44.47         46.21         7.88 o                         
   6   4   4       6130.49       6533.91        99.76 o                         
   7   4   4       8132.11       8332.28       125.18 o                         
   8   4   4        740.71        684.75        31.05 o                         
   9   4   4          9.25         20.43        10.48 o                         
  10   4   4         10.91         11.39        12.54 o                         
  11   4   4        323.51        320.83        29.54 o                         
  12   4   4         17.35         20.89        16.54 o                         
  13   4   4        129.82        149.38        27.42 o                         
  14   4   4         44.27         49.89        20.67 o                         
  15   4   4        117.64        145.45        29.09 o                         
  16   4   4          0.00        -18.19        18.19 o                         
 -13   5   4         74.13        161.49        51.28 o                         
 -12   5   4          0.52        -16.88        17.50 o                         
 -11   5   4         51.89         75.19        22.23 o                         
 -10   5   4        433.15        404.23        37.27 o                         
  -9   5   4         63.06         65.24        27.71 o                         
  -8   5   4        771.14        783.77        43.29 o                         
  -7   5   4        289.25        272.61        28.39 o                         
  -6   5   4        150.90        153.60        21.35 o                         
  -5   5   4         68.54         89.07        15.52 o                         
  -4   5   4       4621.85       4821.52       102.68 o                         
  -3   5   4         52.33         65.54         9.57 o                         
  -2   5   4       2104.49       2490.44        52.90 o                         
  -1   5   4         12.65         12.99         5.69 o                         
   0   5   4       2800.91       2870.32        48.02 o                         
   1   5   4        176.67        137.68        13.66 o                         
   2   5   4        839.89        837.88        32.65 o                         
   4   5   4         23.24         27.19         8.16 o                         
   6   5   4        156.05        148.12        12.17 o                         
   7   5   4         13.97          4.47         6.64 o                         
   8   5   4         38.94         27.62         7.59 o                         
   9   5   4         66.60         47.60        11.47 o                         
  10   5   4        476.28        427.06        30.90 o                         
  11   5   4        393.12        382.52        30.67 o                         
  12   5   4        382.44        318.46        31.89 o                         
  13   5   4        121.81        107.53        23.11 o                         
  14   5   4          0.08         -2.33        16.73 o                         
  15   5   4          5.09        -20.66        33.98 o                         
  16   5   4          6.43          1.84        33.67 o                         
 -12   6   4        136.12        196.08        50.82 o                         
 -11   6   4          1.06         -1.48        15.96 o                         
 -10   6   4          5.52          0.67        16.62 o                         
  -9   6   4         73.75        115.63        24.51 o                         
  -8   6   4         23.40         23.91        17.07 o                         
  -7   6   4          0.85          0.05        13.18 o                         
  -6   6   4       2186.95       2274.30        75.31 o                         
  -5   6   4        380.73        353.43        34.75 o                         
  -4   6   4         27.45         21.43         8.56 o                         
  -3   6   4        112.38         84.64        11.13 o                         
  -2   6   4        929.84        923.42        26.19 o                         
  -1   6   4          9.38         15.36         6.60 o                         
   0   6   4        293.01        296.87        18.16 o                         
   1   6   4        365.69        346.52        31.74 o                         
   3   6   4        493.31        470.31        21.59 o                         
   4   6   4       1390.61       1482.68        31.80 o                         
   5   6   4        934.78        879.23        24.25 o                         
   6   6   4         85.36         65.88         9.36 o                         
   7   6   4        344.55        327.84        28.01 o                         
   8   6   4        723.18        534.86        63.56 o                         
   9   6   4        852.48        695.69        51.28 o                         
  10   6   4        664.22        640.64        27.36 o                         
  11   6   4          0.03         11.70        12.12 o                         
  12   6   4          0.04          8.58        13.85 o                         
  13   6   4         13.63         17.71        16.58 o                         
  14   6   4         61.64         79.90        42.25 o                         
  15   6   4        119.01        130.87        49.59 o                         
  16   6   4          4.98         -5.82        40.10 o                         
 -12   7   4         87.06        118.78        42.71 o                         
 -11   7   4         26.56         53.57        34.59 o                         
 -10   7   4          2.55         16.48        19.40 o                         
  -9   7   4          2.60         -3.66        16.02 o                         
  -8   7   4          0.49        -13.60        14.16 o                         
  -7   7   4          0.50         -1.25        12.83 o                         
  -6   7   4        133.23        177.13        23.62 o                         
  -5   7   4        383.56        369.38        40.10 o                         
  -4   7   4         83.29         65.73        11.99 o                         
  -3   7   4         36.35         41.61        10.24 o                         
  -2   7   4        151.66        133.06        15.17 o                         
  -1   7   4        463.89        438.25        18.45 o                         
   0   7   4       5733.83       5989.89       125.38 o                         
   1   7   4         99.30         78.13         8.70 o                         
   3   7   4        724.35        679.24        22.46 o                         
   4   7   4        105.82        102.56         9.87 o                         
   5   7   4          4.64          0.44         6.25 o                         
   6   7   4       3133.16       3128.50        57.60 o                         
   7   7   4        861.95        876.04        42.11 o                         
   8   7   4        173.32        161.89        14.40 o                         
   9   7   4        141.72        168.68        35.51 o                         
  10   7   4        650.12        529.39        31.37 o                         
  11   7   4          9.77          7.25        12.87 o                         
  12   7   4        121.87        177.86        42.09 o                         
  13   7   4        155.34        104.24        39.03 o                         
  14   7   4         21.61         30.46        28.78 o                         
  16   7   4         16.99         51.12        42.40 o                         
 -11   8   4          1.59         -5.86        20.44 o                         
 -10   8   4         18.62          4.18        19.63 o                         
  -9   8   4          7.73         18.20        19.38 o                         
  -8   8   4         15.73         43.24        20.22 o                         
  -7   8   4        335.94        338.02        33.09 o                         
  -6   8   4       2480.32       2640.62        79.65 o                         
  -5   8   4        109.71        116.31        23.88 o                         
  -4   8   4         63.91         63.78        12.05 o                         
  -3   8   4         23.79         29.43         9.68 o                         
  -2   8   4        384.65        342.17        18.42 o                         
  -1   8   4        168.73        200.11        14.42 o                         
   0   8   4       1988.71       2201.10        44.90 o                         
   1   8   4         16.29         13.05         5.91 o                         
   2   8   4          8.75         14.07         6.47 o                         
   3   8   4         28.97          9.56         6.14 o                         
   4   8   4       1010.58        980.62        26.11 o                         
   5   8   4          1.50         -5.26         5.85 o                         
   6   8   4       1323.87       1374.43        42.11 o                         
   7   8   4        490.37        486.68        21.26 o                         
   8   8   4       1324.37       1174.70        61.79 o                         
   9   8   4        134.20        164.01        16.39 o                         
  10   8   4        427.82        404.68        29.29 o                         
  11   8   4        304.97        290.98        46.69 o                         
  12   8   4        458.99        466.09        57.86 o                         
  13   8   4         38.20         57.09        30.61 o                         
  14   8   4         45.40         64.90        30.46 o                         
  15   8   4         20.26         12.40        27.25 o                         
  16   8   4         19.94         13.78        30.31 o                         
 -10   9   4          2.11         19.49        20.13 o                         
  -9   9   4          9.72          1.56        20.29 o                         
  -8   9   4        161.55        189.52        58.17 o                         
  -7   9   4          0.70         -2.31        16.68 o                         
  -6   9   4         22.57         26.57        15.87 o                         
  -5   9   4          5.85         -2.81        12.04 o                         
  -4   9   4         63.94         81.15        17.95 o                         
  -3   9   4          0.44         -4.71         8.39 o                         
  -2   9   4         73.92         93.49        12.73 o                         
  -1   9   4       2487.44       2718.61        54.88 o                         
   0   9   4       5387.28       5786.57        93.57 o                         
   1   9   4          1.30          0.13         4.37 o                         
   2   9   4         23.35         32.04         8.31 o                         
   3   9   4        112.62        100.36        10.86 o                         
   4   9   4         47.82         48.21         8.68 o                         
   5   9   4        298.62        286.59        15.00 o                         
   6   9   4       1243.44       1296.68        35.09 o                         
   7   9   4          2.00          5.09         9.23 o                         
   8   9   4         99.33        100.84        18.50 o                         
   9   9   4        533.98        538.26        33.86 o                         
  10   9   4        408.19        473.53        34.90 o                         
  11   9   4        154.30        100.57        28.47 o                         
  12   9   4        117.21         67.66        25.87 o                         
  13   9   4         24.90         33.52        28.62 o                         
  14   9   4         38.81         78.06        32.60 o                         
  15   9   4         21.46         29.85        26.33 o                         
  16   9   4         18.20        -10.41        25.41 o                         
 -10  10   4        135.95        276.13        61.84 o                         
  -9  10   4         12.42         46.23        35.05 o                         
  -8  10   4          6.69         21.68        19.90 o                         
  -7  10   4        742.29        832.46        47.73 o                         
  -6  10   4          0.33          2.72        14.30 o                         
  -5  10   4          7.46          7.93        14.35 o                         
  -4  10   4        595.93        631.57        35.90 o                         
  -3  10   4       1130.22       1131.35        36.74 o                         
  -2  10   4         41.83         68.69        12.81 o                         
  -1  10   4       1465.32       1637.12        73.61 o                         
   0  10   4       1202.02       1214.07        33.82 o                         
   1  10   4        713.44        706.41        50.05 o                         
   2  10   4         35.65         28.35         8.10 o                         
   3  10   4        740.60        745.74        25.15 o                         
   4  10   4        213.13        264.99        25.84 o                         
   5  10   4         90.19         95.50        11.03 o                         
   6  10   4        386.64        398.46        30.23 o                         
   7  10   4        546.92        542.28        32.22 o                         
   8  10   4         84.40        109.72        19.34 o                         
   9  10   4        390.08        433.12        34.14 o                         
  10  10   4        723.50        790.17        42.38 o                         
  11  10   4        401.63        413.54        36.48 o                         
  12  10   4        332.83        314.10        47.60 o                         
  13  10   4         12.62         11.33        26.63 o                         
  14  10   4        111.93        120.16        38.73 o                         
  15  10   4         56.81         47.30        32.14 o                         
  16  10   4          1.17         -7.50        31.99 o                         
  -9  11   4         83.99        121.38        50.36 o                         
  -8  11   4         73.10        101.02        44.39 o                         
  -7  11   4          2.08        -20.66        27.86 o                         
  -6  11   4          2.12         17.60        25.56 o                         
  -5  11   4         17.56         -3.11        14.78 o                         
  -4  11   4        155.73        153.99        34.44 o                         
  -3  11   4        137.70        134.56        17.96 o                         
  -2  11   4          0.39          7.16        10.05 o                         
  -1  11   4         20.17         29.46         9.85 o                         
   0  11   4         13.93          8.87         7.73 o                         
   1  11   4        533.01        522.17        36.49 o                         
   2  11   4        415.91        418.43        40.11 o                         
   3  11   4        274.03        300.58        18.11 o                         
   4  11   4        170.06        203.58        41.33 o                         
   5  11   4        398.81        491.83        37.73 o                         
   6  11   4        279.19        317.80        35.44 o                         
   7  11   4        112.20        101.18        19.48 o                         
   8  11   4          2.49         -3.21        14.90 o                         
   9  11   4         24.04         31.13        17.53 o                         
  10  11   4         29.07         30.74        18.11 o                         
  11  11   4        229.86        266.48        30.93 o                         
  12  11   4          0.17          2.45        22.04 o                         
  13  11   4          4.65         26.79        28.78 o                         
  14  11   4         83.30        114.65        39.19 o                         
  15  11   4         23.68         67.20        33.83 o                         
  -8  12   4          4.97        -20.36        37.65 o                         
  -7  12   4         58.96         73.17        36.74 o                         
  -6  12   4          3.81          4.59        26.63 o                         
  -5  12   4        455.67        552.42        58.47 o                         
  -4  12   4         13.26         17.45        23.27 o                         
  -3  12   4          4.27         13.23        27.86 o                         
  -2  12   4        492.25        511.75        34.87 o                         
  -1  12   4        256.30        296.73        27.55 o                         
   0  12   4         21.21          9.55        10.23 o                         
   1  12   4        461.93        474.95        22.20 o                         
   2  12   4        196.57        220.69        16.77 o                         
   3  12   4        152.15        165.16        27.25 o                         
   4  12   4          0.37        -10.15        10.15 o                         
   5  12   4          5.91        -10.44        10.44 o                         
   6  12   4        105.42        129.93        26.25 o                         
   7  12   4         16.26          8.56        19.06 o                         
   8  12   4        337.79        444.37        77.30 o                         
   9  12   4        504.08        527.27        52.12 o                         
  10  12   4        147.58        140.93        25.08 o                         
  11  12   4          1.01        -17.32        17.32 o                         
  12  12   4        186.21        173.89        45.61 o                         
  13  12   4        104.51         90.00        35.51 o                         
  14  12   4          6.37         20.05        30.46 o                         
  15  12   4         16.84         18.37        32.76 o                         
  -8  13   4         23.54         76.38        48.37 o                         
  -7  13   4        134.47        206.64        50.51 o                         
  -6  13   4          4.26        -25.41        29.24 o                         
  -5  13   4         32.48         51.58        30.00 o                         
  -4  13   4         12.86         17.14        27.55 o                         
  -3  13   4        116.17        128.72        29.54 o                         
  -2  13   4        127.69        162.67        24.71 o                         
  -1  13   4        267.14        279.60        55.03 o                         
   0  13   4         28.72         11.90        30.77 o                         
   1  13   4        343.83        319.45        48.68 o                         
   2  13   4          0.10         -2.91        33.67 o                         
   3  13   4         89.66        112.05        45.16 o                         
   4  13   4         17.85         18.37        35.36 o                         
   5  13   4        177.34        170.83        24.71 o                         
   6  13   4         87.45        117.50        31.30 o                         
   7  13   4         49.43         73.01        21.60 o                         
   8  13   4        178.53        197.83        34.21 o                         
   9  13   4          0.43        -15.64        16.59 o                         
  10  13   4         44.44         59.91        22.14 o                         
  11  13   4        301.04        421.08        40.58 o                         
  12  13   4          0.05        -17.91        22.65 o                         
  13  13   4         64.65         59.39        32.14 o                         
  14  13   4         78.81         94.60        36.12 o                         
  15  13   4         18.23         -9.80        33.22 o                         
  -7  14   4         12.07         21.28        40.10 o                         
  -6  14   4          5.96         11.79        32.30 o                         
  -5  14   4        190.71        276.29        48.06 o                         
  -4  14   4         58.34         71.79        33.52 o                         
  -3  14   4         22.61         31.23        25.72 o                         
  -2  14   4          8.97          4.73        16.95 o                         
  -1  14   4          0.00         -5.66        30.00 o                         
   0  14   4         12.01         24.03        33.98 o                         
   1  14   4         32.02         27.25        35.66 o                         
   2  14   4        251.14        181.08        50.21 o                         
   3  14   4          0.08         24.34        43.01 o                         
   4  14   4         68.82         47.91        43.17 o                         
   5  14   4         14.70        -34.75        34.75 o                         
   6  14   4        248.64        219.81        51.12 o                         
   7  14   4        165.60        177.25        42.71 o                         
   8  14   4          5.99         26.33        39.95 o                         
   9  14   4         13.26         34.44        30.00 o                         
  10  14   4        307.57        333.70        37.74 o                         
  11  14   4         17.69         36.89        22.76 o                         
  12  14   4         92.80         93.22        35.05 o                         
  13  14   4         73.07         52.66        33.98 o                         
  14  14   4          1.40        -13.16        28.62 o                         
  15  14   4         13.76         24.64        37.50 o                         
  -7  15   4         19.97          3.52        43.47 o                         
  -6  15   4          5.98        -11.17        32.30 o                         
  -5  15   4          1.22         61.99        33.37 o                         
  -4  15   4          2.56        -10.71        27.71 o                         
  -2  15   4        173.86        155.98        44.39 o                         
  -1  15   4         11.25         15.77        34.59 o                         
   0  15   4          0.39         15.77        32.45 o                         
   1  15   4         44.89         49.59        37.20 o                         
   2  15   4         86.83         92.91        45.00 o                         
   3  15   4        278.13        221.03        50.51 o                         
   4  15   4         13.26         36.74        43.47 o                         
   5  15   4        274.21        269.55        58.32 o                         
   6  15   4        753.45        716.97        68.88 o                         
   7  15   4         64.60         70.26        46.99 o                         
   8  15   4        120.57        178.32        54.03 o                         
   9  15   4        171.63        180.62        56.48 o                         
  10  15   4         24.65         26.48        45.00 o                         
  11  15   4         12.34         21.58        33.52 o                         
  12  15   4         76.92        135.47        50.82 o                         
  -2  16   4         24.36         20.66        36.58 o                         
  -1  16   4          9.50         28.32        35.82 o                         
   0  16   4         32.70         -6.58        30.77 o                         
   1  16   4          7.12         48.22        38.88 o                         
   2  16   4          0.77          4.75        37.04 o                         
   3  16   4         47.04         71.64        43.93 o                         
   4  16   4          9.95         -1.53        45.61 o                         
   5  16   4        281.66        263.74        57.25 o                         
   7  16   4        228.03        170.67        56.79 o                         
   8  16   4         12.45         56.48        48.22 o                         
   9  16   4         13.61         57.71        51.28 o                         
  10  16   4         36.01        114.04        56.48 o                         
  11  16   4         23.05        -30.00        50.97 o                         
  12  16   4          1.77        103.32        51.43 o                         
  -1  17   4         21.51         37.81        35.05 o                         
   0  17   4          5.34         -5.82        31.07 o                         
   1  17   4          1.64         21.28        33.06 o                         
   2  17   4         54.80         12.40        31.07 o                         
   3  17   4          1.52         11.94        35.82 o                         
   4  17   4         28.72         67.96        48.22 o                         
   5  17   4         14.12         39.34        43.62 o                         
   6  17   4         45.47         89.09        50.97 o                         
   7  17   4         13.96         61.99        51.43 o                         
   8  17   4         61.77        111.59        59.24 o                         
   9  17   4         37.97         21.28        55.56 o                         
  10  17   4          0.62         19.44        57.09 o                         
  11  17   4         16.92         54.34        54.49 o                         
  12  17   4          3.94         37.35        56.48 o                         
  -1  18   4          0.03          8.72        30.15 o                         
   0  18   4         47.81         37.04        28.47 o                         
   1  18   4          5.79         51.43        33.67 o                         
   2  18   4         69.95         42.40        34.75 o                         
   3  18   4        191.15        101.33        47.60 o                         
   4  18   4          0.73        -12.86        40.41 o                         
   5  18   4         15.24         -1.22        40.41 o                         
   6  18   4         19.28         34.90        46.23 o                         
   7  18   4         29.30         -1.07        41.18 o                         
   8  18   4         98.37         19.29        56.48 o                         
   9  18   4         65.04        185.37        76.69 o                         
  10  18   4         11.78         52.81        70.41 o                         
  11  18   4        101.07        175.11        68.88 o                         
  -1  19   4         26.17          9.64        32.91 o                         
   0  19   4         16.40         41.33        33.67 o                         
   1  19   4          2.93         17.91        44.54 o                         
   2  19   4          4.22         38.42        44.08 o                         
   3  19   4          4.70         -2.30        39.49 o                         
   4  19   4         20.79         49.13        43.32 o                         
   5  19   4          0.12         15.92        40.41 o                         
   6  19   4         18.19         25.87        50.82 o                         
   7  19   4          1.57        -27.40        48.68 o                         
   8  19   4         66.12         83.88        59.24 o                         
   9  19   4         12.68         41.33        75.00 o                         
  10  19   4          1.13        -56.02        74.85 o                         
   0  20   4          6.78        -12.25        32.30 o                         
   1  20   4          4.09         -0.61        37.35 o                         
   2  20   4          1.36         25.41        41.79 o                         
   3  20   4          1.42         -8.72        42.86 o                         
   4  20   4          8.71        -12.86        52.50 o                         
   5  20   4         11.12         57.25        47.91 o                         
   6  20   4          0.81         33.06        55.87 o                         
   7  20   4          0.02        -18.83        62.60 o                         
  -6 -20   5          9.88        -13.47        33.67 o                         
  -5 -20   5          4.16         45.16        32.30 o                         
  -4 -20   5          0.81          1.22        28.32 o                         
  -3 -20   5          2.95        -13.32        22.65 o                         
  -2 -20   5          0.22         22.65        27.86 o                         
  -1 -20   5         13.30          2.60        27.55 o                         
   0 -20   5          0.18         -8.11        31.84 o                         
  -8 -19   5          2.50          7.44        32.97 o                         
  -7 -19   5         40.79         43.12        29.50 o                         
  -6 -19   5         99.45        146.42        37.80 o                         
  -5 -19   5          1.10         16.59        24.57 o                         
  -4 -19   5         12.02        -16.60        19.87 o                         
  -3 -19   5          4.08         -5.30        18.97 o                         
  -2 -19   5          1.12         -5.15        43.70 o                         
  -1 -19   5         71.78         93.60        48.60 o                         
   0 -19   5          1.75        153.44        90.62 o                         
   1 -19   5         10.37         10.55        21.73 o                         
   2 -19   5         21.48         36.50        26.57 o                         
  -9 -18   5          1.51         12.00        29.47 o                         
  -8 -18   5          2.37         -6.13        36.58 o                         
  -7 -18   5         48.87         71.09        56.02 o                         
  -6 -18   5         36.41         10.11        21.94 o                         
  -5 -18   5        102.91         49.78        32.14 o                         
  -4 -18   5          9.60        -11.29        18.82 o                         
  -3 -18   5        149.05        121.32        30.31 o                         
  -2 -18   5          0.11         -6.87        15.72 o                         
  -1 -18   5         60.06         67.86        24.01 o                         
   0 -18   5         13.11         27.93        19.38 o                         
   1 -18   5          0.83         11.33        20.67 o                         
   2 -18   5          1.42         -2.35        18.62 o                         
   3 -18   5          8.85         18.37        22.13 o                         
   4 -18   5          3.27         24.80        28.16 o                         
 -10 -17   5          4.73        -28.62        28.62 o                         
  -9 -17   5          1.33         14.89        24.25 o                         
  -8 -17   5          2.98          2.23        32.60 o                         
  -7 -17   5        242.48        278.12        63.06 o                         
  -6 -17   5          4.13          2.56        28.16 o                         
  -5 -17   5          9.08         32.57        21.59 o                         
  -4 -17   5        127.43        104.81        47.45 o                         
  -3 -17   5          1.36         -3.73        18.30 o                         
  -2 -17   5         45.31         32.81        22.58 o                         
  -1 -17   5         13.29          5.88        16.48 o                         
   0 -17   5        127.74        168.39        29.49 o                         
   1 -17   5         10.42         31.22        23.11 o                         
   2 -17   5         11.06         28.59        52.81 o                         
   3 -17   5          0.00         53.39        37.58 o                         
   4 -17   5          0.95         61.79        28.16 o                         
   5 -17   5          4.31        -22.19        22.19 o                         
   6 -17   5        111.53        106.99        43.47 o                         
 -11 -16   5         12.69          0.31        31.53 o                         
 -10 -16   5         12.29          6.12        28.78 o                         
  -9 -16   5          4.46          1.53        27.25 o                         
  -8 -16   5          8.68         37.30        23.75 o                         
  -7 -16   5          0.63         -0.33        18.04 o                         
  -6 -16   5         20.59         -9.04        26.48 o                         
  -5 -16   5         88.84         96.57        29.70 o                         
  -4 -16   5         25.87         16.85        20.61 o                         
  -3 -16   5          2.32         -6.08        20.59 o                         
  -2 -16   5         13.01          1.44        19.26 o                         
  -1 -16   5         18.58         24.32        25.72 o                         
   0 -16   5          8.75         24.63        19.69 o                         
   1 -16   5         16.99         22.40        17.11 o                         
   2 -16   5        105.52        153.28        29.63 o                         
   3 -16   5         16.18          8.39        19.42 o                         
   4 -16   5         41.56         58.70        22.50 o                         
   5 -16   5          1.20          3.97        18.27 o                         
   6 -16   5          5.32         32.60        30.15 o                         
   7 -16   5          1.44        -22.04        28.47 o                         
 -10 -15   5         89.68         68.12        35.36 o                         
  -9 -15   5          3.19          7.04        24.34 o                         
  -8 -15   5          0.18         -1.04        18.99 o                         
  -7 -15   5        125.49        125.61        30.11 o                         
  -6 -15   5        102.00         74.30        24.20 o                         
  -5 -15   5         11.06         16.28        20.95 o                         
  -4 -15   5         41.45         26.63        19.69 o                         
  -3 -15   5         38.25         10.68        40.95 o                         
  -2 -15   5        119.14         99.13        27.47 o                         
  -1 -15   5        247.29        249.24        35.19 o                         
   0 -15   5         92.54         82.22        25.99 o                         
   1 -15   5         63.19         29.73        20.89 o                         
   2 -15   5         23.16         11.26        20.91 o                         
   3 -15   5        172.18        193.39        37.96 o                         
   4 -15   5          2.22        -10.34        16.81 o                         
   5 -15   5         59.22         68.44        23.62 o                         
   6 -15   5         16.46         28.78        26.17 o                         
   7 -15   5          0.47         21.58        29.08 o                         
   8 -15   5          2.32        -21.74        29.08 o                         
 -12 -14   5         72.06         78.22        38.42 o                         
 -11 -14   5         37.80         44.54        33.98 o                         
 -10 -14   5         79.47         50.97        30.00 o                         
  -9 -14   5         92.10        118.17        38.57 o                         
  -8 -14   5         24.55         26.48        25.26 o                         
  -7 -14   5         40.73         57.28        25.89 o                         
  -6 -14   5          0.09         -5.49        18.20 o                         
  -5 -14   5        266.64        236.26        39.80 o                         
  -4 -14   5        305.81        246.82        33.32 o                         
  -3 -14   5          0.00        -10.51        18.06 o                         
  -2 -14   5        276.35        254.21        35.34 o                         
  -1 -14   5        139.72        184.81        30.34 o                         
   0 -14   5         17.12          5.79        19.16 o                         
   1 -14   5         51.73         32.32        19.12 o                         
   2 -14   5          8.16         13.28        19.11 o                         
   3 -14   5          0.26         -5.22        15.89 o                         
   4 -14   5        184.06        169.19        29.78 o                         
   5 -14   5         20.70         20.73        22.57 o                         
   6 -14   5         62.84         76.07        33.22 o                         
   7 -14   5         18.39         33.37        27.40 o                         
   8 -14   5          6.69          3.21        25.56 o                         
   9 -14   5          1.22         16.99        37.35 o                         
 -12 -13   5         25.00         23.42        31.07 o                         
 -11 -13   5          2.77          6.89        24.34 o                         
 -10 -13   5         62.16         38.27        30.00 o                         
  -9 -13   5         75.55        118.63        39.03 o                         
  -8 -13   5        411.24        527.23        75.16 o                         
  -7 -13   5         15.40         -4.24        17.41 o                         
  -6 -13   5         64.04         89.12        33.37 o                         
  -5 -13   5        127.54        134.22        26.72 o                         
  -4 -13   5         82.85         69.58        24.41 o                         
  -3 -13   5        290.12        285.54        33.64 o                         
  -2 -13   5        385.66        452.52       100.18 o                         
  -1 -13   5        334.97        317.76        35.17 o                         
   0 -13   5        394.44        450.26        39.29 o                         
   1 -13   5        649.51        585.29        41.66 o                         
   2 -13   5        574.13        507.67        87.02 o                         
   3 -13   5          1.84         -2.16        13.50 o                         
   4 -13   5         18.33          2.87        16.76 o                         
   5 -13   5          8.70        -11.14        18.23 o                         
   6 -13   5        206.60        201.52        25.48 o                         
   7 -13   5         34.47         65.93        24.87 o                         
   8 -13   5          2.65         23.68        20.67 o                         
   9 -13   5         23.16         19.73        21.95 o                         
 -13 -12   5         36.30         22.65        37.50 o                         
 -12 -12   5          0.43        -17.14        20.66 o                         
 -11 -12   5          1.72         20.05        23.73 o                         
 -10 -12   5          0.76        -11.02        25.10 o                         
  -9 -12   5         65.74         45.16        26.17 o                         
  -8 -12   5         23.34         30.04        37.50 o                         
  -7 -12   5        408.36        440.04        55.03 o                         
  -6 -12   5        943.10        967.87        50.91 o                         
  -5 -12   5       1122.84       1197.45       127.81 o                         
  -4 -12   5        535.37        580.35        40.51 o                         
  -3 -12   5        699.52        684.59        43.56 o                         
  -2 -12   5       1985.92       2007.75        70.36 o                         
  -1 -12   5         28.14         15.33        17.47 o                         
   0 -12   5         27.27         29.66        16.75 o                         
   1 -12   5        177.43        191.79        28.10 o                         
   2 -12   5         33.09         23.19        16.80 o                         
   3 -12   5          1.28         -0.67        22.65 o                         
   4 -12   5         16.51         11.41        12.59 o                         
   5 -12   5         95.94        118.49        18.51 o                         
   6 -12   5         39.65         21.81        15.41 o                         
   7 -12   5          7.87          0.09        15.19 o                         
   8 -12   5         26.49         32.10        18.97 o                         
   9 -12   5          7.74          7.54        19.97 o                         
  10 -12   5         12.61         29.48        23.94 o                         
 -13 -11   5          0.46         21.74        34.29 o                         
 -12 -11   5         26.11         61.38        32.60 o                         
 -11 -11   5         45.91         62.30        34.13 o                         
 -10 -11   5          0.74        -18.83        18.83 o                         
  -9 -11   5          2.07         -5.82        20.05 o                         
  -8 -11   5        525.38        558.93        61.38 o                         
  -7 -11   5        542.23        560.88        41.71 o                         
  -6 -11   5        141.09        202.21        28.55 o                         
  -5 -11   5         64.64         26.38        16.67 o                         
  -4 -11   5          0.21          4.55        14.33 o                         
  -3 -11   5        353.37        352.97        34.29 o                         
  -2 -11   5         70.25        126.74        30.61 o                         
  -1 -11   5          2.80          4.54        13.72 o                         
   0 -11   5        145.47        144.61        25.42 o                         
   1 -11   5         14.38         24.35        21.12 o                         
   2 -11   5        128.10        122.70        15.91 o                         
   3 -11   5        163.32        158.22        24.87 o                         
   4 -11   5        762.52        823.92        38.74 o                         
   5 -11   5         42.16         39.73        14.46 o                         
   6 -11   5         77.21         73.39        16.96 o                         
   7 -11   5         73.53         89.87        23.21 o                         
   8 -11   5        191.58        208.01        30.23 o                         
   9 -11   5        130.50        129.70        28.50 o                         
  10 -11   5         17.11         36.41        22.75 o                         
  11 -11   5         10.62         10.90        25.18 o                         
 -13 -10   5         44.56         63.37        40.10 o                         
 -12 -10   5         72.38         63.68        34.59 o                         
 -11 -10   5          0.68         -6.43        21.74 o                         
 -10 -10   5         13.70         -9.34        21.28 o                         
  -9 -10   5         37.46         57.40        29.70 o                         
  -8 -10   5          4.64         14.39        19.90 o                         
  -7 -10   5         46.48         15.93        16.53 o                         
  -6 -10   5         27.65         33.98        16.92 o                         
  -5 -10   5        577.30        505.05        41.63 o                         
  -4 -10   5       3644.48       3899.68        99.42 o                         
  -3 -10   5        158.66        175.91        24.14 o                         
  -2 -10   5          3.42          2.67        14.85 o                         
  -1 -10   5        185.08        185.14        24.54 o                         
   0 -10   5       1255.30       1374.87        52.49 o                         
   1 -10   5       1164.26       1140.41        34.42 o                         
   2 -10   5        198.94        227.00        18.11 o                         
   3 -10   5          0.09          1.36         9.05 o                         
   4 -10   5        670.50        698.88        30.24 o                         
   5 -10   5        137.12        154.27        19.15 o                         
   6 -10   5       1120.45       1046.72        38.97 o                         
   7 -10   5         11.25         27.63        23.50 o                         
   8 -10   5          2.31         12.75        17.72 o                         
   9 -10   5          2.28         13.78        17.49 o                         
  10 -10   5        108.03        100.35        26.88 o                         
  11 -10   5         19.82         65.21        41.48 o                         
 -13  -9   5          3.22         25.10        32.30 o                         
 -12  -9   5         12.87        -24.03        24.03 o                         
 -11  -9   5         59.63         52.50        28.16 o                         
 -10  -9   5        221.62        237.26        48.68 o                         
  -9  -9   5         28.10         23.27        24.64 o                         
  -8  -9   5         68.77         79.29        31.23 o                         
  -7  -9   5        677.85        686.82        55.26 o                         
  -6  -9   5          2.83        -11.51        11.51 o                         
  -5  -9   5        166.69        158.35        22.15 o                         
  -4  -9   5        555.81        530.77        31.38 o                         
  -3  -9   5        821.04        770.88        36.23 o                         
  -2  -9   5        652.40        578.77        31.65 o                         
  -1  -9   5        404.15        340.13        26.70 o                         
   0  -9   5        175.51        218.55        14.88 o                         
   1  -9   5          0.34         -2.08         7.57 o                         
   2  -9   5         17.40         15.27         8.76 o                         
   3  -9   5          2.28          1.98         8.62 o                         
   4  -9   5        386.02        413.31        23.52 o                         
   5  -9   5        209.24        210.44        23.48 o                         
   6  -9   5        165.52        191.86        20.78 o                         
   7  -9   5       1041.67       1071.15        40.45 o                         
   8  -9   5        192.77        220.19        30.58 o                         
   9  -9   5         59.90         47.39        20.86 o                         
  10  -9   5         25.41         13.16        18.40 o                         
  11  -9   5          9.87         10.03        20.74 o                         
  12  -9   5          7.48        -24.78        24.78 o                         
 -13  -8   5          3.60        -16.38        29.85 o                         
 -12  -8   5        111.95         93.98        39.03 o                         
 -11  -8   5         25.99         40.56        28.47 o                         
 -10  -8   5         17.35         42.09        27.40 o                         
  -9  -8   5        202.22        168.68        41.02 o                         
  -8  -8   5          0.56          7.65        18.22 o                         
  -7  -8   5          1.30         -5.65        12.85 o                         
  -6  -8   5        510.71        458.33        62.30 o                         
  -5  -8   5        417.77        376.92        27.16 o                         
  -4  -8   5        632.59        590.12        31.30 o                         
  -3  -8   5        420.05        448.42        27.33 o                         
  -2  -8   5       5108.42       5152.04       167.15 o                         
  -1  -8   5         22.58         24.79        11.88 o                         
   0  -8   5       2025.61       2106.33        44.59 o                         
   1  -8   5       1895.60       1826.95        41.73 o                         
   2  -8   5        704.63        757.16        34.95 o                         
   3  -8   5        438.78        437.76        28.75 o                         
   4  -8   5        790.45        739.81        28.29 o                         
   5  -8   5         13.89          4.11         9.56 o                         
   6  -8   5         29.28         33.52        12.89 o                         
   7  -8   5        396.76        466.10        28.99 o                         
   8  -8   5        350.78        351.28        61.99 o                         
   9  -8   5        221.91        276.42        46.61 o                         
  10  -8   5         68.54         40.44        22.43 o                         
  11  -8   5        299.73        312.60        38.71 o                         
  12  -8   5          0.01        -19.41        34.98 o                         
 -14  -7   5         74.87         95.06        45.61 o                         
 -13  -7   5         11.89         12.70        30.46 o                         
 -12  -7   5         49.95         46.69        36.12 o                         
 -11  -7   5        134.62        169.60        43.93 o                         
 -10  -7   5        281.26        291.90        51.12 o                         
  -9  -7   5         95.19        103.93        32.91 o                         
  -8  -7   5        115.87        120.77        31.23 o                         
  -7  -7   5        166.62        172.11        31.00 o                         
  -6  -7   5         56.56         54.28        15.27 o                         
  -5  -7   5        334.43        326.87        47.60 o                         
  -4  -7   5       1176.51       1004.79        53.11 o                         
  -3  -7   5        281.55        273.08        28.85 o                         
  -2  -7   5        643.35        538.88        27.54 o                         
  -1  -7   5        423.77        424.52        16.54 o                         
   0  -7   5         55.57         57.38         9.09 o                         
   1  -7   5       2837.03       2970.21        55.53 o                         
   3  -7   5       1116.80       1122.18        32.72 o                         
   4  -7   5        570.22        578.14        24.22 o                         
   5  -7   5        910.06        816.51        29.62 o                         
   6  -7   5        120.19        155.06        17.66 o                         
   7  -7   5         62.57         90.40        15.66 o                         
   8  -7   5        519.73        625.36        70.33 o                         
   9  -7   5        198.16        220.74        43.70 o                         
  10  -7   5          0.05         -4.62        16.98 o                         
  11  -7   5        309.81        349.12        45.16 o                         
  12  -7   5          7.71        -12.45        17.49 o                         
  13  -7   5         15.46         30.92        32.91 o                         
 -14  -6   5          1.64          4.44        28.32 o                         
 -13  -6   5         10.53         21.89        26.17 o                         
 -12  -6   5         70.78         32.76        30.15 o                         
 -11  -6   5          8.82         10.10        21.28 o                         
 -10  -6   5          0.08          0.15        19.44 o                         
  -9  -6   5       1066.59       1250.56        83.58 o                         
  -8  -6   5        160.06        152.46        33.52 o                         
  -7  -6   5         77.66         92.43        14.91 o                         
  -6  -6   5        168.53        185.47        14.36 o                         
  -5  -6   5        214.62        191.70        15.64 o                         
  -4  -6   5        741.94        697.50        22.07 o                         
  -3  -6   5        483.33        469.43        16.46 o                         
  -2  -6   5       4428.38       5199.31        79.18 o                         
  -1  -6   5          1.07          3.78         5.60 o                         
   0  -6   5       1069.91       1098.32        36.38 o                         
   1  -6   5       5902.20       6549.49       101.11 o                         
   2  -6   5        165.03        212.73        20.26 o                         
   3  -6   5        207.47        192.43        15.21 o                         
   4  -6   5        710.75        713.87        25.58 o                         
   5  -6   5        416.59        380.35        20.75 o                         
   6  -6   5        798.35        823.28        38.05 o                         
   7  -6   5          7.93         13.37        10.68 o                         
   8  -6   5        136.29        157.85        29.54 o                         
   9  -6   5          0.08         -2.81        15.74 o                         
  10  -6   5        281.76        235.07        31.80 o                         
  11  -6   5         44.64         59.07        20.65 o                         
  12  -6   5         19.30          3.60        22.81 o                         
  13  -6   5          1.16          1.93        21.39 o                         
 -14  -5   5         38.61         17.60        31.23 o                         
 -13  -5   5        136.33        159.65        46.53 o                         
 -12  -5   5          3.90         32.76        28.01 o                         
 -11  -5   5        118.35         83.73        30.46 o                         
 -10  -5   5         63.52         61.53        27.09 o                         
  -9  -5   5        326.46        327.06        31.30 o                         
  -8  -5   5         31.11         24.03        15.92 o                         
  -7  -5   5         48.00         54.30        13.10 o                         
  -6  -5   5        327.51        344.32        17.80 o                         
  -5  -5   5        610.51        627.29        21.38 o                         
  -4  -5   5         76.17         40.67        18.70 o                         
  -3  -5   5       4082.60       3907.29        62.89 o                         
  -2  -5   5        879.06        777.81        20.99 o                         
  -1  -5   5       6821.56       7506.54       108.33 o                         
   0  -5   5       5773.32       6045.63        91.27 o                         
   1  -5   5        502.68        551.34        19.46 o                         
   2  -5   5       5001.19       4966.36        80.15 o                         
   3  -5   5       2381.96       2580.04        51.35 o                         
   4  -5   5        225.56        249.72        16.74 o                         
   5  -5   5         10.27         25.48         8.84 o                         
   6  -5   5        213.12        227.51        17.91 o                         
   7  -5   5        918.57        857.70        31.13 o                         
   8  -5   5         85.20         84.49        19.70 o                         
   9  -5   5        494.03        501.45        39.45 o                         
  10  -5   5          7.75          7.64        16.73 o                         
  11  -5   5         45.11         76.89        32.60 o                         
  12  -5   5        126.54        139.01        28.30 o                         
  13  -5   5         61.82         50.24        22.07 o                         
 -14  -4   5          9.10         -2.91        32.45 o                         
 -13  -4   5         18.34         13.93        30.92 o                         
 -12  -4   5         23.25          4.13        26.33 o                         
 -11  -4   5        136.15        189.89        26.98 o                         
 -10  -4   5         26.25         46.64        16.85 o                         
  -9  -4   5        833.94        769.20        39.53 o                         
  -8  -4   5        328.15        289.37        29.77 o                         
  -7  -4   5        371.49        453.95        27.66 o                         
  -6  -4   5       1256.48       1357.00        87.40 o                         
  -5  -4   5        534.88        443.29        17.69 o                         
  -4  -4   5        638.32        648.55        20.04 o                         
  -3  -4   5         92.37         55.42        18.14 o                         
  -2  -4   5        224.07        238.04        11.91 o                         
  -1  -4   5       2877.52       2906.06        49.43 o                         
   0  -4   5         38.71         34.66         6.31 o                         
   1  -4   5          0.18          3.24         4.76 o                         
   2  -4   5        304.01        289.82        20.15 o                         
   3  -4   5        414.26        401.72        20.37 o                         
   4  -4   5        930.21        925.78        27.89 o                         
   5  -4   5        652.77        828.34        27.58 o                         
   6  -4   5          0.25         -3.34         6.64 o                         
   7  -4   5        466.55        434.36        22.62 o                         
   8  -4   5          7.14          6.78         9.46 o                         
   9  -4   5        339.17        326.68        31.43 o                         
  10  -4   5        286.46        244.37        30.36 o                         
  11  -4   5        285.86        302.73        52.12 o                         
  12  -4   5          6.32         18.91        18.69 o                         
  13  -4   5          5.46         27.24        17.90 o                         
  14  -4   5          3.01         -0.20        20.22 o                         
 -14  -3   5         15.52         78.37        36.28 o                         
 -13  -3   5         50.36         50.97        35.36 o                         
 -12  -3   5          4.85         -9.56        19.21 o                         
 -11  -3   5         58.78         41.56        19.42 o                         
 -10  -3   5        178.80        204.36        26.10 o                         
  -9  -3   5         22.39         21.52        14.30 o                         
  -8  -3   5        363.11        329.16        53.27 o                         
  -7  -3   5        259.03        275.72        30.84 o                         
  -6  -3   5        172.27        209.82        20.69 o                         
  -5  -3   5          4.51         -3.18         9.11 o                         
  -4  -3   5          5.56         -0.63         5.52 o                         
  -3  -3   5          0.35         -1.60         4.75 o                         
  -2  -3   5        243.56        199.48        15.23 o                         
  -1  -3   5         50.99         48.40         6.80 o                         
   0  -3   5       1701.89       1654.23        32.32 o                         
   1  -3   5       1665.47       1602.73        32.17 o                         
   2  -3   5       1928.53       1795.76        35.82 o                         
   3  -3   5         42.94         35.21         7.70 o                         
   4  -3   5         37.27         38.42        13.02 o                         
   5  -3   5        159.57        144.66        16.27 o                         
   6  -3   5        941.02        903.43        29.12 o                         
   7  -3   5       1452.70       1346.91        53.99 o                         
   8  -3   5         68.40         68.64        13.38 o                         
   9  -3   5        456.55        426.46        34.48 o                         
  10  -3   5        298.78        306.37        33.67 o                         
  11  -3   5       1000.09       1042.16        53.38 o                         
  12  -3   5        529.78        385.03        44.70 o                         
  13  -3   5         13.28         23.19        19.20 o                         
  14  -3   5         18.62          8.41        19.75 o                         
 -14  -2   5         93.26         88.25        25.62 o                         
 -13  -2   5        164.68        171.46        28.26 o                         
 -12  -2   5          0.55         -9.80        25.26 o                         
 -11  -2   5         98.95         98.38        24.61 o                         
 -10  -2   5        297.38        321.60        31.52 o                         
  -9  -2   5         13.52         12.06        13.37 o                         
  -8  -2   5        182.59        208.33        23.38 o                         
  -7  -2   5       1315.82       1277.97        45.56 o                         
  -6  -2   5        909.81        827.46        59.77 o                         
  -5  -2   5        577.77        517.61        36.97 o                         
  -4  -2   5        107.81         86.02        15.46 o                         
  -3  -2   5         61.28         44.97         8.47 o                         
  -2  -2   5          3.26         -2.41         4.17 o                         
  -1  -2   5          0.78          3.08         4.37 o                         
   0  -2   5          1.22          5.81         4.76 o                         
   1  -2   5       3487.48       3760.94        59.20 o                         
   2  -2   5        984.12        854.18        27.98 o                         
   3  -2   5       6189.28       6282.49        94.74 o                         
   4  -2   5       1845.82       2019.26        42.07 o                         
   5  -2   5       2592.23       2667.70        58.19 o                         
   6  -2   5        413.79        412.22        23.07 o                         
   7  -2   5        354.83        344.99        20.09 o                         
   8  -2   5        149.57        167.56        16.03 o                         
   9  -2   5       1293.25       1121.12        48.51 o                         
  10  -2   5         17.96         29.51        16.88 o                         
  11  -2   5        259.35        230.65        30.05 o                         
  12  -2   5          3.75         21.13        20.51 o                         
  13  -2   5         33.61         29.92        20.00 o                         
  14  -2   5          1.72         25.05        21.88 o                         
 -14  -1   5         16.62         44.70        30.15 o                         
 -13  -1   5         14.91         39.39        19.20 o                         
 -12  -1   5        159.87        182.72        27.96 o                         
 -11  -1   5          3.18         23.88        17.75 o                         
 -10  -1   5        343.50        301.28        31.00 o                         
  -9  -1   5        225.88        133.02        31.99 o                         
  -8  -1   5       1564.15       1553.76        54.75 o                         
  -7  -1   5        115.87         92.28        16.53 o                         
  -6  -1   5          8.95          8.48         9.52 o                         
  -5  -1   5         40.53         55.73        11.80 o                         
  -4  -1   5          5.22         -7.35         7.35 o                         
  -3  -1   5       7111.12       7075.54       131.18 o                         
  -2  -1   5       6334.28       6016.44        86.37 o                         
  -1  -1   5       1425.97       1183.44        34.36 o                         
   0  -1   5        267.30        272.07        17.62 o                         
   1  -1   5       1117.24       1217.02        55.02 o                         
   2  -1   5       1395.25       1497.42        29.95 o                         
   3  -1   5         12.44          8.18         5.09 o                         
   4  -1   5         51.16         48.74         9.47 o                         
   5  -1   5       3059.17       3230.43        59.06 o                         
   6  -1   5          7.41          5.16         6.52 o                         
   7  -1   5        559.81        575.25        23.71 o                         
   8  -1   5        758.43        753.89        28.87 o                         
   9  -1   5        658.23        658.41        37.49 o                         
  10  -1   5         14.90         19.54        15.42 o                         
  11  -1   5        263.34        244.67        30.70 o                         
  12  -1   5          0.02          4.81        18.53 o                         
  13  -1   5         10.76         30.08        19.75 o                         
  14  -1   5          0.20          6.41        43.47 o                         
  15  -1   5          1.93          1.43        40.79 o                         
 -14   0   5         10.83         -7.50        30.61 o                         
 -13   0   5         21.73         19.65        18.55 o                         
 -12   0   5         18.96         -5.50        50.51 o                         
 -11   0   5         29.02          7.09        21.97 o                         
 -10   0   5         63.02         78.61        22.33 o                         
  -9   0   5         88.92         91.27        20.76 o                         
  -8   0   5        332.88        373.10        30.62 o                         
  -7   0   5        102.14        108.26        18.28 o                         
  -6   0   5        156.86        114.15        16.69 o                         
  -5   0   5        249.51        245.51        19.33 o                         
  -4   0   5       5038.56       5424.73       106.37 o                         
  -3   0   5        908.93        846.12        28.81 o                         
  -2   0   5         63.10         72.37         8.92 o                         
   0   0   5       3136.15       2772.55        54.65 o                         
   1   0   5        398.74        334.78        16.58 o                         
   2   0   5       1097.81        812.18        31.07 o                         
   3   0   5        120.25        129.75         9.36 o                         
   4   0   5        452.41        477.62        17.49 o                         
   5   0   5       1256.51       1226.87        31.12 o                         
   6   0   5         11.34          9.70         7.52 o                         
   7   0   5        228.55        251.14        21.38 o                         
   8   0   5        156.78        146.32        15.26 o                         
   9   0   5        378.46        367.21        22.24 o                         
  10   0   5        193.50        181.05        25.26 o                         
  11   0   5        222.08        175.87        26.24 o                         
  12   0   5         62.52         41.43        21.54 o                         
  13   0   5          0.49         14.13        18.59 o                         
  14   0   5         20.03         23.40        20.27 o                         
  15   0   5          7.85         -4.66        22.43 o                         
 -13   1   5         83.49        103.10        34.29 o                         
 -12   1   5        117.35        154.29        36.28 o                         
 -11   1   5         40.24         42.40        18.65 o                         
 -10   1   5        153.11        166.55        26.68 o                         
  -9   1   5       1116.91       1067.47        49.96 o                         
  -8   1   5          0.63         -1.22        12.28 o                         
  -7   1   5        284.36        249.07        31.69 o                         
  -6   1   5        295.04        297.98        23.61 o                         
  -5   1   5        460.04        411.50        35.74 o                         
  -4   1   5       2978.83       3375.87       156.97 o                         
  -3   1   5        293.70        280.64        17.70 o                         
  -2   1   5       6982.08       6992.39       123.25 o                         
  -1   1   5      26622.27      22113.68       560.92 o                         
   0   1   5        262.87        236.06        10.33 o                         
   1   1   5      23512.82      25943.92       408.25 o                         
   2   1   5       6242.64       6309.04        89.50 o                         
   3   1   5       7281.04       7653.60       131.21 o                         
   4   1   5         89.32         69.31         8.45 o                         
   5   1   5       2532.05       2619.80        49.23 o                         
   6   1   5        444.70        394.15        18.91 o                         
   7   1   5        819.65        821.04        27.57 o                         
   8   1   5       2687.33       2650.35        55.74 o                         
   9   1   5        322.06        346.10        37.81 o                         
  10   1   5        167.78        169.39        24.73 o                         
  11   1   5         48.97         33.49        17.15 o                         
  12   1   5        717.34        743.30        54.95 o                         
  13   1   5         38.95         37.51        20.07 o                         
  14   1   5         60.54         81.52        24.68 o                         
  15   1   5         10.35         -7.84        19.90 o                         
 -13   2   5         15.65         21.26        21.11 o                         
 -12   2   5         68.89         97.58        41.86 o                         
 -11   2   5         10.42          4.43        16.88 o                         
 -10   2   5         41.79         25.25        16.80 o                         
  -9   2   5         16.94         21.50        17.53 o                         
  -8   2   5         43.43         60.92        18.24 o                         
  -7   2   5        257.69        235.09        25.22 o                         
  -6   2   5        123.60        121.87        17.91 o                         
  -5   2   5         26.23          0.79         8.64 o                         
  -4   2   5        327.15        356.85        22.14 o                         
  -3   2   5       1657.29       1854.26        48.11 o                         
  -2   2   5       5842.13       6067.89       110.44 o                         
  -1   2   5         54.65         50.70         6.48 o                         
   0   2   5       5909.86       5267.90        88.45 o                         
   1   2   5      25463.90      26628.08       344.75 o                         
   2   2   5      23732.35      24475.89       314.95 o                         
   3   2   5      19456.32      20611.79       268.27 o                         
   4   2   5       2097.80       1924.52        45.67 o                         
   5   2   5        323.84        343.68        18.74 o                         
   6   2   5         14.74          4.42         7.58 o                         
   7   2   5        429.42        439.71        20.07 o                         
   8   2   5       4258.80       4406.32        97.35 o                         
   9   2   5         13.41         12.19        11.71 o                         
  10   2   5       1597.60       1457.01        55.45 o                         
  11   2   5        104.36        112.34        21.73 o                         
  12   2   5        354.41        346.11        34.10 o                         
  13   2   5        135.87        143.42        26.95 o                         
  14   2   5        172.24        197.57        31.46 o                         
  15   2   5          4.93          6.76        20.16 o                         
  16   2   5         24.55         69.80        32.30 o                         
 -13   3   5          6.48         49.44        39.03 o                         
 -12   3   5        186.36        209.26        30.41 o                         
 -11   3   5         27.99         19.32        17.67 o                         
 -10   3   5        298.65        329.12        34.44 o                         
  -9   3   5        206.21        228.74        29.04 o                         
  -8   3   5         25.96         45.20        17.49 o                         
  -7   3   5       1593.61       1612.33        56.77 o                         
  -6   3   5         79.67         65.48        14.49 o                         
  -5   3   5         36.82         38.36        12.77 o                         
  -4   3   5        159.98        160.53        16.82 o                         
  -3   3   5       1342.86       1284.98        38.94 o                         
  -2   3   5       1473.35       1574.85        32.01 o                         
  -1   3   5       8054.11       8610.23       135.33 o                         
   0   3   5        594.03        584.59        15.11 o                         
   1   3   5       1153.52       1169.40        32.16 o                         
   2   3   5      23616.62      25154.44       325.40 o                         
   3   3   5      14283.71      15198.56       201.20 o                         
   4   3   5        153.27        141.72        22.59 o                         
   5   3   5         71.89         94.68         9.84 o                         
   6   3   5       5014.39       5230.92        84.41 o                         
   7   3   5       4378.77       4562.02        78.97 o                         
   8   3   5        236.08        204.18        21.05 o                         
   9   3   5        321.99        335.25        28.25 o                         
  10   3   5          2.43         -3.34        12.39 o                         
  11   3   5        724.63        723.59        41.12 o                         
  12   3   5        907.06        819.75        45.01 o                         
  13   3   5        121.51         88.05        22.99 o                         
  14   3   5         11.78        -17.54        17.54 o                         
  15   3   5          1.88          5.78        18.24 o                         
  16   3   5         47.96        103.38        29.50 o                         
 -13   4   5          2.80         -7.35        28.62 o                         
 -12   4   5         17.83         26.23        19.59 o                         
 -11   4   5          7.78         34.31        20.09 o                         
 -10   4   5          0.25         24.19        18.05 o                         
  -9   4   5         45.66         50.63        19.21 o                         
  -8   4   5        769.10        701.59        66.20 o                         
  -7   4   5         58.06         62.57        18.16 o                         
  -6   4   5        978.06        959.68        41.55 o                         
  -5   4   5       4254.13       4587.03       102.98 o                         
  -4   4   5       1836.25       1815.89        52.49 o                         
  -3   4   5          3.90         -3.47         7.28 o                         
  -2   4   5        259.33        215.22        12.30 o                         
  -1   4   5       3853.25       4108.03        64.27 o                         
   0   4   5        100.17         93.89         7.39 o                         
   1   4   5        141.34        124.95        21.74 o                         
   2   4   5         11.80          8.73         3.72 o                         
   3   4   5         62.97         55.00         9.55 o
[truncated: 928,585 more chars]
