# Supplementary material for: Crystal structures of two solvated 2-aryl-3-phenyl-2,3-di­hydro-4H-pyrido[3,2-e][1,3]thia­zin-4-ones
Source: Acta Crystallogr E Crystallogr Commun. 2019 Oct 22;75(Pt 11):1689–93. doi: 10.1107/S2056989019013781 (PMC6829726; doi:10.1107/S2056989019013781)
Supplement: Supplementary file 5 [file e-75-01689-2sup5.mol]

mol file 2.mol
  ChemDraw07311913302D

 26 29  0  0  0  0  0  0  0  0999 V2000
   -3.2150    0.8248    0.0000 C   0  0  0  0  0  0  0  0  0  0  0  0
   -3.2150   -0.0002    0.0000 C   0  0  0  0  0  0  0  0  0  0  0  0
   -2.5005   -0.4127    0.0000 N   0  0  0  0  0  0  0  0  0  0  0  0
   -1.7860   -0.0002    0.0000 C   0  0  0  0  0  0  0  0  0  0  0  0
   -1.7860    0.8248    0.0000 C   0  0  0  0  0  0  0  0  0  0  0  0
   -2.5005    1.2373    0.0000 C   0  0  0  0  0  0  0  0  0  0  0  0
   -1.0716   -0.4127    0.0000 S   0  0  0  0  0  0  0  0  0  0  0  0
   -0.3571   -0.0002    0.0000 C   0  0  0  0  0  0  0  0  0  0  0  0
   -0.3571    0.8248    0.0000 N   0  0  0  0  0  0  0  0  0  0  0  0
   -1.0716    1.2373    0.0000 C   0  0  0  0  0  0  0  0  0  0  0  0
    0.3574    1.2373    0.0000 C   0  0  0  0  0  0  0  0  0  0  0  0
    0.3574   -0.4127    0.0000 C   0  0  0  0  0  0  0  0  0  0  0  0
    0.3574   -1.2377    0.0000 C   0  0  0  0  0  0  0  0  0  0  0  0
    1.0719   -1.6502    0.0000 C   0  0  0  0  0  0  0  0  0  0  0  0
    1.7863   -1.2377    0.0000 C   0  0  0  0  0  0  0  0  0  0  0  0
    1.7863   -0.4127    0.0000 C   0  0  0  0  0  0  0  0  0  0  0  0
    1.0719   -0.0002    0.0000 C   0  0  0  0  0  0  0  0  0  0  0  0
    1.0719    0.8248    0.0000 C   0  0  0  0  0  0  0  0  0  0  0  0
    1.7863    1.2373    0.0000 C   0  0  0  0  0  0  0  0  0  0  0  0
    1.7863    2.0623    0.0000 C   0  0  0  0  0  0  0  0  0  0  0  0
    1.0719    2.4748    0.0000 C   0  0  0  0  0  0  0  0  0  0  0  0
    0.3574    2.0623    0.0000 C   0  0  0  0  0  0  0  0  0  0  0  0
   -1.0716    2.0623    0.0000 O   0  0  0  0  0  0  0  0  0  0  0  0
    2.5008   -1.6502    0.0000 N   0  3  0  0  0  0  0  0  0  0  0  0
    2.5008   -2.4748    0.0000 O   0  0  0  0  0  0  0  0  0  0  0  0
    3.2150   -1.2379    0.0000 O   0  5  0  0  0  0  0  0  0  0  0  0
 24 25  2  0      
 24 26  1  0      
 15 24  1  0      
  1  2  2  0      
  2  3  1  0      
  3  4  2  0      
  4  5  1  0      
  5  6  2  0      
  6  1  1  0      
  4  7  1  0      
  7  8  1  0      
  8  9  1  0      
  9 10  1  0      
 10  5  1  0      
  9 11  1  0      
  8 12  1  0      
 12 13  2  0      
 13 14  1  0      
 14 15  2  0      
 15 16  1  0      
 16 17  2  0      
 17 12  1  0      
 11 18  2  0      
 18 19  1  0      
 19 20  2  0      
 20 21  1  0      
 21 22  2  0      
 22 11  1  0      
 10 23  2  0      
M  CHG  2  24   1  26  -1
M  STY  1   1 SUP
M  SLB  1   1   1
M  SAL   1  3  24  25  26
M  SBL   1  1   3
M  SMT   1 NO2
M  SBV   1   3   -0.7145    0.4125
M  END
